# Supplementary material for: Identification of CircRNA signature associated with tumor immune infiltration to predict therapeutic efficacy of immunotherapy
Source: Nat Commun. 2023 May 3;14:2540. doi: 10.1038/s41467-023-38232-y (PMC10156742; doi:10.1038/s41467-023-38232-y)
Supplement: Supplementary file 5 — Supplementary Data 1–7 [file 41467_2023_38232_MOESM5_ESM.xlsx]

## Sheet: Sheet1
SRR ID	Patient No.	Treatment	Age	Gender	Biopsy Timepoint	Best RECIST response	PFS (Months)	OS (Months)	Progressed	Last Followup Status
ERR2208887	1	ipiPD1	40-49	F	EDT	PD	0.5	22.9667	Yes	Alive
ERR2208888	1	ipiPD1	40-49	F	PRE	PD	0.5	22.9667	Yes	Alive
ERR2208889	10	ipiPD1	50-59	M	PRE	PD	2.7	5.86667	Yes	Dead
ERR2208890	12	ipiPD1	50-59	F	PRE	PD	2.73333	9.76667	Yes	Alive
ERR2208891	13	ipiPD1	60-69	F	EDT	PR	3.6	11.9	Yes	Dead
ERR2208892	13	ipiPD1	60-69	F	PRE	PR	3.6	11.9	Yes	Dead
ERR2208893	14	ipiPD1	40-49	F	PRE	SD	4.1	23.0333	Yes	Alive
ERR2208894	15	ipiPD1	50-59	M	PRE	SD	5.06667	22	Yes	Dead
ERR2208895	17	ipiPD1	40-49	F	PRE	PR	6.53333	6.53333	No	Alive
ERR2208896	19	ipiPD1	50-59	M	EDT	SD	10.0333	21.1667	Yes	Alive
ERR2208897	19	ipiPD1	50-59	M	PRE	SD	10.0333	21.1667	Yes	Alive
ERR2208898	2	ipiPD1	40-49	M	PRE	PD	1.13333	17.6667	Yes	Alive
ERR2208899	20	ipiPD1	50-59	M	PRE	SD	12.8667	17.9333	Yes	Alive
ERR2208900	21	ipiPD1	60-69	M	PRE	PR	13.6667	13.6667	No	Alive
ERR2208901	23	ipiPD1	50-59	F	PRE	PR	16.8667	16.8667	No	Alive
ERR2208902	24	ipiPD1	30-39	M	PRE	PR	16.9667	40.1	Yes	Alive
ERR2208903	25	ipiPD1	60-69	F	PRE	SD	17.2667	17.2667	No	Dead
ERR2208904	26	ipiPD1	70-79	M	PRE	CR	18.1333	18.1333	No	Alive
ERR2208905	27	ipiPD1	40-49	M	EDT	CR	18.2	18.2	No	Alive
ERR2208906	27	ipiPD1	40-49	M	PRE	CR	18.2	18.2	No	Alive
ERR2208907	32	ipiPD1	70-79	M	PRE	CR	19.9	19.9	No	Alive
ERR2208908	33	ipiPD1	70-79	M	EDT	PR	20.3	20.3	No	Alive
ERR2208909	33	ipiPD1	70-79	M	PRE	PR	20.3	20.3	No	Alive
ERR2208910	34	ipiPD1	50-59	M	PRE	CR	20.7667	20.7667	No	Alive
ERR2208911	35	ipiPD1	70-79	M	EDT	CR	20.9	20.9	No	Alive
ERR2208912	35	ipiPD1	70-79	M	PRE	CR	20.9	20.9	No	Alive
ERR2208913	36	ipiPD1	70-79	F	EDT	CR	21.2333	21.2333	No	Alive
ERR2208914	36	ipiPD1	70-79	F	PRE	CR	21.2333	21.2333	No	Alive
ERR2208915	37	ipiPD1	70-79	M	PRE	PR	21.2333	21.2333	No	Alive
ERR2208916	38	ipiPD1	50-59	F	PRE	CR	21.6667	21.6667	No	Alive
ERR2208918	44	ipiPD1	60-69	M	PRE	PR	23.1667	23.1667	No	Alive
ERR2208919	45	ipiPD1	70-79	M	PRE	CR	24.0333	24.0333	No	Alive
ERR2208920	46	ipiPD1	50-59	F	PRE	CR	24.0333	24.0333	No	Alive
ERR2208921	47	ipiPD1	20-29	F	PRE	PR	24.4	24.4	No	Alive
ERR2208922	49	ipiPD1	30-39	M	PRE	CR	25.8333	25.8333	No	Alive
ERR2208923	50	ipiPD1	60-69	M	PRE	PR	30.1333	30.1333	No	Alive
ERR2208924	6	ipiPD1	70-79	M	PRE	PD	1.36667	3.6	Yes	Dead
ERR2208926	8	ipiPD1	50-59	M	PRE	PD	2.7	21.2333	Yes	Alive
ERR2208927	9	ipiPD1	50-59	M	EDT	PD	2.7	5.2	Yes	Dead
ERR2208928	10	PD1	50-59	M	EDT	PD	2.7	5.86667	Yes	Dead
ERR2208929	10	PD1	50-59	M	PRE	PD	2.7	5.86667	Yes	Dead
ERR2208930	11	PD1	60-69	M	PRE	PD	2.73333	7.36667	Yes	Alive
ERR2208931	12	PD1	50-59	F	PRE	PD	2.73333	9.76667	Yes	Alive
ERR2208932	13	PD1	60-69	F	EDT	PR	3.6	11.9	Yes	Dead
ERR2208933	13	PD1	60-69	F	PRE	PR	3.6	11.9	Yes	Dead
ERR2208934	14	PD1	40-49	F	PRE	SD	4.1	23.0333	Yes	Alive
ERR2208935	15	PD1	50-59	M	PRE	SD	5.06667	22	Yes	Dead
ERR2208936	16	PD1	30-39	F	PRE	PR	5.6	18.6	Yes	Alive
ERR2208937	17	PD1	40-49	F	EDT	PR	6.53333	6.53333	No	Alive
ERR2208938	17	PD1	40-49	F	PRE	PR	6.53333	6.53333	No	Alive
ERR2208939	18	PD1	50-59	M	PRE	PR	9.26667	9.26667	No	Alive
ERR2208940	19	PD1	50-59	M	PRE	SD	10.0333	21.1667	Yes	Alive
ERR2208941	2	PD1	40-49	M	PRE	PD	1.13333	17.6667	Yes	Alive
ERR2208942	21	PD1	60-69	M	PRE	PR	13.6667	13.6667	No	Alive
ERR2208943	23	PD1	50-59	F	PRE	PR	16.8667	16.8667	No	Alive
ERR2208944	25	PD1	60-69	F	EDT	SD	17.2667	17.2667	No	Dead
ERR2208945	25	PD1	60-69	F	PRE	SD	17.2667	17.2667	No	Dead
ERR2208946	27	PD1	40-49	M	PRE	CR	18.2	18.2	No	Alive
ERR2208947	29	PD1	60-69	F	EDT	CR	18.9	18.9	No	Alive
ERR2208948	29	PD1	60-69	F	PRE	CR	18.9	18.9	No	Alive
ERR2208949	3	PD1	50-59	F	PRE	PD	1.23333	10	Yes	Alive
ERR2208951	34	PD1	50-59	M	PRE	CR	20.7667	20.7667	No	Alive
ERR2208952	35	PD1	70-79	M	PRE	CR	20.9	20.9	No	Alive
ERR2208953	36	PD1	70-79	F	PRE	CR	21.2333	21.2333	No	Alive
ERR2208954	38	PD1	50-59	F	PRE	CR	21.6667	21.6667	No	Alive
ERR2208956	40	PD1	80-89	M	PRE	PR	22.3667	22.3667	No	Alive
ERR2208957	41	PD1	50-59	F	EDT	PR	22.4	22.4	No	Alive
ERR2208958	41	PD1	50-59	F	PRE	PR	22.4	22.4	No	Alive
ERR2208959	42	PD1	70-79	M	PRE	PR	23.0667	23.0667	No	Alive
ERR2208960	44	PD1	60-69	M	PRE	PR	23.1667	23.1667	No	Alive
ERR2208961	45	PD1	70-79	M	PRE	CR	24.0333	24.0333	No	Alive
ERR2208962	46	PD1	50-59	F	PRE	CR	24.0333	24.0333	No	Alive
ERR2208963	47	PD1	20-29	F	EDT	PR	24.4	24.4	No	Alive
ERR2208964	47	PD1	20-29	F	PRE	PR	24.4	24.4	No	Alive
ERR2208965	48	PD1	70-79	M	EDT	PR	24.5667	24.5667	No	Alive
ERR2208966	48	PD1	70-79	M	PRE	PR	24.5667	24.5667	No	Alive
ERR2208967	49	PD1	30-39	M	PRE	CR	25.8333	25.8333	No	Alive
ERR2208968	5	PD1	40-49	F	PRE	PD	1.33333	3.1	Yes	Dead
ERR2208969	50	PD1	60-69	M	PRE	PR	30.1333	30.1333	No	Alive
ERR2208973	6	PD1	70-79	M	PRE	PD	1.36667	3.6	Yes	Dead
ERR2208974	7	PD1	50-59	M	PRE	PR	2.7	5.63333	Yes	Alive
ERR2208975	8	PD1	50-59	M	EDT	PD	2.7	21.2333	Yes	Alive
ERR2208977	9	PD1	50-59	M	PRE	PD	2.7	5.2	Yes	Dead
ERR3262561	4	ipiPD1	40-49	M	EDT	PD	1.3	4.3	Yes	Alive
ERR3262562	7	ipiPD1	50-59	M	PRE	PR	2.7	5.63333	Yes	Alive
ERR3262563	30	PD1	50-59	M	PRE	PR	19.1	19.1	No	Alive
ERR3262564	4	PD1	40-49	M	PRE	PD	1.3	4.3	Yes	Alive
ERR3262565	8	PD1	50-59	M	PRE	PD	2.7	21.2333	Yes	Alive
Responders were defined as patients with a RECIST response of progressive disease (PD), stable disease (SD), partial response (PR) and complete response (CR); Gender: F, female; M, male; OS, Overall Survival; PFS, progression-free survival; Biopsy Timepoint: before treatment (PRE), early during therapy (EDT). All patients were treated with PD-1 moNoclonal antibody (PD1) or combined Anti-PD-1 + An…

## Sheet: Supplementary Data 2
SRR ID	Patient No.	Treatment	Gender	Biopsy site	Biopsy Timepoint	Response	PFS (Months)	OS (Months)	Progressed	Last Followup Status	Mstage
SRR10841996	106	PD1	M	Skin	PRE	CR	26	26	No	Alive	3
SRR10842347	105	PD1	M	Skin	PRE	MR	12.6	17.3667	No	Dead	3
SRR10842349	100	PD1	M	Skin	PRE	PR	30.7333	31.2667	No	Dead	3
SRR10842352	10	PD1	M	Skin	PRE	PR	5.63333	37.9667	Yes	Dead	3
SRR10842360	116	PD1	M	Skin	PRE	PD	2.13333	3.93333	Yes	Dead	3
SRR10842363	11	PD1	M	Skin	PRE	PD	2.83333	5.33333	Yes	Dead	3
SRR10842364	121	PD1	M	Skin	PRE	PR	40.9333	43.5333	Yes	Alive	3
SRR10842365	134	PD1	F	Skin	PRE	PD	2.1	19.6667	Yes	Dead	2
SRR10842368	131	PD1	F	Skin	PRE	PR	27.7667	27.7667	No	Alive	2
SRR10842369	126	PD1	F	Skin	PRE	PR	24.7333	33.0667	Yes	Alive	3
SRR10842371	135	PD1	F	Skin	PRE	CR	20.9333	20.9333	No	Alive	3
SRR10842373	13	PD1	F	Skin	PRE	PD	1.46667	1.93333	Yes	Dead	3
SRR10842375	141	PD1	M	Skin	PRE	PR	29.1667	29.1667	No	Alive	3
SRR10842377	125	PD1	F	Skin	PRE	CR	32.6	32.6	No	Alive	3
SRR10842379	133	PD1	F	Skin	PRE	PD	2.1	12.3333	Yes	Dead	3
SRR10842381	140	PD1	F	Skin	PRE	PD	2.23333	11.7	Yes	Dead	2
SRR10899955	142	PD1	M	Skin	PRE	SD	33.2	33.2	No	Alive	1
SRR10899967	156	PD1	F	Skin	PRE	PD	2.66667	2.9	Yes	Dead	3
SRR10899976	188	PD1	F	Skin	PRE	PD	0.766667	2.46667	Yes	Dead	1
SRR10899977	35	PD1	F	Skin	PRE	SD	6.03333	32.2667	Yes	Dead	3
SRR10899978	15	PD1	M	Skin	PRE	PR	3.5	4.96667	Yes	Dead	3
SRR10899981	181	PD1	M	Skin	PRE	CR	15.8667	15.8667	No	Alive	3
SRR10899982	189	PD1	M	Skin	PRE	PR	13.5333	23.9333	Yes	Alive	3
SRR10899983	62	PD1	M	Skin	PRE	PR	33.3667	33.3667	No	Alive	3
SRR10899986	145	PD1	F	Skin	PRE	CR	27.7667	27.7667	No	Alive	3
SRR10899988	187	PD1	M	Skin	PRE	CR	20.5667	20.5667	No	Alive	1
SRR10899989	155	PD1	F	Skin	PRE	PD	3.76667	15.8333	Yes	Alive	0
SRR10899991	72	PD1	F	Skin	PRE	PD	2.23333	13.1667	Yes	Alive	1
SRR10899993	32	PD1	M	Skin	PRE	PD	1.63333	1.76667	Yes	Dead	3
SRR10899994	73	PD1	F	Skin	PRE	PD	2.83333	28.2	Yes	Dead	3
SRR10899998	63	PD1	M	Skin	PRE	PD	2.96667	5.93333	Yes	Dead	3
SRR10899999	24	PD1	F	Skin	PRE	PD	1.03333	4.56667	Yes	Dead	3
SRR10900001	1	PD1	M	Skin	PRE	PD	3.1	9.43333	Yes	Dead	3
SRR10900002	193	PD1	M	Skin	PRE	SD	15.8667	21.9667	Yes	Alive	0
SRR10900006	47	PD1	M	Skin	PRE	PD	2.46667	31.2333	Yes	Alive	3
SRR10900008	191	PD1	F	Skin	PRE	PR	21.9333	21.9333	No	Alive	2
SRR10900010	154	PD1	M	Skin	PRE	SD	8.36667	21.1667	Yes	Alive	0
SRR10900011	183	PD1	F	Skin	PRE	PD	2.8	19.0667	Yes	Dead	3
SRR10900013	205	PD1	M	Skin	PRE	PD	6.33333	13.0667	Yes	Dead	3
SRR10900014	148	PD1	M	Skin	PRE	PR	26.4	26.4	No	Alive	1
SRR10900018	144	PD1	F	Skin	PRE	PR	22.0667	22.0667	No	Alive	3
SRR10900020	18	PD1	F	Skin	PRE	PD	2.86667	4.33333	Yes	Dead	0
SRR10900021	21	PD1	M	Skin	PRE	PR	30.2	30.2	No	Alive	3
SRR10900547	184	PD1	F	Skin	PRE	CR	12.4	17.1	No	Alive	3
SRR10900548	45	PD1	F	Skin	PRE	PR	55.5333	55.5333	No	Alive	3
SRR10900549	170	PD1	F	Skin	PRE	SD	11.5667	11.5667	No	Alive	0
SRR10900552	31	PD1	F	Skin	PRE	PD	2.83333	14.2	Yes	Dead	3
SRR10900553	147	PD1	F	Skin	PRE	CR	32	32	No	Alive	3
SRR10900554	185	PD1	F	Skin	PRE	SD	6.76667	6.76667	No	Alive	3
SRR10900559	143	PD1	F	Skin	PRE	PD	5.1	21	Yes	Alive	0
SRR10900560	20	PD1	M	Skin	PRE	PD	2.8	8.06667	Yes	Dead	3
SRR10900562	75	PD1	F	Skin	PRE	PR	29.7	29.7	Yes	Alive	3
SRR10900563	67	PD1	M	Skin	PRE	PD	3.13333	4.53333	Yes	Dead	3
SRR10900564	14	PD1	M	Skin	PRE	PD	2.53333	6.2	Yes	Dead	2
SRR10900567	6	PD1	M	Skin	PRE	SD	4.13333	22.9	Yes	Dead	2
SRR10900568	23	PD1	M	Skin	PRE	PD	2.56667	32.5	Yes	Alive	0
SRR10900572	169	PD1	F	Skin	PRE	PR	18.1	18.1	No	Alive	3
SRR10900574	9	PD1	M	Skin	PRE	PD	0.7	32.1	Yes	Alive	0
SRR10900575	78	PD1	M	Skin	PRE	PD	2.86667	11.8667	Yes	Dead	2
SRR10900576	51	PD1	F	Skin	PRE	PR	15.7	51.5667	Yes	Alive	2
SRR10900578	48	PD1	M	Skin	PRE	PD	1.66667	1.76667	Yes	Dead	3
SRR10900580	146	PD1	M	Skin	PRE	CR	20.4	20.4	No	Alive	3
SRR10900583	30	PD1	M	Skin	PRE	SD	4.43333	7.1	Yes	Dead	3
SRR10900585	206	PD1	F	Skin	PRE	PD	1.4	3	Yes	Dead	3
SRR10900586	94	PD1	F	Skin	PRE	PD	1.33333	1.33333	Yes	Dead	3
SRR10900589	204	PD1	M	Skin	PRE	CR	21	27.3	No	Alive	1
SRR10900591	192	PD1	F	Skin	PRE	PR	8.3	9.66667	Yes	Alive	3
SRR10900594	8	PD1	M	Skin	PRE	SD	31.8333	33.5	Yes	Dead	2
SRR10900596	87	PD1	F	Skin	PRE	PR	38.0667	42.1	Yes	Alive	3
Responders were defined as s with a RECIST response of progressive disease (PD), stable disease (SD), mixed response (MR), partial response (PR) and complete response (CR); Gender: F, female; M, male; OS, Overall Survival; PFS, progression-free survival; Mstage: IIIC=0, M1a=1, M1b=2, M1c=3. All s were treated with PD-1 moNoclonal antibody (PD1,Nivolumab or Pembrolizumab). Age is Not available.

## Sheet: Supplementary Data 3
Chr	Start	End	Strand	Ensembl ID	Gene symbol	ERR2208887	ERR2208888	ERR2208889	ERR2208890	ERR2208891	ERR2208892	ERR2208893	ERR2208894	ERR2208895	ERR2208896	ERR2208897	ERR2208898	ERR2208899	ERR2208900	ERR2208901	ERR2208902	ERR2208903	ERR2208904	ERR2208905	ERR2208906	ERR2208907	ERR2208908	ERR2208909	ERR2208910	ERR2208911	ERR2208912	ERR2208913	ERR2208914	ERR2208915	ERR2208916	ERR2208918	ERR2208919	ERR2208920	ERR2208921	ERR2208922	ERR2208923	ERR2208924	ERR2208926	ERR2208927	ERR2208928	ERR2208929	ERR2208930	ERR2208931	ERR2208932
chr1	100049908	100069685	+	ENSG00000156875.13,ENSG00000283761.1	MFSD14A,RP4-714D9.5	0.746786	0	0	0	0.312853	0	0.505692	0	0	0	0	0	0.14588	0.839392	0.206103	0	0	0	0	0	0	0	0	0	0.49298	0	0	0	0	0	0	1.21785	0.692603	0	0	0	0	0.252786	0	0	0	0.295775	0	0
chr1	100424221	100442996	+	ENSG00000079335.19	CDC14A	1.95768	0	0	2.98659	2.30729	2.58666	0	1.56955	1.8553	0.844246	1.58849	0	2.29761	1.90612	2.47323	1.69364	4.10773	1.08792	1.85973	2.16108	1.09072	1.6132	0.364887	0.494337	1.78705	1.59772	2.6174	2.27454	1.78974	1.5265	2.72072	1.02964	0.905712	0.663271	0	0.650857	0	0	0.907211	1.99332	1.05404	0.998241	0	0.634315
chr1	100424221	100455492	+	ENSG00000079335.19	CDC14A	0.151889	0	0	0	0.391066	0.45647	0	0.607569	0	0	0	0	0	0.174873	0	0	0	0.118683	0	0.392924	0	0	0	0	0	0	0	0	0	0	0	0	0	0	0	0.390514	0	0	0.777609	0	0	0.739438	0	0
chr1	100424221	100468094	+	ENSG00000079335.19	CDC14A	1.24886	0	0	0	0	0	0	0	0	0	0	0	0	0	0	0	0	0	0	0	0	0	0	0	0	0	0.981524	0	0	0	0	0	0	0.189506	0	0	0	0	0.86401	0	0	0	0	0
chr1	100906851	100921841	+	ENSG00000162695.11	SLC30A7	0.594897	0.298652	3.19834	0.728437	0.899452	0.494509	1.0746	2.43027	0	0.383748	0.457944	0	1.11598	0.865623	0.309154	0	0.313567	0.326377	1.14445	0	0.545359	0.379576	0	0.449397	0	0	1.3087	0	1.2947	0	0	0.996424	1.29197	0.450077	0	0.878657	0	0	1.23121	0.771606	0	0.813382	0	0.634315
chr1	10095460	10105744	+	ENSG00000130939.18	UBE4B	0.569582	0	0	0.615124	0.72999	0.722744	1.20102	1.87334	1.12443	0	1.2021	0	1.75056	0.734468	0	0	0	0.237365	0	0	1.75727	0.695889	0	0	0.677847	0	0.736143	0.634756	0.685432	0	0.995386	0	0.816917	0	0	0.715943	0.161163	0.379178	1.62002	0.707306	0	1.14613	0	0
chr1	10117458	10137205	+	ENSG00000130939.18	UBE4B	0.101259	0	0	0	0	0	0	0	0	0	0	0	0	0	0	0	0	0	0	0	0	0	0	0	0	0	0	0	0	0	0	0	0	0	0	0	0	0	0	0	0	0	0	0
chr1	10144939	10151561	+	ENSG00000130939.18	UBE4B	0.177203	0	0	0	0	0	0	0	0	0	0	0	0.0875281	0.0699493	0	0	0.167236	0	0	0.392924	0.121191	0	0	0	0	0	0	0	0	0	0	0	0.106554	0	0.271914	0	0	0	0	0	0	0.443663	0.293461	0
chr1	10146962	10161286	+	ENSG00000130939.18	UBE4B	0.421913	0	0	0	0	0	0	0	0	0	0	0	0	0	0	0	0	0	0	0	0	0	0	0.179759	0	0	0	0	0	0	0	0	0	0	0	0	0	0	0	0	0	0	0	0
chr1	10149183	10151561	+	ENSG00000130939.18	UBE4B	0.607554	0	0	0.145687	0.469279	0	0	0.911353	0	0	0	0	0	0.131155	0	0	0	0	0	0	0	0	0	0	0	0	0	0	0.418875	0	0	0.531426	0	0	0	0	0	0	0	0	0	0	0	0.317157
chr1	10258492	10278128	+	ENSG00000054523.17	KIF1B	0.101259	0	0	0	0	0	0	0	0	0	0	0	0	0	0	0	0.564421	0	0	0	0	0	0	0	0	0	0	0	0	0	0	0	0	0	0	0	0	0	0	0	0	0	0	0
chr1	10271501	10282533	+	ENSG00000054523.17	KIF1B	0.708813	0	0	0	0	0	0	0	0	0	0	0	0	0	0	0	0	0	0	0	0	0	0	0	0	0	0	0	0	0	0	0	0	0	0	0	0	0	0	0	0	0	0	0
chr1	10291081	10297246	+	ENSG00000054523.17	KIF1B	0.911332	0	0	0	0.521421	0	1.26423	2.68343	0	0	0	0	0	0.699493	0	0	0	0	0.508644	1.42435	0	0.521917	0	0	0	0.891753	0.695246	0.793445	0.761591	0	0	0	0	0	0	0	0	0	1.46882	0	0.4054	0.542255	0	0
chr1	10347760	10348733	+	ENSG00000054523.17	KIF1B	0.961961	0.597303	0	0.161875	0.938559	0.557907	1.51708	1.9746	0	0	0	0	0	0	0	0.461903	0	0	0.381483	1.32612	0.181786	0.379576	0	0.179759	1.35569	0	0.449865	0	0.406182	0	0.398154	1.12928	0	0	0	0.390514	0	0	0	2.14335	0	0	0.293461	0
chr1	103527694	103536194	+	ENSG00000185946.15	RNPC3	0.438789	0	0	0.906499	0	0	0	0.506307	0	0	0	0	0	0	0.618308	0	0	0.118683	0	0	0	0	0	0	0	0	0	0	0	0	0	0	0	0	0	0.390514	0	0	1.03681	0	0	0	0	0
chr1	103565434	103575540	+	ENSG00000236085.1,ENSG00000240038.6	RP5-1108M17.2,AMY2B	1.82266	0.209056	4.40852	7.01727	3.71513	2.6881	0.505692	0.506307	0	1.71407	8.37179	0	8.54493	3.1244	0	1.48835	0.877988	1.70112	5.48382	5.10801	1.60578	1.18617	0.638552	11.3023	5.36115	3.19545	2.67193	1.16372	3.19868	0.968739	0	1.79356	0.657085	1.06597	3.62553	1.80613	9.56233	1.13754	3.19684	5.40124	2.05402	7.09861	0	2.4844
chr1	10360928	10365648	+	ENSG00000054523.17	KIF1B	0.506295	0	0	0	0	0	0	0	0	0	0	0	0	0	0	0	0	0	0	0	0	0	0	0	0	0	0	0	0.304636	0	0	0	0	0	0	0	0	0	0	0	0	0	0	0
chr1	10403070	10404279	+	ENSG00000142657.20	PGD	0.303777	0.358382	0	0.825562	0.625706	0	0	0.607569	0.337328	0.306998	0	0	0	0.183617	0.515257	0	2.06954	0	0	0	0	0	0	0	0	0	0.65435	0.846341	0	0	0	0	0	0	0	0	0	0.252786	0.518406	0	0	0	0	0
chr1	10467189	10469338	-	ENSG00000160049.11	DFFA	0.455666	0	0	0	0.312853	0	0	0.607569	0	0	0	0	0	0.0874367	0.412206	0	0	0	0	0	0	0	0	0	0.73947	0	0	0	0	0	0	0.199285	0	0	0	0.390514	0	0	0	0	0	0	0	0
chr1	107596211	107642755	-	ENSG00000134215.15	VAV3	0.253148	0	0	0	0	0	0	0	0	0	0	0	0	0	0	0	0	0	0	0	0	0	0	0	0	0	0	0	0	0.968739	0	0	0	0	0	0	0	0	0	0	0	0	0	0
chr1	108148278	108161293	-	ENSG00000085491.15	SLC25A24	1.31637	0.507708	1.10213	4.01854	0.586599	0.405751	1.83313	1.51892	0	0.204666	0.643984	0.959504	0	1.28532	0.75571	0	2.75939	0	0	0	1.68152	0.379576	0	0.449397	0.657306	1.63488	0	0	0.507727	0	0	0	0.293024	0.568518	1.72213	1.46443	0	0	0	0.685872	1.45944	0.369719	0	0
chr1	108154982	108185954	-	ENSG00000085491.15	SLC25A24	0.101259	0	0	0.327797	0	0	0	0	0	0	0	0	0.3647	0	0	0	0.86231	0	0	0	0.484764	0	0	0	0	0	0.408968	0	0	0	0	0	0	0	0	0	0.617791	0	0	0	0	0	0	0.528596
chr1	108181940	108185954	-	ENSG00000085491.15	SLC25A24	0.215176	0.238921	0	0.728437	0.430173	0	0	0.607569	0.374809	0.306998	0	0	0	0.594569	0	0	0.376281	0.281871	0	0	0	0	0	0	0	0	0	0.42317	0.456955	0	0	0	0	0	0	0	0	0	0.604807	0.771606	0	0	0	0
chr1	108752256	108756766	+	ENSG00000116266.10	STXBP3	0.253148	0	0	0	0	0	0	0	0	0	0	0	0	0	0	0	0	0	0	0	0	0	0	0	0	0	0	0	0	0	0	0	0	0	0	0	0	0	0	0	0	0	0	0.317157
chr1	108752256	108760085	+	ENSG00000116266.10	STXBP3	0.101259	0	0	0.145687	0	0	0	0	0	0	0	0	0.175056	0.349747	0	0	0.329245	0	0	0	0	0.569364	0	0	0	0	0	0	0.406182	0	0	0	0	0	0	0	0	0	0	0	0	0	0	0
chr1	108782421	108796726	+	ENSG00000116266.10	STXBP3	0.101259	0	0	0	0	0	0	0	0	0	0	0	0	0	0	0	0	0	0	0	0	0	0	0	0	0	0	0	0	0	0	0	0	0	0	0	0	0	0	0	0	0	0	0
chr1	108793581	108800305	+	ENSG00000116266.10	STXBP3	0.999933	0.358382	0	0	0.312853	0.405751	0	1.16451	0	0	1.4597	0	0.853399	0.151557	1.09921	0.461903	1.36402	0.207694	0	0.392924	0	0	0	0.449397	0	0	0.817937	0.42317	0.456955	0	0	0	0	0.8054	0.49851	0.390514	0	0.421309	0	1.28601	0.486479	0.345071	0	0
chr1	108885274	108898101	+	ENSG00000121957.13	GPSM2	0.405036	0	0	0	0	0	0	0	0	0	0	0	0	0	0	0	0	0	0	0	0	0	0	0	0	0	0	0	0	0	0	0	0	0	0	0	0	0	0	0	0	0	0	0
chr1	108885274	108918789	+	ENSG00000121957.13	GPSM2	0.101259	0	0	0	0	0	0	0	0	0	0	0	0	0	0	0	0	0	0	0	0	0	0	0	0	0	0	0	0	0	0	0	0	0	0	0	0	0	0	0	0.32432	0	0	0
chr1	108885506	108904254	+	ENSG00000121957.13	GPSM2	0.189861	0	0	0	0	0	0	0	0	0	0	0	0	0	0	0	0	0	0	0.785847	0	0	0	0	0	0	0	0	0	0	0	0	0	0	0	0	0	0	0	0	0	0	0	0
chr1	108981732	109004715	-	ENSG00000237349.1,ENSG00000085433.15	RP5-1065J22.2,WDR47	0.405036	0	0	0	0	0	0	0	0	0	0	0	0	0	0	0	0.533064	0	0	0	0	0	0	0	0	0	0	0	0	0	0	0	0	0	0	0	0	0	0	0	0	0	0	0
chr1	109002223	109004715	-	ENSG00000085433.15	WDR47	0.202518	0	0	0	0	0	0	0	0	0	0	0	0	0	0	0	0	0	0	0	0	0	0	0	0	0	0	0	0	0	0	0	0	0	0	0	0	0	0	0	0	0	0	0
chr1	109230877	109231786	+	ENSG00000031698.12	SARS	1.18136	0.119461	0	0.145687	0.391066	0.557907	0.505692	0.877599	0	0.511664	0	0	0.21882	0.338088	0	0.461903	0.564421	0.118683	0.508644	0.982309	0	0.506101	0	0	0.903796	1.189	0.436233	0	0	0	0	0	0.603808	0.284259	2.49255	0	0	0	0	0	0.594586	0	0.674961	0
chr1	109340723	109345881	-	ENSG00000134243.11	SORT1	0.253148	0	0	0	0.417137	0	0	0.405046	0	0	0.429323	0	0	0.139899	0	0	0	0	0	0	0	0.47447	0	0.359518	0	0	0	0	0	0	0	0	0	0	0	0	0	0	0	0.85734	0	0	0	0
chr1	109342013	109345878	-	ENSG00000134243.11	SORT1	0.265805	0	0.172883	0	0	0	0	0.405046	0	0.204666	0	0	0	0	0.652659	0	0	0	0	0	0	0	0	0	0	0.445876	0.65435	0	0	0	0	0	0	0.4027	0	0	0	0	0	0	0	0	0	0
chr1	11016843	11018873	+	ENSG00000120948.16,ENSG00000277726.4	TARDBP,RP4-635E18.9	0.911332	0	0	0	0.312853	0	0	0.506307	0	0	0	0	0	0.996778	3.16024	0	0	0.791217	0	0.392924	0	0	0	0	0.49298	0	0.327175	0	0	0	0	0	0	0.379012	0	0	0	0	0	0	0	0.295775	0	0
chr1	11070899	11076948	-	ENSG00000171824.13	EXOSC10	0.168765	0.238921	0	0	0	0	0	0.455677	0	0	0	0	0	0.0699493	0	0	0	0	0	0	0	0	0	0	0	0	0	0	0.456955	0	0	0	0	0	0	0.585771	0	0	0	0	0	0	0	0
chr1	11073933	11074326	-	ENSG00000171824.13	EXOSC10	1.13916	0.418112	0	1.73611	1.44694	0.45647	0	2.12649	0	0.204666	0	0	0.14588	1.01427	0	0	1.05045	0.91979	0.762966	0	1.80272	1.99277	0	0.719035	0.73947	1.70919	1.39049	0.846341	0.304636	0	0	0	1.59831	0.639583	0	0.634586	0	0	1.16641	0	0	0	0	0.317157
chr1	11073933	11076948	-	ENSG00000171824.13	EXOSC10	0.405036	0.238921	1.81527	0	0.977665	0	0.948173	2.83532	0	0.281415	1.28797	0	0	0.839392	0.566783	0	1.10794	0.791217	0.667595	0	0	0	0	0	2.15679	0	0.858834	0.634756	0.812364	0.176134	0	0.929995	0.852435	0.213194	1.08766	0.390514	0	0.421309	0	0	0	0.295775	0	0
chr1	110891391	110892533	+	ENSG00000143119.12	CD53	0.202518	0	0	0.437062	1.3557	0.811502	0	0	0	0.648108	1.41676	0	2.4289	1.49517	0	0	0.79437	0	1.01729	0	0	0.632626	0	0	0	0.594502	2.00395	0	1.71358	0	0	0.464998	0.159831	0	0	0	0	0	0	0.707306	0	0.443663	0	0
chr1	11090553	11091597	-	ENSG00000171824.13	EXOSC10	0.101259	0	0	0	0	0	0	0	0	0	0	0	0	0	0	0	0	0	0	0	0	0	0	0	0	0	0	0	0	0.440336	0	0.265713	0	0	0	0	0	0	0	0	0	0	0	0
chr1	11109289	11109729	-	ENSG00000198793.12	MTOR	0.67506	0	0	0	0	0	0	1.11388	0	0	0.343458	0	0	0.244823	0.480906	0	0	0	0	0	0	0	0	0	0	0	0.572556	0	0.304636	0	0	0	0	0	0	0	0	0	1.29602	0	0	0	0	0
chr1	111118804	111119903	-	ENSG00000156171.14	DRAM2	0.658184	0	0	0	0	0	0	0	0	0	0	0	0	0	0	0	0	0	0	0	0	0	0	0	0	0	0	0	0	0	0	0	0	0	0	0	0	0	0	0	0	0	0	0
chr1	111119876	111137586	-	ENSG00000156171.14	DRAM2	0.556925	0	0	0	0	0	0	0	0	0	0	0	0	0	0	0	0	0	0	0	0	0	0	0	0	0	0	0	0	0	0	0	0	0	0	0	0	0	0	0	0	0	0	0
chr1	111147641	111174963	+	ENSG00000134255.13	CEPT1	0.101259	0	0	0	0.312853	0.304313	0	0.658199	0.815209	0	0	0	0.495993	0.271054	0	0	0	0	0	0.834963	0	0	0.729774	0.224698	0.49298	0	0.327175	0	0.685432	0	0	0	0.19535	0	0	0	0	0	0	0.514404	0	0	0	0
chr1	111691333	111697497	+	ENSG00000116473.14	RAP1A	0.455666	0	0	0	0	0	0	0	0	0	0	0	0	0	0	0	0	0	0	1.24426	0	0	0	0	0	0	0	0	0.304636	0	0	0	0.319663	0	0	0	0	0	0	0	0	0	0	0
chr1	11230924	11238617	-	ENSG00000198793.12	MTOR	0.556925	0	0	0	0	0	0	0	0	0	0	0	0	0	0	0	0	0	0	0	0	0	0	0	0	0	0	0	0	0	0	0	0	0	0	0	0	0	0	0	0	0	0	0
chr1	112540778	112616895	-	ENSG00000007341.18	ST7L	0.202518	0	0	0	0	0	0	0	0	0	0	0	0	0	0.412206	0	0	0	0	0	0	0	0	0	0	0	0	0	0	0	0	0	0	0	0	0	0	0	0	0	0	0	0	0
chr1	112576985	112582472	-	ENSG00000007341.18	ST7L	0.455666	0	0	0.19425	0	0	0	0	0	0	0	0	0	0	0	0	0	0	0	0	0	0	0	0	0	0	0	0	0	0	0	0	0.355181	0	0	0	0	0	0	0	0	0	0	0
chr1	112576985	112591603	-	ENSG00000007341.18	ST7L	0.708813	0	0	0	0	0	0	0	0	0	0	0	0	0	0	0	0	0	0	0	0	0	0	0	0	0	0	0	0	0	0.199077	0	0.106554	0	0	0	0	0	0	0	0	0	0	0
chr1	112581991	112611003	-	ENSG00000007341.18	ST7L	0.168765	0	0	0	0	0	0	0	0	0	0	0	0	0	0	0	0.376281	0	0	0	0	0	0	0	0.49298	0	0	0	0	0	0	0	0	0	0	0	0	0	0	0	0	0	0	0
chr1	112591524	112598086	-	ENSG00000007341.18	ST7L	0.518953	0	0	0.3885	0	0	0	0.607569	0.374809	0	0	0	0	0.349747	0.618308	0	0.376281	0	0	0.392924	0.242382	0	0	0	0.657306	0	0	0	0	0	0	0	0.159831	0	0	0	0	0	0	0.514404	0	0	0.176077	0.317157
chr1	112591524	112616895	-	ENSG00000007341.18	ST7L	0.151889	0.298652	0	0.0971249	0	0.304313	1.17995	0.759461	0	0	0.343458	0	0.251643	0.410952	0.875937	0.307935	0	0.158243	0	0	0	0	0.364887	0	0	0	0.490762	0	0	0.704537	0	0	0.337422	0	0.453191	0	0	0	0	0	0	0	0	0
chr1	112597970	112600848	-	ENSG00000007341.18	ST7L	0.202518	0	0	0.315656	0.391066	0	0	0.506307	0.44977	0	0	0	0.590815	0.603313	0.515257	0	0.533064	0	0.699385	1.0478	0.787741	0	0	0.179759	0	2.22938	0	0	0.456955	0.264201	0	0.287856	0	0.22109	0.679786	0.390514	0	0.252786	0	1.37174	0.540533	0.406691	0	0
chr1	112610840	112616895	-	ENSG00000007341.18	ST7L	0.151889	0	0	0	0	0.608626	0	0.810092	0	0	0	0	0.43764	0.236079	0	0.461903	0.250854	0.296706	0	0.392924	0	0	0	0.179759	0.657306	0	0.817937	0	0.5585	0	0	0	0	0.347428	0.725105	0	0	0	0	0.685872	0.567559	0.480635	0	0
chr1	112653597	112659779	+	ENSG00000116489.12	CAPZA1	1.29105	0	0.777974	1.52972	1.40784	0.646665	0.589974	0.911353	0.674656	0.306998	1.08762	0.454502	0.743989	4.13575	2.80815	1.38571	4.11818	0.178024	0.858337	0.851334	0.66655	0.664258	0.547331	0.629156	1.5611	2.03121	2.16753	1.9748	2.08168	1.35036	1.24423	1.59428	0.816917	0.568518	0	0.650857	0	0.631964	1.49042	3.34363	0	1.88557	0	1.30827
chr1	112917177	112929352	-	ENSG00000155380.11	SLC16A1	0.101259	0	0	0	0	0	0	0	0	0	0	0	0	0	0	0	0	0	0	0	0	0	0	0	0	0	0	0	0	0	0	0	0	0	0	0	0	0	0	0	0	0	0	0
chr1	113819576	113834439	-	ENSG00000134242.15	PTPN22	0.405036	0	0	0	0.312853	0	0	0	0	0	0	0	0.350112	0	0	0	0	0	0	0	0	0	0	0	0.49298	0	0.327175	0	0	0	0	0	0.266386	0	0	0	0	0	0	0	0	0.492959	0	0
chr1	113834909	113855028	-	ENSG00000134242.15	PTPN22	0.227833	0	0	0	0	0	0	0	0	0	0	0	1.05034	0	0	0	0	0	0	0	0.454466	0	0	0	0	0	0	0	0	0	0	0	0	0	0	0	0	0	0	0	0	0	0	0
chr1	113901235	113901885	-	ENSG00000134262.12	AP4B1	0.354407	0	0	0	0	0	0	0	0	0	0	0	0	0	0	0	0	0	0	0	0	0	0	0	0	0	0	0	0	0	0	0	0	0	0	0	0	0	0	0	0	0	0	0
chr1	113952765	113968648	+	ENSG00000163349.21	HIPK1	0.151889	0	0	0	0	0	0	0	0	0	0	0	0	0	0	0	0	0	0	0	0	0	0	0	0	0.297251	0	0	0	0	0	0	0	0	0	0	0.644652	0	0	0	0	0	0	0
chr1	114421435	114464388	-	ENSG00000197323.11	TRIM33	0.151889	0	0	0	0	0	0	0	0	0	0	0	0	0	0	0	0	0	0	0	0	0	0	0	0	0	0	0	0	0	0	0	0	0	0	0	0	0	0	0	0	0	0	0
chr1	114463103	114463556	-	ENSG00000197323.11	TRIM33	0.455666	0	0	0	0	0	0	0	0	0	0	0	0	0.116582	0	0	0.329245	0	0	0	0	0	0	0	0	0	0	0	0	0	0.199077	0	0	0	0	0	0	0.252786	0	0	0	0	0	0
chr1	114463103	114464388	-	ENSG00000197323.11	TRIM33	0.480981	1.01542	0	0.412781	1.44694	0.355032	0	0.607569	0.224885	0	0.343458	0.303001	0.820576	1.39024	2.62781	0.461903	2.11658	0.756601	0.572224	0	2.0451	0.379576	1.32272	0.831384	0.49298	0.445876	0.327175	0.42317	1.21855	0.352269	0	1.06285	0.772519	0.615894	0	0.390514	0	0	0.518406	0.514404	0.932419	0.517607	0	0.634315
chr1	114621894	114623643	-	ENSG00000175984.14	DENND2C	0.658184	0	0	0	0	0	0	0	0	0	0	0	0	0	0	0	0	0	0	0	0	0	0	0	0	0	0	0	0	0	0	0	0	0	0	0	0	0	0	0	0	0	0	0
chr1	116019581	116037388	+	ENSG00000163393.12	SLC22A15	0.354407	0	0	0	0	0	0	0	0	0	0	0	0	0	0	0	0	0	0	0	0	0	0	0	0	0	0	0	0	0	0	0	0	0	0	0	0	0	0	0	0	0	0	0
chr1	116400934	116401218	-	ENSG00000203865.9	ATP1A1OS	0.151889	0	0	0	0	0	0	0	0	0	0	0	0	0	0	0	0	0	0	0	0	0	0	0	0	0	0	0	0	0	0	0	0	0	0	0	0	0	0	0	0	0	0	0
chr1	11658266	11658871	+	ENSG00000132879.13	FBXO44	0.151889	0	0	0	0	0	0	0	0	0	0	0	0	0	0	0	0	0	0	0	0	0	0	0	0	0	0	0	0	0	0	0	0	0	0	0	0	0	0	0	0	0	0	0
chr1	117402185	117405645	+	ENSG00000198162.12	MAN1A2	0.556925	0	0.259325	1.17764	3.20674	1.02706	0	2.78469	4.55393	0.665163	1.24504	1.13625	5.48145	1.2416	4.27663	0.654363	1.72462	0.934625	1.09676	2.01373	2.84799	0.379576	1.36833	0.449397	1.06812	1.4491	1.67677	2.22164	2.43709	0.322913	0.572347	0.553569	1.47844	0.663271	2.08468	1.56206	0	1.51671	0.907211	1.47891	2.35132	0.813382	0	0.991117
chr1	117402185	117414831	+	ENSG00000198162.12	MAN1A2	3.30358	2.49374	11.7993	5.65753	6.76544	5.13528	5.94188	31.5936	18.8904	1.99549	4.29323	3.71176	8.80751	4.18822	10.9234	4.92697	19.5509	3.59015	3.38566	7.12174	6.93818	3.03661	4.74353	2.44921	2.95788	4.97895	10.9604	4.17881	11.2335	7.04537	7.54005	5.04855	7.55204	4.027	11.2845	6.19941	2.13541	18.5797	11.7937	9.32357	8.63501	5.69367	0.968422	3.68695
chr1	117402185	117420649	+	ENSG00000198162.12	MAN1A2	27.226	19.8753	23.7066	22.3266	21.9779	17.46	26.4856	107.084	81.3241	11.0519	22.3248	29.0124	33.4248	28.1634	85.1977	9.73846	79.0346	16.037	13.5903	15.5205	35.6453	11.9566	12.3605	20.7397	16.2683	17.5006	23.5975	8.83368	37.813	20.982	14.2091	37.8807	30.6344	15.1842	39.269	19.2328	25.1414	38.2338	26.8275	19.9975	15.3241	9.76058	2.83924	11.2194
chr1	117402185	117442325	+	ENSG00000198162.12	MAN1A2	5.35407	2.73266	11.9505	4.8441	7.03919	10.8031	9.22888	64.9086	21.083	2.45599	8.02833	15.4909	5.12039	4.72158	19.013	3.19483	18.2496	2.58134	4.86391	3.97835	7.58959	6.16811	6.93285	5.01078	6.10062	3.30692	4.25327	3.59695	16.1838	15.676	4.35481	7.70568	4.51524	4.71396	19.8724	4.88143	4.17009	14.8196	8.2297	7.45886	9.12149	6.95072	2.57512	4.4402
chr1	117402185	117466427	+	ENSG00000198162.12	MAN1A2	0.949304	0.492775	0	0.19425	0	0.494509	0	0.877599	0.937022	0.255832	0.643984	0.555502	0	0.375978	0	0	0.250854	0.2522	0	0	0.605955	0	0.364887	0	0	0.297251	0.490762	0	0.304636	0	0	0.509283	0.479494	0.284259	0.838403	0.390514	0	0.473973	0	0	0.729719	0.665494	0	0.370017
chr1	117405548	117420649	+	ENSG00000198162.12	MAN1A2	0.607554	0	0	0	0	0	0	0.405046	0	0	0	0	0	0	0	0	0	0	0.762966	0.392924	0	0	0	0	0	0	0	0	0	0	0	0	0	0	0	0	0	0.252786	0	0	0	0	0	0
chr1	117442230	117466427	+	ENSG00000198162.12	MAN1A2	0.405036	0	0	0.291375	0.508386	0	0	0.405046	0	0	0	0	0.350112	0.253566	0	0	0.125427	0.118683	0	0	0	0	0	0	0	0.743127	0.981524	0	0	0	0	0	0	0.379012	0.604254	0	0	0	0	0.514404	0	0.295775	0.396173	0
chr1	117460488	117502970	+	ENSG00000279513.1,ENSG00000198162.12	RP4-675C20.4,MAN1A2	0.569582	0	0	0.315656	0.417137	0	0	0.556938	0	0	0.343458	0	0	1.33778	0.309154	1.07777	1.19156	0	0	0	0	0.379576	0	0	0	0.891753	0	0	0	0.61647	0.497693	0.64214	0.93235	0.315843	1.15564	0	0	0.663562	0.518406	0	0	0.443663	0	0
chr1	117886576	117906582	-	ENSG00000196505.10	GDAP2	0.202518	0	0	0	0	0	0	0	0	0	0	0	0	0	0	0	0	0	0	0	0	0	0	0	0	0	0	0	0	0	0	0	0	0	0	0	0	0	0	0	0	0	0	0
chr1	119953542	119963807	-	ENSG00000134250.19	NOTCH2	0.405036	0	0	0	0	0	0	0	0	0	0	0	0	0	0	0	0	0	0	0	0	0	0	0	0	0	0	0	0	0	0	0	0	0	0	0	0	0	0	0	0	0	0	0
chr1	11996155	11997421	+	ENSG00000116688.16	MFN2	0.67506	0	0	0	0	0	0.505692	0	0	0	0	0	0	0	0	0	0	0	0	0	0	0	0	0	0	0	0	0	0	0	0	0	0	0	0	0	0	0	0	0	0	0	0	0
chr1	12001400	12002103	+	ENSG00000116688.16	MFN2	0.898674	0.298652	0	0.356125	0.547492	0.418431	0.674256	0.877599	0	0	0.858645	0	0.495993	0.970547	1.23662	0	0.376281	0	0	0	0	0	0	0.719035	0.49298	0	0.572556	0	0.456955	0	0	0	0.266386	0	0	0.390514	1.61163	0	0	0	0	0.369719	0	0
chr1	120823973	120832983	+	ENSG00000273136.6	NBPF26	0.303777	0	0	0	0	0	0	0	0	0	0	0	0	0	0	0	0	0	0	0	0	0	0	0	0	0	0	0	0	0	0	0	0	0	0	0	0	0	0	0	0	0	0	0
chr1	1223243	1223968	-	ENSG00000078808.16	SDF4	1.67077	2.5684	0.172883	2.11247	2.62014	1.71176	0	5.87316	1.12443	1.45824	1.54556	0	2.81184	2.89415	1.08204	0.962298	0.60623	1.78024	2.47964	3.29074	1.40885	1.32852	1.14027	1.70771	2.89626	2.60094	4.82583	2.32744	1.01545	0.704537	1.89123	1.81017	1.8647	0.710647	2.40191	2.14783	0.886396	1.2218	4.14725	1.15741	0.594586	0.850354	0.293461	1.00433
chr1	12279498	12288313	+	ENSG00000048707.14	VPS13D	0.202518	0	0	0	0	0	0	0	0	0	0	0	0	0	0	0	0	0	0	0	0.161588	0	0	0	0	0	0	0	0	0	0	0	0	0	0	0	0	0	0	0	0	0	0	0
chr1	12282704	12288313	+	ENSG00000048707.14	VPS13D	0.185642	0	0	0	0	0	0	0	0	0	0	0	0	0	0	0	0	0	0	0	0	0	0	0	0	0	0	0	0	0	0	0	0	0	0	0	0	0	0	0	0	0	0	0
chr1	12322535	12329918	+	ENSG00000048707.14	VPS13D	0.354407	0	0	0	0.469279	0	0	0	0	0	0	0	0	0	0	0	0	0	0	0	0	0	0	0	0	0	0	0	0	0	0	0	0.426217	0	0	0	0	0	0	0	0.486479	0	0	0
chr1	12333225	12333366	+	ENSG00000048707.14	VPS13D	0.810072	0	0	0	0	0	0	0	0	0	0	0	0	0	0	0	0	0	0	0	0	0	0	0	0	0	0	0	0	0	0	0	0	0	0	0	0	0	0	0	0	0	0	0
chr1	1256991	1257310	-	ENSG00000160087.20	UBE2J2	0.101259	0	0	0	0	0	0	0	0.749617	0	0	0	0.251643	0	0.283391	0	0	0	0	0	0	0	0	0	0	0	0	0	0	0	0	0	0.239747	0	0	0	0	0	0.518406	0	0	0	0	0
chr1	13607172	13610516	+	ENSG00000162493.16	PDPN	0.101259	0	0	0	0	0	0	0	0	0	0	0	0	0	0	0	0	0	0	0	0	0	0	0	0	0	0	0	0	0	0	0	0.177591	0	0	0	0	0	0	0	0	0	0	0
chr1	13730999	13749487	+	ENSG00000116731.22	PRDM2	0.848045	0.597303	0	0.643453	0.430173	1.17921	0	4.05046	1.91152	0.204666	0.858645	1.96951	0.350112	1.53014	0.206103	0	0.355376	0.667589	0	0.687616	0	0.569364	0	0.943734	0.677847	0.891753	0.613453	0.528963	0.304636	0.704537	0	0.332141	0.479494	0.473765	0	0	0.161163	0	0.777609	0	0	0.295775	0	0.687174
chr1	13730999	13773188	+	ENSG00000116731.22	PRDM2	0.253148	0	0	0	0	0	0	0	0	0	0	0	0	0.0699493	0	0	0	0	0	0	0	0	0	0	0	0	0	0	0	0	0	0	0	0	0	0	0	0	0	0	0	0	0	0
chr1	13769117	13773188	+	ENSG00000116731.22	PRDM2	0.236271	0	0	0.145687	0	0	0	0.472553	0	0	0	0	0	0	0	0	0	0	0	0	0	0	0	0	0	0	0	0	0	0	0	0.464998	0	0	0	0	0	0	0	0	0	0	0	0
chr1	13773077	13782831	+	ENSG00000116731.22	PRDM2	0.236271	0.268787	0	0.315656	0.364995	0	0	0.911353	0	0	0.343458	0	0	0.26231	1.18509	0	0	0	0	0	0.787741	0.379576	0	0	0	0	0	0	0	0	0	0	0	0	0	0.390514	0	0	0.777609	0.514404	0	0.406691	0	0
chr1	145574820	145578955	-	ENSG00000272150.5	NBPF25P	0.101259	0.119461	0	0	0	0	0	0	0	0.204666	0	0	0.131292	0	0	0	0	0	0	0	0	0	0	0	0	0	0	0	0	0	0	0.166071	0	0	0	0	0	0	0	0	0	0	0	0
chr1	145616233	145665651	+	ENSG00000117262.18	GPR89A	0.303777	0	0	0	0	0	0	0.911353	0	0	0	0	0	0	0	0	0	0	0	0	0	0	0	0	0	0.445876	0	0	0	0	0	0	0	0	0	0	0	0	0	0	0	0	0	0
chr1	145663328	145665651	+	ENSG00000117262.18	GPR89A	1.06322	0	0	0.339937	0	0	0	0	0	0.358165	1.11624	0	0	2.4832	0	0	0	1.39452	0	0	1.60578	0	0	0	0	0	0	0	0	0	0	0	0	0	0	0	0	1.13754	0	0	0	0	0	0.317157
chr1	145771710	145784596	-	ENSG00000265491.4	RNF115	0.354407	0	0	0	0	0	0	0	0	0	0	0	0	0	0	0	0.313567	0	0	0	0	0	0	0	0	0	0	0	0	0	0	0	0	0	0	0	0	0	0	0.771606	0.32432	0	0	0
chr1	145839889	145842477	+	ENSG00000186141.8	POLR3C	1.85642	0.507708	0	1.74825	1.30355	0.557907	0.758538	0.506307	0	0.306998	0.973131	0	1.4588	0.594569	1.61447	0.307935	1.08703	0.45495	0	0.589385	0	0.379576	0	1.46803	0.903796	1.28809	0.708879	0.42317	0.456955	0	0	0	0.958989	1.13704	0	0.488143	0	0	1.38242	1.45748	0.432426	0.542255	0	0
chr1	145936907	145937699	-	ENSG00000271601.3	LIX1L	0.506295	0	0	0	0	0	0	0	0	0	0	0	0	0	0	0	0.459898	0	0	0	0	0	0	0	0	0	0	0	0	0	0	0	0	0	0	0	0	0	0	0	0	0	0	0
chr1	145947618	145947782	-	ENSG00000271601.3	LIX1L	0.151889	0	0	0	0	0	0	0	0	0	0	0	0	0	0	0	0	0	0	0	0	0	0	0	0	0	0	0	0	0	0	0	0	0	0	0	0	0	0	0	0	0	0	0
chr1	145977830	145978096	+	ENSG00000121851.12	POLR3GL	1.11385	1.07515	0	0	0	0	0	0	0	0	0	0	0	0	0	0	0	0	0	0	0	0	0	0	0	0	0.327175	0	0	0	0	0	0	0	0	0	0	0	0	0	0	0	0	0
chr1	147275353	147285487	+	ENSG00000131778.18	CHD1L	0.189861	0.836225	2.04578	0	0	0	0.505692	0	0	0	0.57243	0	0.656461	0.174873	0.446556	0	0.397185	0.118683	0.508644	0	0.363573	0	0.364887	0	0	0.495418	0.695246	0	1.14239	0	0	0.132856	0.19535	0.189506	0	0.585771	0	0.663562	1.16641	0	0.32432	0	0	0
chr1	147293628	147294517	+	ENSG00000131778.18	CHD1L	0.303777	0	0	0	0	0	0	0	0	0	0	0	0.393876	0	0	0	0	0	0	0	0.27268	0	0.547331	0	0	0	0	0	0	0	0	0	0	0	0	0	0	0	0	0	0	0	0	0
chr1	147658959	147659775	-	ENSG00000162836.11	ACP6	0.151889	0	0	0	0	0	0	0	0	0	0	0	0	0.157386	0	0	0	0	0	0	0	0	0	0	0	0	0	0	0	0	0	0	0	0	0	0	0	0	0	0	0	0	0	0
chr1	147966553	147969959	+	ENSG00000188092.14	GPR89B	1.84798	1.82178	1.38307	0.776999	2.11176	1.0651	0	2.12649	0.393549	1.73966	1.63143	0	0.940927	1.57386	4.48274	0.923806	1.81869	0.593413	0	0	4.84764	1.99277	0	0	0	0.297251	1.79946	1.90427	1.2947	0.660504	2.04054	0.896781	1.5184	0.426388	2.22064	1.75731	0.322326	1.64311	2.07362	1.28601	2.10808	0	0	0.872183
chr1	147986198	147988521	+	ENSG00000188092.14	GPR89B	3.11372	2.89692	0	0.752718	0.547492	0	0	1.82271	0	0.409331	1.97488	0	0.612697	3.96962	5.6163	0	2.57125	2.49233	1.52593	0	6.36253	0	0.547331	0	0.985959	0	0.408968	1.05793	0.685432	0	0	0.896781	2.23764	0.8054	0	1.26917	0	1.01114	0.907211	1.54321	0	0.887326	0	1.34792
chr1	148104536	148108654	-	ENSG00000263956.6	NBPF11	0.354407	0.298652	0	0	0	0	0	0	0	0.255832	0	0	0	0	0	0.307935	0	0	0	0	0	0	0	0	0	0	0	0	0	0	0	0.132856	0	0	0	0	0	0	0	0	0	0	0	0
chr1	149059699	149063805	-	ENSG00000269713.7	NBPF9	0.329092	0	0	0	0	0.45647	0	0	0	0	0	0	0.284466	0	0	0	0.219497	0	0	0	0	0	0	0	0	0	0	0	0	0	0	0.265713	0.106554	0	0	0.488143	0	0	0	0	0	0	0	0
chr1	149959683	149964349	-	ENSG00000264522.5	OTUD7B	0.303777	0.119461	0	0.946968	0.312853	0.45647	0	0.860722	0.637175	0.613997	1.58849	0	0	0	0.961813	1.33439	0	0.118683	1.47825	1.0478	0	0	0	0	0.49298	0.520189	0.449865	0	0	0	0	0.332141	0.173151	0.852777	0.453191	0.781028	0.725233	0.46344	0	0	0.891879	0.443663	0.352153	0.317157
chr1	150223216	150226672	-	ENSG00000143401.14	ANP32E	0.759443	0	0	0	0	0	0	0	0	0	0	0	0	0	0	0	0	0	0	0	0	0	0	0	0	0	0	0	0	0	0	0	0	0	0	0	0	0	0	0	0	0	0	0
chr1	150328319	150338326	+	ENSG00000117360.12	PRPF3	0.253148	0	0	0	0	0	0	0	0	0	0	0	0	0	0	0	0	0	0	0	0	0	0	0	0	0	0	0	0	0	0	0	0	0	0	0	0	0	0	0	0	0	0	0
chr1	150417595	150446401	+	ENSG00000163125.15	RPRD2	0.101259	0.179191	0	0	0	0	0	0.405046	0	0	0	0	0	0.139899	0	0	0	0	0	0	0	0	0	0	0	0	0	0	0	0	0	0	0	0	0	0	0	0	0	0	0	0	0	0
chr1	150440922	150441023	+	ENSG00000163125.15	RPRD2	0.303777	0	0	0	0	0	0	0	0	0	0	0	0	0	0	0	0	0	0	0	0	0	0	0	0	0	0	0	0	0	0	0	0	0	0	0	0	0	0	0	0	0	0	0
chr1	150440922	150446401	+	ENSG00000163125.15	RPRD2	0.506295	0	0	0	0.312853	0	0	0	0	0.648108	0.57243	0	0	0	0	0	0.438994	0.217585	0	0	0	0	0	0	0	0	0	0	0.456955	0.968739	0	0	0	0	0	0	0	0.46344	0.691208	0	0.648639	0	0	0
chr1	150440922	150460317	+	ENSG00000163125.15	RPRD2	0.101259	0	0	0	0	0	0	0	0	0	0	0	0	0	0	0	0	0	0	0	0	0	0	0	0	0	0	0	0	0	0	0	0	0	0	0	0	0	0	0	0	0	0	0
chr1	150444250	150446401	+	ENSG00000163125.15	RPRD2	0.506295	0	0	0.376359	0.469279	0.304313	0	0	0	0	0	0	0.798694	0.163215	0	0	0	0	0	0	0	0.379576	0	0	0	0	0	0	0	0	0	0	0	0	0	0.781028	0	0.505571	0	0	0	0	0	0
chr1	150457287	150457570	+	ENSG00000163125.15	RPRD2	0.202518	0	0	0	0	0	0	0	0	0	0	0	0	0	0	0	0	0	0	0	0	0	0	0	0	0	0	0	0	0	0.199077	0	0	0	0	0	0	0	0	0	0	0	0	0
chr1	150492410	150496908	+	ENSG00000143374.16	TARS2	0.506295	1.31407	1.93053	1.26262	1.19927	1.01438	0.84282	0.455677	0	0.477553	0.772781	0	0	0.638288	4.05335	0	1.17588	0.682425	1.01729	1.03142	1.93906	0.47447	0	0.419437	0.985959	0.40872	0	0.634756	2.0563	0.792604	0.447924	0	0.37294	0.252675	0	0.781028	0	0	0	0.85734	1.02701	0	0	0
chr1	150949121	150951481	+	ENSG00000143379.12	SETDB1	0.101259	0	0	0	0	0	0	0	0	0	0	0	0	0	0	0	0.313567	0	0	0	0	0	0	0	0	0	0	0	0	0	0	0	0	0	0	0	0	0	0	0	0	0	0	0
chr1	151024610	151025673	+	ENSG00000143363.15	PRUNE	0.848045	0	0	0.242812	0.364995	0	0.505692	0	0	0	0	0	1.01751	0.559595	1.33967	0	0.297889	0.163188	0	0	0	0	0	0.179759	0.49298	0	0.695246	0.42317	0	0.264201	0	0	1.05222	0	0	0	0	0	0	0	0	0.850354	0	0
chr1	151137710	151140090	-	ENSG00000143434.15	SEMA6C	0.303777	0	0	0	0	0	0	0	0	0	0	0	0	0	0	0	0	0	0	0	0	0	0	0	0	0	0	0	0	0	0	0	0	0	0	0	2.92779	0	0	0	0	0	0	0
chr1	151166933	151167414	+	ENSG00000163156.11	SCNM1	0.82273	0.477843	0	0.80128	3.48049	0.963658	2.71809	0.607569	6.63411	1.04891	1.93195	0	4.40923	2.31707	2.26713	0.692855	1.31698	0.296706	1.47825	2.25931	2.96918	2.13511	1.39873	0	4.06708	0.297251	7.40233	1.58689	1.56126	0	0.746539	0.774996	3.15667	1.01859	1.35957	2.14783	0	0.663562	2.07362	1.54321	1.86484	1.55282	1.12249	2.10117
chr1	151224247	151227400	+	ENSG00000143398.19	PIP5K1A	0.303777	0.557483	0	0	0.312853	0	0	0	2.17389	0.409331	0	0	0	0	0	0	1.12884	0	0	0	0	0	0	0	0	0	0	0	0	0	0	0	0	0	0	0	0	0	0	0	0	0	0	0.475736
chr1	151227319	151232703	+	ENSG00000143398.19	PIP5K1A	0.632869	0	0	0	0	0	0	0	0	0	0	0	0	0	0	0.384919	0	0	0	0	0	0	0	0	0	0	0	0	0	0	0	0	0	0	0	0	0	0	0	0	0	0	0	0
chr1	151242122	151242567	+	ENSG00000143398.19	PIP5K1A	0.759443	0	0	0	0.391066	0	0	0	0	0.460498	0	0	0	0.268139	1.05628	0	0	0.2522	0	0.392924	0	0	0	0	0	0	0.490762	1.16372	0.456955	0	0	0	0	0	0	0	0	0.631964	0.648008	0	0	0	0	0
chr1	151306135	151306363	-	ENSG00000143393.16	PI4KB	0.202518	0	0	0	0	0	0	0	0	0	0	0	0	0	0	0	0	0	0	0	0	0	0	0	0	0	0	0	0	0	0	0	0	0	0	0	0	0	0	0	0	0	0	0
chr1	151315572	151316509	-	ENSG00000143393.16	PI4KB	1.22777	0.876045	0	0.0971249	1.09498	1.31869	1.76992	1.3164	0.337328	0.37522	1.93195	1.2625	3.09631	0.279797	2.08679	0.962298	1.17588	1.1077	1.52593	1.57169	1.66638	0.854046	0	1.1909	0.985959	1.33763	1.02242	1.83374	1.18047	0	0.497693	1.32856	0.586049	0.331635	0	0.927471	0	0	2.07362	1.92902	0.648639	0.480635	0.440192	0.792894
chr1	151423396	151442205	-	ENSG00000143442.21	POGZ	0.683499	0.298652	0	0	0	0	0	0	0	0	0	0	0.481405	0.104924	0	0	0.250854	0	0	0	1.47449	0	0	0	0	0	0	0	0	0	0	0	0	0	0	0	0	0.252786	0.518406	0	0	0	0	0
chr1	151427822	151442205	-	ENSG00000143442.21	POGZ	0.270024	0	0	0.113312	0	0	0	0	0	0	0.343458	0	0	0.35849	0	0	0	0	0	0	0	0	0	0.179759	0	0	0	0	0.710818	0	0	0.298927	0.284145	0	0	0	0	0	0	0	0	0	0.176077	0
chr1	151638887	151639119	+	ENSG00000143376.13	SNX27	0.472542	0	0	0	0	0	0	0	0	0	0	0	0.21882	0.306028	0	0	0	0.118683	0.762966	0	0	0	0	0	0	0.40872	0.327175	0	0	0	0.331795	0	0.106554	0	0	0.390514	0	0.252786	0	0.514404	0.32432	0	0	0
chr1	151658234	151662270	+	ENSG00000143376.13	SNX27	0.101259	0	0	0	0	0	0	0	0	0	0	0	0	0	0	0	0.125427	0	0	0	0.767543	0	0	0	0	0	0	0	0	0	0	0	0	0	0	0	0	0	0	0	0	0	0	0
chr1	151658234	151668635	+	ENSG00000143376.13	SNX27	0.101259	0	0	0.0971249	0	0	0	0	0.487251	0	0.343458	0	0	0.104924	0.206103	0	0	0	0	0	0.302977	0	0	0	0	0	0	0	0	0.352269	0	0	0	0	0	0	0	0	0	0	0	0	0	0
chr1	151658234	151683445	+	ENSG00000143376.13	SNX27	0.392379	0	0	0	0	0	0	0.405046	0	0	0.515187	0	0	0.227335	0	0	0	0	0	0	0	0	0	0	0	0	0	0	0	0	0	0	0.266386	0	0	0	0	0	0	0	0	0	0	0
chr1	151658234	151693483	+	ENSG00000143376.13	SNX27	0.151889	0	0	0	0	0	0	0	0	0	0	0	0	0.0699493	0	0	0	0	0	0	0	0	0	0	0	0	0	0	0	0	0	0	0	0	0	0	0	0	0	0	0	0	0	0
chr1	153667554	153668557	-	ENSG00000143621.16	ILF2	0.151889	0.418112	0	0.0971249	0	0	0	0	0	0	0	0.454502	0	0	0.824411	0	0	0	0	0	0	0	0	0	0	0	0	0	0.304636	0	0	0	0.213109	0	0	0	0	0	0	0	0	0	0	0.317157
chr1	153817371	153818171	-	ENSG00000143614.9	GATAD2B	0.151889	0	0	0	0	0	0	0	0	0	0	0	0	0	0	0	0	0	0	0	0	0	0	0	0	0	0	0	0	0	0	0	0	0	0	0	0	0	0	0	0	0	0	0
chr1	154089420	154118808	-	ENSG00000263987.1,ENSG00000143552.9	MIR5698,NUP210L	0.518953	0.492775	0	0.145687	0	0	0	1.36703	0	0	0	0	0	0	0.618308	0	0	0	0.381483	0	0	0	0	0	0	0	0	0	0	0	0	0	0	0.355324	0	0	0	0	0	0.514404	0	0	0	0
chr1	154117724	154143577	-	ENSG00000143552.9	NUP210L	0.189861	0	0	0	0	0	0	0	0	0	0	0	0	0	0	0	0	0	0	0	0	0	0	0	0	0	0	0	0	0	0	0	0	0	0	0	0	0	0	0	0	0	0	0
chr1	154172907	154173201	-	ENSG00000143549.19	TPM3	0.472542	1.85164	2.42036	1.58637	3.23281	2.23163	2.27561	2.02523	0	2.25132	2.86215	5.15102	3.90959	0.699493	2.88544	3.23332	1.94412	0.870338	2.2889	1.76816	0	1.77135	1.36833	1.70771	2.13625	0	3.48986	2.82114	3.45255	0	4.87739	2.41356	3.05456	1.64239	0	0.781028	0	0.442375	4.06085	3.25789	1.7297	0.59155	0	0
chr1	154212319	154212624	-	ENSG00000143612.19	C1orf43	0.151889	0	0	0	0	0	0	0	0	0	0	0	0	0	0	0	0	0	0	0	0	0	0	0	0	0	0	0	0	0	0	0	0	0	0	0	0	0	0	0	0	0	0	0
chr1	154225083	154241565	+	ENSG00000143569.18	UBAP2L	0.135012	0.179191	0	0	0	0.836861	0	0	0	0	0.343458	0	0	0	0	0.307935	0	0	0	0	0	0	0.456109	0	0	0.297251	0	0.564227	0	0	0.298616	0	0	0	0	0	0	0.505571	0	0	0	0	0	0
chr1	154227281	154228725	+	ENSG00000143569.18	UBAP2L	0.151889	0	0	0	0	0	0	0	0	0.204666	0	0	0.233408	0	0	0	0	0	0.381483	0	0	0	0	0	0	0	0	0	0	0	0	0	0	0	0	0	0	0	0	0	0	0	0	0
chr1	154234590	154235291	+	ENSG00000143569.18	UBAP2L	0.987276	0.731697	0.979671	0.728437	1.95533	2.20627	2.97094	0.540061	1.29309	1.40708	2.11799	1.01	1.54268	0.918085	1.75187	1.53968	0.438994	0.370883	0.715281	0.785847	0.727146	2.27745	1.00344	1.07855	0.49298	0	0.65435	2.59192	2.18323	0	1.71704	1.01303	0.692603	0.592206	0.589148	1.3668	1.99439	1.13754	1.46882	1.45748	1.0135	1.10916	0	0
chr1	154234590	154246375	+	ENSG00000143569.18	UBAP2L	0.354407	0	0	0	0.625706	0	0	0.506307	0	0	0	0	0	0	0	0.307935	0	0	0	0.392924	0.181786	0	0	0	0	0	0	0	0	0.660504	0	0	0.479494	0	0	0	0	0	0.518406	0	0.486479	0.295775	0	0
chr1	154251040	154251653	+	ENSG00000143569.18	UBAP2L	0.354407	0	0	0.582749	0	0	0	0	0	0.204666	0.515187	0	0	0.550851	0.927462	0	0.355376	0	0.381483	0.589385	0	0	0	0	0	1.37479	0.736143	0	0.304636	0.440336	0	0.597854	0.319663	0	0	0.976285	0	0	0	0	0.810799	0.369719	0	0
chr1	154251040	154257434	+	ENSG00000143569.18	UBAP2L	1.01259	0	0	0.218531	0	0.304313	0	0	0.758988	0	0	1.81801	0	0.227335	0	0.307935	0.329245	0	0	0	0	0	0	0.179759	0	1.15185	0.436233	0	0	0	0	0.132856	0.812477	0.189506	0	0	0	0.379178	0	0	0.972959	0	0	0
chr1	154253899	154255755	+	ENSG00000143569.18	UBAP2L	1.29105	0	1.12374	0	0	0.405751	0	0	0	0.238777	0	0	0	0.233164	0	0	0	0	0	0	0	0	0	0	0	0	0.490762	0	0	0	0	0	0.905712	0	0	0.390514	0	0.505571	0	0	0	0	0	0
chr1	154253899	154260029	+	ENSG00000201129.1,ENSG00000143569.18	SNORA58B,UBAP2L	0.168765	0	0	0	0	0	0	0	0	0	0	0	0	0	0	0	0	0	0.381483	0	0	0	0	0	0	0	0.545291	0	0	0	0	0.332141	0	0	0	0	0	0	0	0	0	0	0	0
chr1	154258976	154260029	+	ENSG00000201129.1,ENSG00000143569.18	SNORA58B,UBAP2L	1.15182	1.01542	1.98816	0.728437	0.312853	0	0.884961	2.17712	2.02397	0.272887	0.94451	0	1.13787	1.12793	0	1.02645	1.41105	0	0.762966	0.834963	0	0.632626	0.364887	1.49799	1.54056	0	0.899731	0	0	0.528403	0	0	0	0.473765	0.49851	0.390514	0	0.252786	1.12321	0	0.486479	0.690142	0	0
chr1	154588550	154597267	-	ENSG00000160710.15	ADAR	0.506295	0.557483	0	0	0	0	0	0.607569	0	0.306998	0	0	0	0	0	0	0.731657	0	0	0	0.66655	0	0	0.269638	0	0	0	0	0	0	0	0	0	0	0	0	0	0	0	0	0	0	0	0
chr1	154967670	154969448	-	ENSG00000160691.18	SHC1	0.489419	0	0	0	0	0	0	0	0	0	0	0	0	0	0	0	0	0	0	0	0	0	0	0	0	0.495418	0	0	0	0	0	0	0	0	0	0	0	0	0	0	0	0	0	0
chr1	15534236	15536814	+	ENSG00000116138.12	DNAJC16	0.253148	0.492775	0.432208	0.946968	0.351959	0	0	0	0.787098	0	0.343458	0	1.44421	0.402209	0.206103	0	0.564421	0.519236	0	0.491155	1.07557	0	0	0.179759	0	0.297251	0.327175	0	0	0	0	0.332141	0.719242	0	0	0.390514	0	0.252786	0	0	0	0	0	0
chr1	15534236	15548428	+	ENSG00000251866.1,ENSG00000116138.12	SCARNA21B,DNAJC16	0.341749	0	0	0	0	0	0	0	0	0	0	0	0	0	0	0	0.313567	0.207694	0	0	0.393871	0	0	0	0	0	0.408968	0.42317	0	0	0	0	0	0	0	0	0	0	0	0	0	0	0	0
chr1	155357315	155360409	-	ENSG00000207134.1,ENSG00000116539.12	RNU6-106P,ASH1L	0.556925	0	0	0	0	0	0	0	0	0	0	0	0	0	0	0	0	0	0	0	0	0	0	0	0	0	0	0	0	0	0	0	1.06554	0	0	0	0	0	0	0	0	0	0	0
chr1	15536474	15536814	+	ENSG00000116138.12	DNAJC16	0.151889	0	0	0	0	0	0	0	0.44977	0	0	0	0.175056	0.0699493	0	0	0	0	0	0	0	0	0	0	0	0	0	0	0	0	0	0	0	0	0	0	0	0	0	0	0	0	0	0
chr1	155370503	155395553	-	ENSG00000116539.12	ASH1L	0.151889	0	0	0.0971249	0.312853	0	0	0	0	0	0.343458	0	0.722107	0	0.515257	0	0.156784	0	0	0	0	0	0	0	0	0.668814	0	0.42317	0	0	0	0.132856	0.865754	0	0	0	0	0	0.518406	0	0.486479	0.295775	0	0
chr1	155378280	155380116	-	ENSG00000116539.12	ASH1L	0.607554	1.19461	0	0	0.469279	0	0	0	0	0	0.343458	0	0	0.900598	0	0	0	1.05331	0	0	0	0	0	0	0.49298	0.990836	0	0	0	0	0	0	0.586049	0	0	0	0	0	0	0	0	0	0	0
chr1	155378280	155395553	-	ENSG00000116539.12	ASH1L	0.227833	0	0.777974	0	0	0	0	0	0	0	0.343458	0	0.510581	0	0	0	0	0	0	0	0	0	0	0	0	0	0.327175	0	0	0	0	0	0	0	0	0	0	0	0	0.514404	0	0	0	0
chr1	155378280	155415923	-	ENSG00000227773.1,ENSG00000116539.12	RP11-21N7.6,ASH1L	0.168765	0	0	0.19425	0	0	0	0	0.787098	0.818662	1.11624	0	0	0	0	0	0	0.489565	0	0	0	0	0	0	0	0	0	0	0	0	0	0	0	0	0.453191	0	0	0.442375	0	0	0.486479	0	0	0
chr1	155395458	155439068	-	ENSG00000227773.1,ENSG00000116539.12	RP11-21N7.6,ASH1L	0.101259	0	0	0	0	0	0	0	0	0	0	0	0	0.104924	0.437968	0	0	0	0.381483	0	0	0	0	0	0	0	0	0	0	0	0	0	0	0.189506	0	0	0	0	0	0	0	0	0	0
chr1	155415743	155415923	-	ENSG00000116539.12	ASH1L	0.135012	0	0	0	0.312853	0	0.758538	0	0	0	0	0	0.889869	0	0	0.615871	0	0.118683	0.508644	0	0.302977	0.506101	0	0	0	0	0.490762	0	0	0	0	0	0	0	0	0	0	0.252786	0	0	0	0	0	0
chr1	155415743	155459898	-	ENSG00000116539.12	ASH1L	0.278462	0.477843	0	0.145687	0.703919	0	0	0	0.337328	0.690746	1.50263	0	0.350112	0.139899	0.489494	0.615871	0.250854	0	0.381483	0.392924	0	0	0	0.269638	0.49298	0.396334	0.736143	0	0	0.792604	0.630411	0	0.74588	0.426388	0	0.390514	0	1.64311	0	0.771606	0.486479	1.07219	0	0.475736
chr1	155438326	155439068	-	ENSG00000116539.12	ASH1L	0.253148	0	0	0.210437	0	0	0.505692	0.405046	0	0.272887	0.515187	0	0.0875281	0.209848	0	0	0.60623	0.118683	0.381483	0	0	0	0	0	0.49298	0	0.327175	0	0.304636	0	0	0	0.532772	0.189506	0	0.390514	0.805815	0.379178	0	0	0	0.443663	0	0
chr1	155438326	155459898	-	ENSG00000116539.12	ASH1L	0.316435	0.283719	0	0.133547	0.312853	0.304313	0	0	0	0	0.343458	0	0.116704	0.244823	0.283391	0	0	0.356048	0.524539	0.687616	0.121191	0.379576	0	0	0.677847	0.520189	0	0	0	0	0	0.332141	0.337422	0	0	0	0	0	0	0	0	0.295775	0	0
chr1	155521099	155521618	-	ENSG00000116539.12	ASH1L	0.151889	0	0	0	0	0	0	0	0	0	0	0	0	0	0	0	0	0	0	0	0	0	0	0	0	0	0	0	0	0	0	0	0	0	0	0	0	0	0	0	0	0	0	0
chr1	15563928	15564359	+	ENSG00000116138.12	DNAJC16	0.354407	0	0	0.372312	0	0	0	0	0	0	0.343458	0	0	0.174873	0	0	0.815274	0	0	0	0	0	0	0	0	0	0	0	0	0	0	0	0	0.236882	0	0	0	0	0	0	0	0	0	0
chr1	155668626	155680456	-	ENSG00000163374.19	YY1AP1	0.455666	0	0	0	0	0	0	0	0	0	0	0	0	0	0.824411	0	0.438994	0	0	0	0	0	0	0	0	0	0.327175	0	0	0	0	0	1.41184	0	0	0	0	0	0	0	0	0	0	0
chr1	155670319	155679512	-	ENSG00000163374.19	YY1AP1	0.708813	0	0	0	0	0	0	0	1.12443	0	0	0.606002	0.233408	0	0	0	1.53648	0	0	0.392924	0	0	0	0	0	0	0	0	0	0	0	1.61642	0	0	0	0.390514	0	0	1.38242	0	0	0.59155	0.308134	0
chr1	155675009	155679512	-	ENSG00000163374.19	YY1AP1	5.80974	3.89741	2.76613	3.20512	1.72069	0.760783	2.2124	1.16451	3.34517	2.07224	5.23773	0	2.05691	3.30511	5.4102	0	14.6593	3.21926	1.76436	0.654873	3.09037	1.0122	0.456109	3.25813	3.75897	1.48625	2.24933	2.48613	1.59934	0	0.895847	2.23642	2.41079	1.2081	1.40489	1.43189	6.60768	1.95909	1.55522	1.73611	0.689179	0.554579	0	0.898613
chr1	155675009	155680456	-	ENSG00000163374.19	YY1AP1	0.860702	1.43353	2.16104	0.647499	0	0	0	0	0	0	0.343458	0	0	0.571253	0	0.769839	1.85005	0.672534	0	0	0	0	0.547331	0	1.1092	0	0	0	0	0	0	1.16249	0	0.347428	0	0	2.65919	0	0	0	0	0	0	0
chr1	155676547	155679512	-	ENSG00000163374.19	YY1AP1	7.86023	3.73315	3.37122	3.44793	3.18067	1.7498	4.2141	1.35015	5.92198	1.84199	2.40421	1.66651	5.68933	2.60561	6.49224	2.23253	8.12139	3.52091	1.52593	1.57169	4.46892	2.27745	0	1.52795	3.69735	3.96334	2.34475	3.66748	1.52318	0.660504	1.56773	2.5907	5.92708	0.789608	0	2.99394	4.39169	1.07434	2.16003	1.67181	2.10808	1.33099	1.93684	0.634315
chr1	155679408	155680456	-	ENSG00000163374.19	YY1AP1	1.21511	0	0	0	0	0	0	0	0	0	0	0	0	0	0	0	0	0	0	0	0	0	0	0	0	0	0	0	0	0	0	0	0	0	0	0	0	0	0	0	0	0	0	0
chr1	155717005	155726019	+	ENSG00000132676.15	DAP3	0.405036	0	0	0	0	0.494509	0	0.877599	0	0	0	0	0.0875281	0.279797	0	0	0.710752	0.415389	0	0.589385	0	0	0	0.337048	0.616225	0	0.408968	0.42317	0	0	0	0	0	0	0	0	0	0	0	0	0	0	0	0
chr1	155721516	155726019	+	ENSG00000132676.15	DAP3	0.911332	1.329	0	0.550374	2.81568	1.36941	1.76992	0.810092	0	0.852773	1.88902	0	1.81621	1.34652	1.52001	0.718516	1.03477	0.395608	1.71667	0.851334	1.93906	1.04383	0	0.966203	1.31461	3.30692	4.08968	0.740548	1.25662	0	0	0	0.519452	0.829089	0	0	0	0	0.950411	1.92902	0	0.690142	0.880383	0.991117
chr1	155725381	155726019	+	ENSG00000132676.15	DAP3	1.26574	1.64258	1.62078	2.64665	3.67602	1.71176	1.0746	2.93658	0	0.690746	1.84609	0	4.85781	6.04187	6.7241	0.307935	5.59717	1.40935	2.43195	1.08054	1.42399	0.806599	0.820996	0.479357	1.17083	1.22616	1.75856	1.16372	1.2947	0	0.530872	2.09249	3.70276	0.829089	0.634467	1.75731	2.37715	0.568768	1.74962	2.25052	1.66214	1.03521	0	0.951472
chr1	155767424	155773210	-	ENSG00000116580.18	GON4L	0.734128	0	0	0	0	0	0	1.21514	0	0.255832	0	0	0	0	0	0	0	0	0	0	0	0	0	0	0	0	0	0	0	0	0	0	1.06554	0.284259	0	0.878657	0	0	0	0	0	0	0	0
chr1	155771066	155773210	-	ENSG00000116580.18	GON4L	1.06322	0	0	0	0.391066	0.45647	0	0.405046	0	0	0	0	0.984691	0.139899	0	0	0	0	0	0	0	0	0	0	0.985959	0	0	0.634756	0.761591	0	0	0	0	0	0	0	0	0	0	0	0	0	0	0
chr1	155783985	155795151	-	ENSG00000116580.18	GON4L	1.21511	0	0	0	0	0.304313	0	0	0	0	0	0	0	0	0	0	0	0	0	0	0	0	0	0	0	0	0	0	0	0	0	0	0	0	0	0	0	0	0	0	0	0.295775	0	0.753249
chr1	155783985	155814449	-	ENSG00000116580.18	GON4L	0.961961	0	0	0	0	0	0	0	0	0	0	0	0	0	0	0	0	0	0	0	0	0	0	0	0	0	0	0	0	0	0	0	0	0	0	0	0	0	0	0	0	0	0	0
chr1	155795049	155814449	-	ENSG00000116580.18	GON4L	0.472542	0	0	0	0	0.304313	0	0.70883	0	0	0	0	0.277172	0.174873	0	0	0	0	0	0	0	0	0	0	0	0	0	0.528963	0	0	0	0	0	0	2.26595	0.439328	0	0	0	0	0	0	0	0
chr1	155795049	155831620	-	ENSG00000116580.18	GON4L	0.607554	0	0	0	0	0	0	0	0	0	0	0	0	0	0	0	0	0	0	0	0	0	0	0	0	0	0	0	0	0	0	0	0	0	0	0	0	0	0	0	0	0	0	0
chr1	155813633	155814449	-	ENSG00000116580.18	GON4L	0.253148	0	0	0.469437	0.625706	0	0.758538	0.405046	0	0	0	0	1.05034	0.291456	0	0	0	0	0	0.589385	0	0	0	0	0	0.594502	0.708879	0	0	0	0	0	0	0	0	0	0	0	0	0	0	0	0	0
chr1	155853275	155853806	-	ENSG00000116580.18	GON4L	1.82266	2.12043	1.49112	4.18851	2.54193	1.78784	0.927102	0.658199	9.02352	1.91874	3.90683	12.8018	4.68275	2.95536	3.47798	2.15555	7.41586	3.29344	0.508644	0	5.02943	1.07546	0.364887	1.66277	1.35569	2.78673	2.33112	3.64985	1.56126	0.792604	1.69216	5.29765	4.44864	0.900153	0	2.0502	3.42471	0.379178	0.84241	1.80041	1.25674	0.998241	0.682297	1.11005
chr1	155904310	155904804	-	ENSG00000143622.10	RIT1	0.202518	0.46291	0	0.145687	1.1732	0	0	1.36703	0	0.886884	0.57243	0	0.284466	0.12824	0.412206	0.307935	0.146331	0	0.524539	0.589385	0	0.759152	0.364887	0.269638	0	1.33763	0	0.634756	1.18047	0	0.663591	0	0.213109	0.331635	0	0.585771	0	0	1.29602	0.578705	1.09458	0	0	0.634315
chr1	155921374	155921918	-	ENSG00000132680.10	KIAA0907	0.278462	0.358382	0.929247	0.0971249	0.821239	0	0	0.405046	1.5742	0.579886	1.54556	0	0.554345	0.454671	1.21085	0	0.486029	0	0	0	0.484764	0.379576	0.50172	0.381987	2.52652	0	0	0.634756	0.406182	0.440336	0	0	0	0.379012	0	0	0	0	0.907211	0	0	0.295775	0	0
chr1	155921374	155923687	-	ENSG00000132680.10	KIAA0907	0.202518	0	0	0	0	0	0	0	0	0	0.343458	0	0	0	0.72136	0	0.235175	0.197804	0	0	0	0	0	0.299598	0	0	0	0	0	0	0	0.265713	0	0	0	0	0	0.252786	0	0	0	0	0	0
chr1	155926675	155927156	-	ENSG00000132680.10	KIAA0907	3.36686	1.61272	9.53018	0	1.36873	1.63568	2.90773	2.32901	2.44563	1.66291	1.97488	0	1.01751	0.856879	1.70035	4.2726	4.15476	1.36485	2.67038	2.16108	0	1.47086	0.364887	2.71885	3.51248	3.26976	4.70314	2.06296	3.12252	1.47512	3.4092	1.06285	0.266386	1.23179	0	4.1004	1.53105	2.43306	6.86888	1.67181	1.70268	1.77465	0	1.62543
chr1	156014960	156018368	-	ENSG00000163479.13	SSR2	0.354407	0	0	0	0	0	0	0	2.16452	0	0	0	0	0.113668	0	0	0.18814	0.296706	0	0	0	0	0	0	0.49298	0	0	0	0	0	0	0	0	0	0	0.390514	0	0	0	0	0	0	0	0
chr1	156274629	156282743	-	ENSG00000198952.8	SMG5	0.151889	0	0	0	0	0	0	0	0	0	0	0	0	0	0	0	0	0	0	0	0	0	0	0	0	0	0	0	0	0	0	0	0	0	0	0	0	0	0	0	0	0	0	0
chr1	156309202	156334918	-	ENSG00000163468.14	CCT3	0.151889	0	0	0	0	0	0	0	0	0	0	0	0	0	0.72136	0	0.156784	0	0	0	0	0	0	0	0	0	0	0	0	0	0	0	0	0	0	0	0	0	0	0	0	0	0	0
chr1	156318867	156321025	-	ENSG00000163468.14	CCT3	0.253148	0	0	0	0	0	0	0	0	0	0	0	0	0	0	0	0	0	0	0	0	0	0	0	0	0	0	0	0	0	0	0	0	0	0	0	0	0	0	0	0	0	0	0
chr1	156333546	156334918	-	ENSG00000163468.14	CCT3	2.39225	1.14981	0.864416	2.27029	1.91622	0.494509	2.27561	0.607569	0	1.17683	1.50263	2.72701	1.00657	3.5237	1.08204	0.872484	11.6333	3.17476	2.09816	2.45577	2.99948	1.13873	1.64199	1.88747	0	0	1.92215	0.846341	2.09437	0	1.39354	4.43409	4.30213	0.426388	2.62851	3.46581	0.725233	5.2769	3.36964	1.22171	0	1.81162	0.733653	1.26863
chr1	156334712	156335888	-	ENSG00000163468.14	CCT3	0.151889	0	0	0	0	0	0	0	0	0	0	0	0	0	0	0	0	0	0	0	0	0	0	0	0	0	0	0	0	0	0	0	0	0	0	0	0	0	0	0	0	0	0	0
chr1	15638306	15643650	+	ENSG00000197312.11	DDI2	0.683499	1.19461	0.172883	1.06837	1.32962	0.45647	0.505692	0.405046	0	0.409331	0	0	2.93219	1.68753	1.85492	0.307935	0	1.23133	0	0	0.302977	0.996386	0.364887	1.03361	0	0.297251	1.06332	0.740548	0.304636	0	0	0.464998	0	0.236882	0	0.390514	0	0.252786	0	0.900207	0.594586	1.25704	0	0.792894
chr1	15717892	15719920	+	ENSG00000116786.12	PLEKHM2	0.101259	0.238921	0	0.0971249	0	0	0	0	0	0	0	0	0.14588	0	0	0	0	0	0	0	0	0	0	0	0	0	0	0	0	0	0	0	0	0	0	0	0	0	0	0	0	0	0	0
chr1	15717892	15721388	+	ENSG00000116786.12	PLEKHM2	0.696156	0.119461	0	0.728437	1.91622	0.355032	1.6435	2.07586	1.40553	0.306998	0.987442	2.42401	1.31292	0.463414	0	0.821161	0.454672	0.341212	1.14445	0.916822	0	1.13873	0	0.494337	1.1092	2.08076	1.85399	0.42317	0.495034	0	0	0.265713	3.52961	0	0	1.17154	0	0.442375	2.16003	0.771606	0.32432	0.640846	0.176077	0.581455
chr1	15719733	15721388	+	ENSG00000116786.12	PLEKHM2	0.101259	0	0	0	0	0	0	0	0	0	0	0	0	0	0	0	0.250854	0	0	0	0	0	0	0	0	0	0.327175	0	0	0	0	0	0.284145	0.236882	0	0	0	0	0.518406	0	0	0.295775	0	0
chr1	15725401	15727088	-	ENSG00000237938.5	RP11-288I21.1	0.202518	0	0	0	0	0	0	0	0	0	0	0	0	0	0	0	0	0	0	0	0	0	0	0	0	0	0	0	0	0	0	0	0	0	0	0	0	0	0	0	0	0	0	0
chr1	159010002	159032691	+	ENSG00000163565.18	IFI16	0.468323	0	0	0	0	0	0	0	0	0	0	0	0	0	0	0	0	0	0	0	0	0	0	0	0	0	0	0	0	0	0	0	0	0	0	0	0	0	0	0	0	0	0	0
chr1	15909323	15911301	+	ENSG00000065526.10	SPEN	0.354407	0	0	0	0	0	0	0	0	0	0	0	0	0	0	0	0	0	0	0	0	0	0	0	0	0	0	0	0	0	0	0	0	0	0	0	0	0	0	0	0	0	0	0
chr1	160323430	160332557	-	ENSG00000202078.1,ENSG00000122218.14	RF00019,COPA	0.33753	0.637124	0	0.0971249	1.1732	0.950979	0	1.41766	0	0.579886	0.801402	0	0.568933	1.0405	0.412206	0	0	0.400554	1.04908	2.2102	0	0.521917	0	0	0.49298	0	1.47229	0	0.304636	0	0	1.01303	0.106554	0.54483	0.271914	0.781028	0	0	1.81442	0.771606	0.594586	0.295775	0.176077	0.317157
chr1	160355654	160356347	+	ENSG00000162736.16	NCSTN	0.911332	0	0	0	0	0	0	0	0	0	0	0	0	0	0	0	0	0	0	0	0	0	0	0	0	0	0	0	0	0	0	0	0	0	0	0	0	0	0	0	0	0	0	0
chr1	160750303	160750423	+	ENSG00000026751.16	SLAMF7	0.58224	0	0	0	0	0	0	0	0	0	0	0	0	0	0	0	0	0	0	0	0	0	0	0	0	0	0	0	0	0	0	0	0	0	0	0	0	0	0	0	0	0	0	0
chr1	161102047	161102375	-	ENSG00000143256.4	PFDN2	0.303777	0.418112	0	0	0	0	0	0	0	0	0	0	0	0.332259	0	0	0	0.118683	0	0	0.767543	0	0	0	0.985959	0	0.327175	0	0	0.176134	0	0	0	0.189506	0.362553	0	0	0	0	0	0	0	0	0
chr1	161122103	161122439	+	ENSG00000158793.13	NIT1	0.151889	0	0	0	0	0	0	0	0	0	0	0	0	0	0	0	0	0	0	0	0	0	0	0	0	0	0	0	0	0	0	0	0	0	0	0	0	0	0	0	0	0	0	0
chr1	161323613	161328497	+	ENSG00000143252.14	SDHC	0.759443	0	0	0	0	0	0	0	0	0	0.515187	0	0	1.67878	0	0	0	0	0.667595	0	0	1.32852	0	0	0	0	0.408968	0	0	0	1.24423	0	0	0	0	0	0	1.13754	0	0	0	0	0	0
chr1	161323613	161340655	+	ENSG00000143252.14	SDHC	0.278462	0	0	0	0	0	0	0	0	0	0	0	0	0	0	1.46269	0	0	0	0	0	0	0	0	0	0	0.408968	0	0	0	0	0	0	0	0	0	0	0	0	0	0	0	0	0
chr1	161778243	161784096	+	ENSG00000118217.5	ATF6	0.683499	1.2842	0	3.63004	0.743025	0.45647	1.45386	1.11388	2.62366	0.272887	0.472255	0	0	1.41647	3.19459	0.307935	1.09748	0.356048	0.61991	0	1.84816	0.948939	1.09466	1.70771	0.677847	0	0.736143	0.42317	0	0	2.65436	0	0.692603	0.189506	0	0.927471	0	0.379178	1.03681	0.707306	1.0135	0	0	0.317157
chr1	161778243	161802272	+	ENSG00000118217.5	ATF6	0.286901	0	0	0.437062	0	0	0	0.961984	0	0	0.744159	0.505002	0	0.104924	0.206103	0	0.501707	0.118683	0	0.851334	0	0	0	0.449397	0	0.445876	0.327175	0	0.380795	0	0	0	0.728121	0.450077	0.906382	0	0	1.01114	0.691208	0	0	1.08451	0	0
chr1	161846448	161863312	+	ENSG00000118217.5	ATF6	0.455666	0.238921	0	0.0971249	0.312853	0.304313	0	0	0	0.37522	1.37383	0	0	0.26231	1.13357	0	0.627134	0	0	0	0	0	0	0.389477	0	0	0	0	1.01545	0.792604	0	0.132856	0	0.189506	0.793084	0.520686	0	0.631964	0	0.514404	0.32432	0	0	0
chr1	161851721	161912380	+	ENSG00000229808.1,ENSG00000118217.5	RP11-456P18.2,ATF6	0.405036	0	0	0	0	0	0	0.405046	0	0	0	0	0	0.139899	0	0	0	0	0	0	0	0	0	0	0	0	0	0	0	0	0	0	0	0	0.181276	0	0	0.252786	0	0	0	0	0	0
chr1	16201781	16202574	-	ENSG00000142632.16	ARHGEF19	0.354407	0	0	0.32375	0	0	0	0	0	0	0	0	0	0	0	0	0	0	0	0	0	0.379576	0.364887	0	0	0	0.327175	0	0	0	0	0	0.253067	0	0	0	0	0	0	0	0	0	0	0
chr1	162655326	162719145	+	ENSG00000162733.16	DDR2	0.303777	0	0	0	0	0	0	0	0	0	0	0	0	0	0	0	0	0	0	0	0	0	0	0	0	0	0	0	0	0	0	0	0	0	0	0	0	0	0	0	0	0	0	0
chr1	16564806	16567351	-	ENSG00000219481.10	NBPF1	1.97455	1.46339	0	0	2.11176	0	2.65488	3.74667	0	1.58616	0	2.12101	3.6543	1.60883	0.772885	1.69364	1.59919	1.12748	1.81204	0	0.727146	0	1.2771	0	1.97192	0	0	0	1.37086	1.27697	0	0	0.852435	0.852777	0.589148	2.34309	8.2596	0.947946	3.49924	0	1.29728	1.47888	0	1.58579
chr1	165743166	165754274	-	ENSG00000143183.16	TMCO1	0.455666	0.238921	0	0	0	0	1.01138	0	1.5742	0	0	0.757503	0	0	0	0	0	0	0	0.392924	0	0	0	0	0	0	0	0	0	0	0	0	0	0	0	0	0	0.505571	0	0	0	0	0	0
chr1	165743166	165759584	-	ENSG00000143183.16	TMCO1	0.708813	0	0	0	0	0	0	0	0	0	0	0	0	0	0	0	0	0	0	0	0	0	0	0	0	0	0	0	0	0	0	0	0	0.284259	0	0	0	0	0	0	0	0	0	0
chr1	166862202	166863921	-	ENSG00000152382.5	TADA1	0.24049	0	0	0	0	0	0	0	0	0	0	0	0	0	2.37018	0	0.501707	0	0	0.392924	0	0	0	0	1.60218	0	0	0	0	0	0	0.730711	1.19874	0	0	0	0	0	0	0.514404	0	0	0	0
chr1	167332469	167372036	+	ENSG00000143190.21	POU2F1	0.430351	0	0	0	0	0	0	0	0	0	0	0	0	0	0	0	0	0	0	0	0	0	0	0	0	0	0	0	0	0	0	0	0	0	0	0	0	0	0	0	0	0	0	0
chr1	167383856	167401556	+	ENSG00000143190.21	POU2F1	0.658184	0	0	0	0	0	0	0	0	0	0	0	0	0	0	0	0	0	0	0	0	0	0	0	0	0	0	0	0	0	0	0	0	0	0	0.585771	0	0	0	0	0	0	0	0
chr1	167765582	167776166	+	ENSG00000197965.11	MPZL1	0.253148	0.80636	0	0.339937	0	0	0	0	0.674656	0	0	0	0.204232	0.375978	0.669834	0	0.721204	0.47473	0	0	0	0	0	0	0	0	0	0	0	0	0	0	0	0	0	0.390514	0	0	0	0	0	0	0	0
chr1	167951799	167975015	+	ENSG00000143164.15	DCAF6	0.506295	0.477843	0	0.242812	0.391066	0	0.505692	0	0	0.306998	0	0	1.35669	0.256481	0.412206	0	0.459898	0.118683	0	0	0.727146	0	0	0	0	0.396334	0.490762	1.26951	0.456955	0	0	0.398569	0	0.473765	0	0.390514	0	0.758357	0	0	0	0	0	0
chr1	167966628	167975015	+	ENSG00000143164.15	DCAF6	1.48513	0.637124	0	0.267093	0	0.45647	0	0	1.12443	0	0	0.454502	1.16704	1.0609	0.669834	0	0.438994	0.296706	0	0	0	0	0	0.584216	0	0	0.490762	0	0.380795	0	0	0	0.532772	0	0	0.6834	0	0	0	0	0	0	0	0
chr1	167966628	167993440	+	ENSG00000143164.15	DCAF6	0.227833	0	0	0	0	0	0	0	0	0	0	0	0	0	0	0	0.219497	0	0	0	0	0	0	0	0	0	0	0	0	0	0	0	0	0	0	0	0.483489	0	0	0	0	0	0	0
chr1	167974829	168004793	+	ENSG00000221545.1,ENSG00000143164.15	MIR1255B2,DCAF6	0.151889	0	0	0	0	0	0	0	0	0	0	0	0	0	0	0	0	0	0	0	0	0	0	0	0	0	0	0	0	0	0	0	0	0	0	0	0	0	0	0	0	0	0	0
chr1	168019544	168023047	+	ENSG00000143164.15	DCAF6	0.329092	0.388247	0	0	0	0	0	0.540061	0	0.434914	0	0	0	0.186532	0.695597	0	0.355376	0.178024	0	0	0	0.695889	0	0	0	0	0	0.528963	0	0	0	1.02964	0.976748	0	0	0	0	0	0.518406	0	0	0.295775	0	0.436091
chr1	168183901	168191500	+	ENSG00000143155.12	TIPRL	0.151889	0	0	0	0	0	0	0	0	0	0	0	0	0	0	0	0	0	0	0	0	0	0	0	0	0	0.490762	0	0	0	0	0	0	0	0	0	0	0	0	0	0	0	0	0
chr1	168231513	168231919	+	ENSG00000213064.9	SFT2D2	0.506295	0	0	0.32375	0.860345	0.45647	0	0	0	0	0	0	0	1.09296	0	0	0	0	0	0.392924	0	0.506101	0	0	0	0.54496	0	1.19898	0.571193	0	0.597232	0	0.852435	0	0	0.781028	0	0	0	0	0	0.295775	0	0.317157
chr1	168231833	168235182	+	ENSG00000213064.9	SFT2D2	0.708813	0	0	0	0	0	0	0	0	0	0	0	0	0	0	0	0	0	0	0	0	0	0	0	0	0	0	0	0	0	0	0	0	0	0	0	0	0	0	0	0	0	0	0
chr1	168300421	168305196	+	ENSG00000143178.12	TBX19	0.945085	0	0	0	0	0	0	0	0	0	0	0	0	0	0	0	0	0	0	0	0	0	0	0	0	0	0	0	0	0	0.199077	0	0	0	0	0	0	0	0	0	0	0	0	0
chr1	169230717	169237687	-	ENSG00000143156.13	NME7	0.843826	0	1.81527	0	0	0	0	0	0	0	0	0	0	0	0	0	0	0	0	0	0	0	0	0	0	0	0.490762	0	0	0	0	0	0	0	0	0	2.65919	0	0	0	0	0	0	0
chr1	169798856	169800971	+	ENSG00000000460.16	C1orf112	0.227833	0.46291	0.605091	0	0	0	0	0	0	0.238777	0	0	0.689284	0.209848	0.824411	0	0.125427	0	0	0	0.363573	0	0	0	0	0.297251	0	0	0	0	0.497693	0.132856	0.443976	0	0	0	0	0	0	0	0	0	0	0
chr1	169875977	169878819	-	ENSG00000000457.13	SCYL3	0.101259	0	0	0	0	0	0	0	0	0	0	0	0	0	0	0	0	0	0	0	0	0	0	0	0	0	0	0	0	0	0	0	0	0	0	0	0	0	0	0	0	0	0	0
chr1	169978084	170031975	-	ENSG00000075945.12	KIFAP3	9.90651	4.63906	9.99841	8.67649	4.84922	1.42013	12.3052	5.13058	5.32228	3.00176	14.4252	16.7156	9.29257	6.13222	3.6755	4.72168	26.4024	2.35387	2.73396	3.66729	2.52481	1.89788	1.94606	13.2722	3.20437	2.27892	4.90762	3.59695	4.62032	4.93176	3.25159	9.65424	2.23764	2.30566	1.32936	7.2896	3.25012	2.69638	8.3809	4.71537	2.37834	2.76057	2.34769	2.4844
chr1	170719725	170730348	+	ENSG00000116132.11	PRRX1	0.219395	0	0	0	0	0	0	0	0	0	0	0	0	0.781101	0	0	0.731657	0	0	0	0	0	0	0	0	0	0	0	0	0	0	0	0	0	0	0	0	0	0.518406	0	0	0	0.410846	0
chr1	171523220	171532961	+	ENSG00000117523.16	PRRC2C	0.101259	0	0	0.145687	0.312853	0.405751	0.505692	0	0	0	0	0	0.131292	0.271054	0	0.307935	0.125427	0.118683	0	0.392924	0	0	0	0	0	0	0.490762	0	0	0	0	0	0.106554	0	0	0	0	0	0	0	0.32432	0	0	0
chr1	171523220	171575128	+	ENSG00000117523.16	PRRC2C	0.151889	0	0	0	0	0	0	0	0	0	0	0	0	0	0	0	0	0	0	0	0	0	0	0	0	0	0	0	0	0	0	0	0	0	0	0	0	0	0	0	0	0	0	0
chr1	171523220	171587751	+	ENSG00000117523.16	PRRC2C	0.101259	0	0	0	0	0.304313	0	0	0.224885	0	0	0	0	0	0	0	0	0	0	0	0	0	0.547331	0	0	0	0	0	0	0	0	0	0	0	0	0	0	0	0	0.514404	0.32432	0	0	0
chr1	171568246	171575128	+	ENSG00000117523.16	PRRC2C	0.518953	0	1.75044	1.50544	0.821239	0.380391	0	0	1.51798	0.230249	0.515187	0	1.12692	1.80994	0.206103	0.692855	1.8814	0	0	1.37523	0	0.379576	0.729774	0.943734	0.73947	1.70919	1.47229	1.16372	0.571193	0.726554	0.398154	0.509283	0	0.568518	0.883722	0.634586	0	0.537169	0	0.514404	0.594586	1.33099	0	0.872183
chr1	171568246	171587751	+	ENSG00000117523.16	PRRC2C	0.185642	0	0	0	0	0	0	0	0	0	0.343458	0	0	0	0.687009	0	0	0	0	0	0	0.379576	0	0	0	0	0	0	0	0	0	0	0	0.379012	0	0.585771	0	0	0	0.643005	0	0	0	0
chr1	171579353	171587751	+	ENSG00000117523.16	PRRC2C	0.253148	0.497753	0	0.20639	1.04284	0.494509	0	0.506307	0	0	0.601052	0	0.590815	0.52462	0.978988	0.500395	0.517386	0.311542	0	0.589385	0.772593	0.379576	1.04905	0.179759	0	0.495418	1.58134	0	0.609273	0.858655	0	0	0	0.315843	0.634467	0.585771	0	0.410777	0	0.600138	0	0.295775	0	0
chr1	172551511	172557794	+	ENSG00000094975.13	SUCO	0.759443	0.46291	0.172883	0.315656	0.547492	0	0.884961	0	1.01198	0	0.558119	0.454502	1.01751	0.664519	0.824411	0	0.454672	0.356048	0	0	0.242382	0.379576	0.592941	0	0	0	0.736143	0.42317	0.456955	0.293557	0.298616	0.56464	1.22537	0	0	0	0	0	0.518406	0	0.770259	0	0	0.317157
chr1	172551511	172570730	+	ENSG00000094975.13	SUCO	0.33753	0.179191	0	0	0	0	0	0	0	0	0	0	0.371994	0.0699493	0	0	0.250854	0.267036	0	0	0	0	0	0	0.801092	0	0	0	0	0	0	0	0	0	0	0	0.322326	0	0	0.514404	0	0	0	0
chr1	172551511	172579267	+	ENSG00000094975.13	SUCO	0.556925	0	0	0.242812	0	0	0	0	0	0	0	0	0.306348	0.116582	0	0	0	0.237365	0	0	0	0	0	0	0	0	0	0	0	0	0	0.797139	0	0.442181	0	0	0	0.294917	0	0	0.567559	0	0	0.317157
chr1	172551511	172591071	+	ENSG00000094975.13	SUCO	0.746786	0.761562	0	0.19425	0	0	0	0	0	0	0.858645	0	0.0875281	0.236079	0.875937	0.410581	0.209045	0.870338	0	0.785847	0.908932	0	0	0	0	0.445876	0	0	0	0	0	0	0.106554	0	0	0.846114	0	0	0	0.514404	0	0	0	0
chr1	172555868	172570730	+	ENSG00000094975.13	SUCO	0.860702	0.418112	0	0.267093	0.743025	0	1.43279	0	1.18065	0	0.343458	0	0.175056	0.0699493	0	0.513226	0	0.178024	0	0	0	0	0	0.179759	0.49298	0	0	0	0.456955	0	0	0	0	0	0	0.650857	0	0	0	0	0.810799	0	0.682297	0
chr1	172600063	172602787	+	ENSG00000094975.13	SUCO	0.101259	0	0	0	0	0	0	0.540061	0	0	0	0	0.568933	0	0	0	0.250854	0.400554	0	0	0	0.379576	0	0	0	0	0	0	0	0	0	0	0	0	0	0	0	0	0	0	0	0.394367	0	0
chr1	173946475	173992928	-	ENSG00000200755.1,ENSG00000135870.11	RNA5SP68,RC3H1	0.556925	0	0	0	0	0	0	0	0	0	0	0	0	0	0	0	0	0	0	0	0	0	0	0	0	0	0	0	0	0	0	0	0	0	0	0	0	0	0	0	0	0	0	0
chr1	173992754	173993135	-	ENSG00000135870.11	RC3H1	0.354407	0	0	0	0	0	0	0	0	0	0	0	0	0.279797	0	0	0.627134	0	0	0.392924	0	0	0	0	0	0	0.436233	0	0	0	0.199077	0	0	0	0	0	0	0	0.518406	0	0	0	0	0
chr1	17416479	17429199	-	ENSG00000179051.13	RCC2	0.278462	0	0	0	0	0	0	0	0	0	0	0	0	0	0	0	0	0	0	0	0	0	0	0	0	0	0	0	0	0	0	0	0	0	0	0	0	0	0	0	0	0	0	0
chr1	174219124	174231355	+	ENSG00000152061.23	RABGAP1L	0.151889	0	0	0.412781	0	0	0	0	0	0	0	0	1.38951	0.349747	0	0	0	0	0	0	0	0	0	0	0	0	0	0	0	0	0	0	0	0	0	0	0	0	0	0	0	0	0	0
chr1	174219124	174252590	+	ENSG00000152061.23	RABGAP1L	0.354407	0	0	0	0	0	0	0	0	0	0	0	0	0	0	0	0	0	0	0	0	0	0	0	0	0	0	0	0	0	0	0	0	0	0	0	0	0	0	0	0	0	0	0
chr1	174275832	174371072	+	ENSG00000152061.23	RABGAP1L	0.455666	0	0	0	0	0	0.505692	0	0	0	0	0	0	0.349747	0	0	0.250854	0	0	0.392924	0	0.569364	0	0.359518	0	0	0	0.846341	0.304636	0	0.447924	0	0	0	0	0	0	0	0	0.771606	0.32432	0	0	0
chr1	174304985	174394145	+	ENSG00000152061.23	RABGAP1L	0.253148	0	0	0	0	0	0	0	0	0	0	0	0	0	0	0	0	0.118683	0	0	0	0	0	0	0	0	0	0.705284	0	0	0	0	0	0	0	0	0	0	0	0	0	0	0	0
chr1	175986942	175989479	-	ENSG00000143207.19	RFWD2	0.101259	0.298652	0	0.0971249	0.72999	0.608626	0	0	0	0.306998	0.643984	0	0	0.865623	0.206103	0	0	0.178024	0	0.523898	0.464565	0.632626	0	0.269638	0	0	0.368072	0.42317	0.406182	0	0	0	0	0	0	0	0	0	0.777609	1.02881	0.851339	0.295775	0	0
chr1	176027571	176136547	-	ENSG00000143207.19	RFWD2	0.658184	0	0	0	0	0	0	0	0	0	1.37383	0	0	0	0	0	0	0	0	0	0	0	0.729774	0	0	0	0	0	0	0	0	0	0	0	0	0	0	0	0	0	0	0	0	0
chr1	176043185	176085890	-	ENSG00000143207.19	RFWD2	0.253148	0	0.518649	0	0	0	0	0	0	0	0	0	0	0.174873	0	0	0.250854	0	0	0	0	0	0	0	0.49298	0	0	0	0	0	0	0	0	0	0	0	0	0	0	0	0	0	0	0
chr1	176043185	176136547	-	ENSG00000143207.19	RFWD2	0.286901	0.179191	0	0	0	0	0	0	0	0	0	0	0	0	0	0.307935	0	0	0	0	0	0	0	0.269638	0	0	0	0	0.304636	0	0	0	0	0	0	0	0	0	0	0	0	0.443663	0	0
chr1	176081151	176136547	-	ENSG00000143207.19	RFWD2	1.37965	1.19461	1.61358	0.356125	0.391066	0	1.32744	1.41766	1.23687	0.460498	0	0.707003	1.34574	0.42844	1.54577	0.461903	1.58351	0	0	0.523898	0.989726	0	0	0.179759	0.985959	2.15507	0.531659	0.634756	0.304636	0	0	1.29535	0.497254	0	0.181276	0	0	0.379178	1.42562	0.707306	0.567559	0.345071	0	0.475736
chr1	176116623	176136547	-	ENSG00000143207.19	RFWD2	1.18979	0	0.259325	0.776999	0	0.304313	0	0	0	0.255832	0.858645	0	2.40702	1.65255	0.953225	0	0.783918	0.850558	0	0	0	0	0	0.269638	0.575143	1.26332	0	1.05793	0	0	0	0.797139	0	0.189506	0	0	1.49076	0	0	0.514404	0.32432	0	0	0
chr1	176116623	176176007	-	ENSG00000143207.19	RFWD2	0.354407	0	0	0	0	0	0	0	0	0	0	0	0	0	0	0	0	0	0	0	0	0	0	0	0	0	0	0	0	0	0	0	0	0	0	0	0	0	0	0	0	0	0	0
chr1	176135009	176149074	-	ENSG00000143207.19	RFWD2	0.379721	0	0	0.307562	0.351959	0	0	0	0	0	0	0	0	0	0	0	0	0.2522	0.476854	0	0	0	0	0.958713	0	0	0.368072	0	0	0	0.398154	0	0	0	0	0	0	0	0	0	0	0.443663	0	0
chr1	176555406	176595595	+	ENSG00000116183.10	PAPPA2	0.151889	0	0	0	0	0	0	0	0	0	0	0	0	0	0	0	0	0	0	0	0	0	0	0	0	0	0	0	0	0	0	0	0	0	0	0	0	0	0	0	0	0	0	0
chr1	178808044	178833550	+	ENSG00000116191.17	RALGPS2	0.658184	0.756584	0	0	0	0	0	0	0	0	0	0	0	0	0	0	0	0	0	0	0	0	0	0	0	0	0	0	0	0	0	0	0	0	0	0	0	0.337048	0	0	0	0	0	0
chr1	178808044	178836110	+	ENSG00000116191.17	RALGPS2	0.607554	0	0	0	0	0	0	0	0	0	0	0	0	0	0	0	0	0	0	0	0	0	0	0	0	0	0	0	0	0	0	0	0	0	0	0	0	0	0	0	0	0	0	0
chr1	179117331	179118764	-	ENSG00000143322.19	ABL2	0.303777	0	0	0	0	0	0	1.46829	0	0.56283	0.429323	0	0	0	0	0	0	0	0	0	0	0	0	0	0	0	1.10421	0.705284	0	0	0	0	0	0	0	0.878657	0	0	0	0	0.378373	0	0	0
chr1	179120189	179121867	-	ENSG00000143322.19	ABL2	0.177203	0	0	0.242812	0	0	0	0	0	0	0.515187	0	0	0	0.798648	0.615871	0	0	0	0	0	0	0	0	0	0	0	0	0	0	0	0.332141	0.799157	0.284259	0	0.390514	0	0.252786	0	0	0	0.295775	0	0
chr1	179131310	179131481	-	ENSG00000143322.19	ABL2	0.101259	0	0	0	0	0	0	0	0	0	0	0	0.153174	0.0699493	0	0	0	0.118683	0	0	0	0	0	0	0	0	0	0	0	0	0	0.464998	0	0	0	0	0.161163	0	0	0	0	0	0	0
chr1	179131310	179133374	-	ENSG00000143322.19	ABL2	1.29105	1.43353	0	0.971249	1.56426	0.380391	1.0746	2.73406	2.41752	0.972161	1.71729	0	0.787753	1.83617	3.01425	1.11627	0.642813	0.370883	0.762966	0.638501	1.22706	0	0.866607	0.763975	2.28003	2.08076	1.47229	2.11585	0.875829	0	1.11981	1.90981	0.852435	0.631687	1.81276	2.97767	3.10239	0.947946	2.91603	2.63632	2.027	0.59155	0.52823	1.66508
chr1	179335505	179341310	+	ENSG00000057252.12	SOAT1	0.101259	0	0	0	0	0	0	0	0	0	0	0	0	0	0.309154	0	0.125427	0	0	0	0	0	0	0.299598	0	0	0	0	0	0	0	0	0.37294	0	0	0	0.483489	0	0	0	0	0	0	0
chr1	179335505	179343635	+	ENSG00000057252.12	SOAT1	0.911332	0.378292	0	0	0.625706	0	0	0.405046	0	0	0.343458	0	0.196938	0.874367	1.33967	0.923806	0	0	0	0	2.02995	0.569364	0	0	0	0	0.327175	0	0	0	0	0	0.239747	0.331635	0	0.781028	0	0	0.777609	0	0.486479	0	0	0
chr1	179337836	179341310	+	ENSG00000057252.12	SOAT1	0.177203	0	0	0	1.44694	0	0	0.70883	0	0	0	0	0.153174	0.233164	0	0	0	0.178024	0	0	0.40902	0	0	0	0	0	0	0	0.304636	0	0	0	1.18542	0	0	0	0	0	0	1.28601	0.486479	0	0	0.317157
chr1	179337836	179342943	+	ENSG00000057252.12	SOAT1	0.101259	0	0	0	1.7989	0.380391	0.695327	0.405046	0	1.02333	1.14486	0	1.18163	0.410952	2.26713	0.615871	0.877988	0.356048	0.445063	1.0478	3.10552	0.854046	0	0	0.73947	2.1303	1.52682	1.11082	1.16777	0	2.18985	0	0.532772	0.473765	3.03638	0	0	0.600366	0.518406	0	0.432426	0.887326	0	0.436091
chr1	179347599	179348942	+	ENSG00000057252.12	SOAT1	1.60749	0	0	0.740577	1.13409	0	0	0.759461	0.899541	0.486081	0	0	1.45515	1.00552	2.39594	0.461903	0.752561	0	0	0	0.66655	0.854046	0	0	0	0.445876	0.763408	0	0.418875	0	0.199077	1.6441	0.621567	0.236882	0	0.6834	0	0.252786	0.777609	0	0.770259	0.394367	0.176077	0
chr1	179347599	179350431	+	ENSG00000057252.12	SOAT1	0.670841	0.298652	1.90171	0.849843	1.7598	1.44549	1.89635	0.961984	0	0.409331	1.24504	0.757503	1.98032	1.32029	4.27663	0	0.972058	0.415389	0	0.392924	3.06007	0.759152	0.912218	0.516806	0	0.445876	2.16753	0.952133	0.304636	0	2.1152	0.664282	1.24313	0.758024	1.87319	0.536957	0	0	2.98084	0.514404	2.18916	0.83803	0	0
chr1	179525333	179534962	+	ENSG00000162779.21	AXDND1	0.405036	0	0	0	0	0	0	0	0	0	0	0	0	0	0	0	0	0	0	0	0	0	0	0	0	0	0	0	0	0	0	0	0	0	0	0	0	0	0	0	0	0	0	0
chr1	179889312	179908673	+	ENSG00000264916.2,ENSG00000143337.18	RN7SL230P,TOR1AIP1	0.135012	0	0	0	0	0	0	0	0	0	0	0	0	0	0	0	0	0	0	0	0	0	0	0	0	0	0	0	0	0	0	0	0	0	0	0	0	0	0	0	0	0	0	0
chr1	179917451	179918080	+	ENSG00000143337.18	TOR1AIP1	0.151889	0	0	0	0	0	0	0	0	0	0	0	0	0	0	0	0	0	0	0	0	0	0	0	0	0	0	0	0	0	0	0	0	0	0	0	0	0	0	0	0	0	0	0
chr1	179986168	179992221	+	ENSG00000135837.15	CEP350	0.101259	0	0	0	0.469279	0	0	0	0	0	0	0	0.0875281	0.139899	0.412206	0.307935	0	0.395608	0	0	0	0.569364	0	0	0	0	0	0	0	0	0	0	0	0	0	0	0	0	0	0	0	0	0	0
chr1	179986168	179997175	+	ENSG00000135837.15	CEP350	0.265805	0	0	0.0971249	0.312853	0	0	0.405046	0	0	1.15917	0	0	0.183617	0.566783	0	0.376281	0.118683	0	0	0	0	0	0	0	0.668814	0	0	0.304636	0	0	0.199285	0.199789	0	0	0	0	0	0	0.514404	0.432426	0	0	0
chr1	179986168	180003287	+	ENSG00000135837.15	CEP350	0.303777	0.298652	0	0	0.312853	0	0	0	0	0	0.515187	0	0	0.174873	0	0	0.250854	0.830778	0	0	0	0	0	0.299598	0	0	0	0	0	0	0	0	0	0.284259	0	0.781028	0	0.379178	0	0	0	0	0	0
chr1	179986168	180006567	+	ENSG00000135837.15	CEP350	0.624431	1.07515	0	0	0.782132	0.405751	1.58029	1.14763	0.787098	0.852773	5.15187	2.12101	1.14881	0.32643	1.85492	0.769839	1.89708	0.316487	0.381483	0.392924	1.15131	0	0	0.599196	1.29407	0.891753	0.327175	0	0.495034	0	0	1.39499	0.772519	0.315843	0.453191	0.927471	0.268605	0.589833	1.29602	0.514404	0.486479	0.640846	0.352153	0.317157
chr1	179986168	180034082	+	ENSG00000135837.15	CEP350	0.506295	0	0	0	0	0	0	0	0	0	0	0	0	0	0	0	0	0	0	0	0	0	0	0	0	0.297251	0	0	0	0	0	0	0	0	0	0	0	0	0	0	0	0	0	0
chr1	179990506	180014505	+	ENSG00000135837.15	CEP350	0.126574	0	0	0	0	0	0	0	0	0	0	0	0	0	0	0	0	0	0	0	0	0	0	0	0	0	0	0	0	0	0	0	0	0	0	0	0	0	0	0	0	0	0	0
chr1	180003173	180006567	+	ENSG00000135837.15	CEP350	3.53141	6.74953	1.0373	2.03962	3.24585	2.66274	6.89005	9.7211	4.30093	4.75847	14.2964	5.60552	3.92782	3.89093	13.4224	6.96704	8.49767	3.29344	3.9102	4.02747	3.18126	1.32852	1.64199	4.20186	5.42278	5.98217	2.49471	3.12088	3.92219	2.3191	3.28477	6.44354	3.87591	1.94244	1.65415	6.78518	0	8.34193	2.98084	4.88684	4.62155	1.40493	3.03732	4.32127
chr1	180003173	180024582	+	ENSG00000135837.15	CEP350	0.329092	0.398202	0	0.59489	0	0	0	0.70883	4.55393	0.648108	0.815713	0	0	0.201104	1.75187	0.718516	0.271758	0.415389	0	0.589385	0	0	0	0	0	0	0	0	0	0	0	1.31196	0	0	0	0	0	0	0.518406	0	0	0.542255	0	0
chr1	180003173	180037089	+	ENSG00000135837.15	CEP350	0.320654	0	0	0	0	0	0	0	0	0	0	0	0	0	0.309154	0	0	0	0	0	0	0	0	0	0	0	0	0	0	0	0	0	0	0	0	0	0	0	0	0	0	0	0	0
chr1	180011928	180024582	+	ENSG00000135837.15	CEP350	0.253148	0	0	0	0	0	0	0	0	0	0	0	0	0	0.72136	0	0	0	0	0	0	0	0	0	0	0.297251	0	0	0	0	0	0	0	0	0	0	0	0	0	0	0	0	0	0
chr1	180015848	180021009	+	ENSG00000135837.15	CEP350	0.101259	0	0	0	0	0	0	0	0	0	0	0	0	0	0	0	0	0	0	0	0	0	0	0	0	0	0	0	0	0	0	0	0	0	0	0	0	0	0	0	0	0	0	0
chr1	180019948	180024582	+	ENSG00000135837.15	CEP350	0.253148	0	0	0	0	0	0	0	0	0	0	0	0	0	0	0	0	0	0	0	0	0	0	0	0	0	0	0	0	0	0	0	0	0	0	0	0	0	0	0	0	0	0	0
chr1	180019948	180080661	+	ENSG00000135837.15	CEP350	0.658184	0	0	0	0	0	0	0	0	0	0	0	0	0	0	0	0	0	0	0	0	0	0	0	0	0	0	0	0	0	0	0	0	0	0	0	0	0	0	0	0	0	0	0
chr1	180041137	180054502	+	ENSG00000135837.15	CEP350	0.101259	0	0	0	0	0.304313	0	0.405046	0	0	0	0	0	0	0	0	0	0	0	0	0	0	0	0	0	0	0	0	0	0	0	0	0	0	0	0	1.20872	0	0	0.514404	0	0	0	0
chr1	180062219	180065272	+	ENSG00000135837.15	CEP350	0.227833	0	0	0	0.312853	0	0	0	0	0	0.343458	0	0.207879	0	0.875937	0	0	0	0	0	0	0	0	0	0	0.371564	0.327175	0	0	0	0	0	0	0.284259	0	0	0	0	0	0	0	0	0	0
chr1	180084017	180090796	+	ENSG00000135837.15	CEP350	0.151889	0	0	0	0	0	0	0	0	0	0	0.909004	0	0	0	0	0	0	0	0	0	0	0	0	0	0	0	0	0	0	0	0	0	0	0	0	0	0	0	0	0	0	0	0
chr1	180397515	180413471	-	ENSG00000230124.7	ACBD6	0.759443	1.94124	0	0.437062	0.677848	0.557907	0	2.49778	2.05208	0	0.686916	1.2625	1.90374	1.19788	1.1078	0	2.06954	0.672534	0.635805	1.66993	1.59063	0.379576	0.425702	0	0	0	1.55408	1.00503	0.710818	0	0.464513	0.221427	0	0.379012	0.99702	0.715943	0	0.758357	0.518406	1.88615	1.24323	0.628522	0	0
chr1	180397515	180430262	-	ENSG00000230124.7	ACBD6	1.21511	0.776495	0	0	1.04284	3.38548	1.26423	4.70866	0	0.920995	1.37383	0	0	0	0.72136	1.77063	2.22633	0.91979	0.381483	0.785847	1.53004	0.759152	0	0	3.77951	0.792669	0.381704	1.32241	1.21855	0	0.895847	0	0.839115	0	0	1.43189	3.80747	1.89589	0.777609	0.771606	0.378373	0	0.792345	0
chr1	1804418	1806538	-	ENSG00000078369.17	GNB1	1.13916	0	0	0.254953	1.36873	1.25529	1.17995	2.43027	3.85116	0.844246	1.71729	0	1.36763	2.47446	1.28814	0.885314	2.88482	1.75057	1.04908	0	0	0.822414	0	1.21337	0	0	1.71767	1.12845	1.21855	0	1.51796	0	1.25201	0.473765	1.88074	0.650857	0	0.505571	1.10161	0	0.756746	0	0	0.370017
chr1	1804418	1817875	-	ENSG00000078369.17	GNB1	0.556925	0.552506	0	0.19425	1.25141	0.836861	0	1.92397	0.224885	0	0	0	0	0.708237	0	0.885314	2.23678	0.207694	0.572224	1.37523	0	1.0122	0.364887	0	0	0	0.327175	0.740548	0.79967	0	0	0.56464	1.13214	0.379012	1.1783	0.781028	0	0.252786	0	1.54321	0.594586	0	0.704307	0
chr1	1804418	1825499	-	ENSG00000078369.17	GNB1	0.784758	0	0	0	0	0	0	0.945107	0	0	0.343458	0	0	0.32643	0	0	0	0.276926	0.381483	0	0	0	0	0	0	0	0	0	0	0.528403	0.796309	0	0.159831	0	0.453191	0	0	0	0	0	0	0	0.264115	0
chr1	1804418	1839238	-	ENSG00000078369.17	GNB1	0.72569	0	0	0	0	0.45647	0	0.540061	0	0	0.686916	0	0	0.463414	0	0.718516	0.18814	0	0	0	0	0	0	0	0	0	0.763408	0	0.609273	0	0	0	0.652645	0.189506	0	0.520686	0	0	0	0	0	0.665494	0	0
chr1	180787752	180811488	+	ENSG00000143324.13	XPR1	0.101259	0.119461	0	0	0	0	0	0.405046	0	0	0	0	0	0	0	0	0	0	0	0	0	0	0	0	0	0	0	0	0	0	0	0	0	0	0	0	0	0	0	0	0	0	0	0
chr1	180984676	180993425	-	ENSG00000135823.13	STX6	1.88595	3.21051	0.432208	0.59489	0.938559	0.912939	2.33883	2.88595	1.43364	0.844246	0.772781	0	1.15975	3.07777	3.94172	0.808331	2.61829	2.65552	1.19213	0.589385	1.59063	1.75554	0.547331	1.84253	0.73947	0.743127	1.02242	0.740548	1.6755	0.176134	0.298616	2.85641	1.1721	0.355324	1.31425	0.585771	0.161163	0.853152	0.907211	0.600138	0.4054	0.96127	0	0.991117
chr1	180984676	181005463	-	ENSG00000135823.13	STX6	0.421913	0.358382	0	0.169969	0.938559	0.963658	0	0.877599	0.899541	0	0	0	0.131292	0.256481	0	0.307935	0	0.72693	0	0	0.424168	0	0.364887	0.719035	0	0	0	0	0	0	0.597232	0.265713	0.106554	0	0	0	0	0	0	0	0	0	0	0
chr1	1815755	1825499	-	ENSG00000078369.17	GNB1	0.708813	0.522641	0.432208	0	0.586599	0.304313	0	2.02523	0.224885	0.665163	0	0	0.21882	0.384721	0	0	0	0.178024	0	0.458411	0.727146	0	0	0.741505	0	0	0.613453	0	0.456955	0	0	0.813746	0	0	0	0	0	0	0.777609	0	0	0.517607	0	0.422877
chr1	1815755	1839238	-	ENSG00000078369.17	GNB1	0.886017	0.985551	0	0	0.469279	0.532548	1.0746	0.911353	0	0.306998	0	0.303001	0.306348	0	0	0.307935	0.329245	0.435169	0	0.392924	0.121191	0.379576	0	0	0.821633	0	0	0	0.406182	0	0	0.232499	0	0	0.392765	0.927471	0	0.252786	0.518406	0	0.32432	0.345071	0	0.422877
chr1	1825396	1839238	-	ENSG00000078369.17	GNB1	0.135012	0	0.172883	0	0	0	0	0	0	0.204666	0	0.757503	0	0.104924	0	0	0	0.197804	0	0	0	0	0.364887	0	0.49298	0.941294	0	0	0	0	0	0.132856	0	0	0	0.650857	0	0	0	0	0.32432	0.295775	0	0.317157
chr1	182812155	182825820	+	ENSG00000135838.13	NPL	0.101259	0	0	0	0	0	0	0	0	0	0	0	0	0	0	0	0	0	0	0	0	0.379576	0	0	0	0	0	0.42317	0	0	0	0	0	0	0	0	0	0	0	0	0	0	0	0
chr1	183133405	183135156	+	ENSG00000135862.5	LAMC1	0.253148	0	0	0	0	0	0	0	0	0	0	0	0.481405	0	0	0	0.658491	0	0	0	0	0	0	0.898794	0	0	0	0	0	0	0	0	0	0	0	0	0	0	0	0	0	0	0	0
chr1	183880615	183892161	+	ENSG00000143344.15	RGL1	0.354407	0	0	0	0	0	0	0	0	0	0	0	0	0	0	0	0.125427	0	0	0	0	0	0	0	0	0	0	0	0	0	0	0	0	0	0	0	0	0	0	0	0	0	0	0
chr1	183897807	183907101	+	ENSG00000143344.15	RGL1	0.253148	0	0	0	0	0	0	0	0	0	0	0	0	0	0	0	0	0.197804	0	0	0	0	0	0	0	0	0	0	0	0	0	0	0	0	0	0	0	0	0	0	0	0	0	0
chr1	184590738	184619630	+	ENSG00000116667.12	C1orf21	0.151889	0	0	0.145687	0	0	0.758538	0	0.505992	0	0	0	0	0.122411	0	0	0.18814	0	0	0	0.626153	0	0	0	0	0	0	0	0	0	0	0	0	0.521141	0	0.390514	0	0.315982	0	0	0.486479	0	0	0
chr1	184702810	184708344	-	ENSG00000116406.18	EDEM3	0.101259	0	0	0.522046	0	0	0	0	0	0	0	0	0	0	0	0	0	0.197804	0	0	0	0	0	0	0	0	0	0	0	0	0	0	0	0	0	0	0	0	0	0	0	0	0	0
chr1	184702810	184721386	-	ENSG00000116406.18	EDEM3	0.455666	0	0	0	0	0	0	0	0	0	0	0	0	0	0	0	0	0	0	0	0	0	0	0	0	0	0	0	0	0	0	0	0	0	0	0	0	0	0	0	0	0	0	0
chr1	184712432	184719568	-	ENSG00000116406.18	EDEM3	0.658184	0	0	0	0	0	0	0	0	0	0	0	0	0	0	0	0	0	0	0	0	0	0	0	0	0	0	0	0	0	0	0	0	0	0	0	0	0	0	0	0	0	0	0
chr1	184712432	184726389	-	ENSG00000116406.18	EDEM3	0.379721	0	0	0	0	0	0	0	0	0	0	0	0	0	0	0	0.125427	0	0	0	0	0	0	0	0	0	0	0	0	0	0	0	0	0	0	0	0	0	0	0	0	0	0	0
chr1	185137605	185151935	-	ENSG00000121486.11	TRMT1L	0.168765	0	0	0	0	0	0	0	0	0	0	0	0	0	0	0	0	0	0	0	0	0	0	0	0	0	0	0	0	0	0	0	0	0	0	0	0	0	0	0	0	0	0	0
chr1	185160832	185175113	+	ENSG00000116668.12	SWT1	0.202518	0	0	0.291375	0	0	0.505692	0	0.374809	0	0	0	0	0.384721	0	0	0	0.118683	0	0	0.121191	0	0	0	0	0	0	0	0	0	0	0	0.586049	0	0	0	0	0	0	0	0.32432	0	0	0
chr1	185174371	185190642	+	ENSG00000116668.12	SWT1	0.202518	0	0	0	0	0	0	0	0	0	0	0	0	0	0.206103	0	0	0	0	0	0	0	0	0	0	0	0	0	0	0	0	0	0	0	0	0	0	0	0	0	0	0	0	0
chr1	185202653	185222036	+	ENSG00000116668.12	SWT1	0.367064	0	0	0.0971249	0	0	0	0	0	0	0	0	0	0	0.206103	0	0.391959	0	0	0	0	0	0	0	0	0	0	0	0	0	0	0	0	0	0	0	0	0	0	0	0	0	0	0
chr1	185204699	185222036	+	ENSG00000116668.12	SWT1	0.101259	0.238921	0	0	0	0	0	0	0	0	0	0	0	0	0	0	0	0	0	0	0	0	0	0	0	0	0	0	0	0	0	0	0	0	0	0	0	0	0	0	0	0	0	0
chr1	185214506	185231708	+	ENSG00000116668.12	SWT1	0.810072	0	0	1.35975	0.417137	0.405751	0.758538	0.472553	0.44977	0.306998	0.901577	0	1.0941	0.489645	1.28814	0.307935	1.77688	0.494511	0	0	0	0	0	0.269638	1.39678	0.644043	0.817937	0	0.418875	0.264201	0.199077	0.398569	0.266386	0.252675	0	0.976285	0	0.379178	0.518406	1.20028	0.486479	0	0	0
chr1	185864469	185865863	+	ENSG00000143341.11	HMCN1	1.40497	0.716764	0	0	0	0	1.26423	0	0	0	0	0	0	0	0.412206	0	0	0	0.508644	0	0	0	0	0	0	0.594502	0	0	0	0.572436	0	0.797139	0	0	0	0	0	0	0	0	0	0	0	0
chr1	185909336	185925191	+	ENSG00000143341.11	HMCN1	0.506295	0	0	0	0	0	0	0	0	0	0	0	0	0	0	0	0	0	0	0	0	0	0	0	0	0	0	0	0	0	0	0	0	0	0	0	0	0	0	0	0	0	0	0
chr1	186001297	186007282	+	ENSG00000143341.11	HMCN1	0.405036	0	0	0	0	0	0	0	0	0	0	0	0	0	0	0	0	0	0	0.392924	0	0	0	0	0	0	0	0	0	0	0	0	0	0	0	0	0	0.505571	0	0	0	0	0	0
chr1	186007127	186048839	+	ENSG00000143341.11	HMCN1	0.658184	0	0	0	0	0	0	0	0	0	0	0	0	0	0	0	0	0	0	0	0	0	0	0	0	0	0	0	0	0	0	0	0	0	0	0	0	0	0	0	0	0	0	0
chr1	186057233	186062600	+	ENSG00000143341.11	HMCN1	0.658184	0.940753	0	0.497765	0	0	3.03415	0.810092	0	0.588414	0	0	0	0	4.53426	0	0.752561	0.356048	0.381483	0.491155	0	0	0	1.46054	0	0	0.65435	0	0.456955	0	0	0	0	0	0	0	0	0.252786	0	0	0	0	0	0.317157
chr1	186076427	186117115	+	ENSG00000143341.11	HMCN1	0.38816	0.716764	0	0.19425	0	0	2.14919	0	0	0.358165	2.69042	0	0	0	5.59054	0	0	0.534071	0.762966	0.589385	0	0	0	0	0.73947	0	0.327175	0	0	0.352269	0.199077	0.996424	0	0	0	0.585771	0	0	0	0	0	0	0	0
chr1	186153749	186182287	+	ENSG00000143341.11	HMCN1	0.329092	0	0	0	0	0	0	0	0	0	0	0	0	0	0	0	0	0	0	0	0	0	0	0	0	0	0	0	0	0	0	0	0	0	0	0	0	0	0	0	0	0	0	0
chr1	186172005	186174642	+	ENSG00000143341.11	HMCN1	0.101259	0	0	0	0	0	0	0	0	0	0	0	0	0	0	0	0	0	0	0	0	0	0	0	0	0	0	0	0	0	0	0	0	0	0	0	0	0	0	0	0	0	0	0.370017
chr1	186314628	186317600	-	ENSG00000047410.13	TPR	0.506295	0	0	0	0	0	0	0	0	0	0	0	0	0	0	0	0	0	0	0	0	0	0	0	0	0	0	0	0	0	0	0	0	0	0	0	0	0	0	0	0	0	0	0
chr1	186390710	186391791	+	ENSG00000157181.15	C1orf27	1.05056	0.477843	1.33984	0.764859	0	0	0.505692	0	0	0	0.858645	0	0.97375	0.757784	6.41495	0.513226	1.75598	0.69726	0.381483	0	0.40397	0	0	1.10102	0.73947	0	0.926995	0.42317	0.406182	0	0.398154	0	0	0.758024	0.226595	1.56206	0	0.379178	0.777609	0.514404	0	0	0	0
chr1	186406082	186419077	+	ENSG00000157181.15	C1orf27	0.810072	0.477843	1.26781	1.23025	0	0	0	0.506307	1.23687	0	0.686916	0	0	0.244823	0.412206	0	0.98251	0	0	0	0.363573	0	0.729774	0.269638	0	0	0	0	0.406182	0	0.447924	0.309998	0.74588	0.347428	0	0	0	0.88475	1.72802	0	0	0	0	1.74437
chr1	186854285	186870516	+	ENSG00000116711.9	PLA2G4A	0.236271	0	0	0	0	0	0	0	0	0	0	0	0	0	0	0	0	0	0	0	0	0	0	0	0	0	0	0	0	0	0	0	0	0	0	0	0	0	0	0	0	0	0	0
chr1	186893010	186911389	+	ENSG00000116711.9	PLA2G4A	0.101259	0	0	0	0.508386	0.836861	0	1.48517	1.46175	0	0	0	0	1.48642	0.412206	0	0.846631	0	0	0	0	0	0	0	0	0	0.436233	0	0.456955	0	0	0.863567	0.293024	0	0.181276	0.390514	1.53105	1.57991	0	0	0.4054	0	0	0.555025
chr1	18918361	18919773	-	ENSG00000169991.10,ENSG00000255275.3	IFFO2,RP13-279N23.2	3.177	0	0	0	0	0	0	0	0	0	0	0	0	0	0	0	0	0	0	0	0	0	0	0	0	0.594502	0	0	0	0	0	0	0	0	0	0	0	0	0	0	0.486479	1.88557	0	0
chr1	19172863	19175033	-	ENSG00000127481.14	UBR4	0.270024	0	0	0	0.312853	0	0	0	0	0.332582	0	0	0	0.174873	0	0	0	0	0	0	0	0	0.364887	0	0	0	0.613453	0	0	0	0	0	0	0	0	0	0	0	0	0	0	0	0	0
chr1	19193432	19197265	-	ENSG00000127481.14	UBR4	0.202518	0	0	0.469437	0.312853	0	0	0	0	0.204666	0	0	0.393876	0.221506	0	0	0.736883	0	0	0	0	0	0	0	0	0	0	0	0	0	0.746539	0	0.266386	0	0	0.732214	0	0	0	0	0	0	0	0.317157
chr1	193021096	193029657	-	ENSG00000116750.13	UCHL5	0.82273	0	0	0	0	0	0	0	0.749617	0	0.343458	0	1.05034	0.139899	0	1.02645	1.63055	0.118683	0	0	2.18144	0	0	0.719035	0	0	0	0	0	0	0	0.996424	0.550531	0.22109	0.362553	0.715943	0	0.537169	0	0	0	0	0	0.528596
chr1	193130173	193152444	+	ENSG00000221680.1,ENSG00000134371.11	MIR1278,CDC73	2.31208	0	0	0	0	0	0	0	0	0	0.686916	0	0	0.454671	0	0	1.35879	0	0	0	0	0	0.364887	0	0	0	0	0	0	0	0	0	0	0	0	0	0	0	0	0	0.891879	0	0	0
chr1	193138084	193142066	+	ENSG00000134371.11	CDC73	1.78891	0.358382	3.63055	0.971249	0	0	1.01138	0	0	0.665163	0.515187	0	2.53831	0.349747	0	0.718516	0	0.593413	0.762966	0.392924	0	0.379576	0.364887	0	0.862715	0	3.14906	0.740548	0.723511	0	0	3.22177	0.479494	0.236882	0	1.61087	0	0.758357	1.81442	0.771606	0.851339	0	0	0
chr1	193138084	193203852	+	ENSG00000134371.11	CDC73	1.80579	0	0	0	0	0	0	0	0	0	0	0	0	0	0	0	0	0	0	0	0	0	0	0	0	0	0	0	0	0	0	0	0	0	0	0	0	0	0	0	0	0	0	0
chr1	193232992	193236356	+	ENSG00000134371.11	CDC73	0.556925	0.179191	0	0	0	0	0	0	0	0	0	2.27251	0.678343	0	0.961813	0.307935	0.376281	0.237365	0	0	0	0	0	0	0	0.54496	0	0.42317	0.609273	0	0	0	0.799157	0.213194	0	0	0	0.252786	0	0.964508	0	0	0	0.422877
chr1	19356634	19357563	-	ENSG00000077549.17	CAPZB	0.151889	0	0	0	0	0	0	0	0	0	0	0	0.700225	0	0	0	0	0	0	0	0	0	0	0	0	0	0	0	0	0	0	0	0	0	0	0	0	0	0	0	0	0	0	0
chr1	196679622	196690239	+	ENSG00000000971.15	CFH	1.16448	0	0	0	0	0	0	0	0	0	0	0	0	0	0	0	0	0	0	0	0	0	0	0	0	0	0	0	0	0	0	0	0	0	0	0	0	0	0	0	0	0	0	0
chr1	197595207	197617759	-	ENSG00000213047.12	DENND1B	0.961961	0	0	0.485625	0	0	0	0	0	0	0	0	0	0	0	0	0	0	0	0	0	0	0	0	0	0	0	0	0	0	0	0	0	0	0	0	0	0.505571	0	0	0	0	0	0
chr1	197642710	197658369	-	ENSG00000213047.12	DENND1B	0.556925	0	0	0.837702	2.62014	1.44549	0	0	0	0.818662	2.533	0	0.32823	0.603313	0	0.769839	1.02432	0.375828	0.699385	1.37523	0.969528	0.506101	0.790589	0	0	0	2.24933	1.21662	0.990068	1.05681	0	0	0.319663	0.331635	0	1.26917	0	0.600366	2.20323	0.514404	0.32432	0.59155	0	0
chr1	197652234	197658369	-	ENSG00000213047.12	DENND1B	0.354407	0	0	0.987437	0.312853	0	0	0	0	0.409331	1.41676	0	0.350112	1.08421	1.37402	0	0.836179	0.118683	0	0	0	0	0	0	0	0	0.490762	0	0	0	0	0	0	0	0	0.390514	0	0	0	0	0.32432	0	0.616268	0
chr1	197672036	197674169	-	ENSG00000213047.12	DENND1B	0.151889	0	0	0.3885	0	0	0	0	0.815209	0	0	0	0	0	0	0	0	0	0	0	0	0	0	0	0	0	0	0	0	0	0	0.265713	0	0	0	0	0	0	0	0	0	0	0	0
chr1	198220998	198264235	+	ENSG00000151414.14	NEK7	0.303777	0	0	0.32375	0	0	0	0	0	0	0	0.681753	0	0.338088	0	0	0.18814	0.296706	0	0	0	0	0	0	0	0	0	0	0	0	0	0.398569	0	0	0	0	0	0	0	0	0	0	0	0
chr1	198232552	198264235	+	ENSG00000151414.14	NEK7	0.590678	0.746629	0	0.813421	0.417137	0	0	0	1.26498	0	0	0	0.175056	0.629544	0.72136	0	0.815274	0.415389	0	0.392924	0	0	0	0	0.49298	0	0.695246	0.634756	0	0.352269	0	0.84696	0	0	0.453191	0	0	0	0	0	0	0	0	0
chr1	198232552	198279061	+	ENSG00000151414.14	NEK7	0.329092	0	0	0.619171	0	0	0	0	0	0	0	0	0	0.0699493	0.72136	0	0.18814	0	0	0	0	0.379576	0	0	0	0	0	0	0	0	0.199077	0.265713	0	0.189506	0	0	0	0.505571	0.86401	0	0	0	0	0
chr1	198232552	198293039	+	ENSG00000151414.14	NEK7	0.607554	0	0	0	0	0	0	0	0	0	0	0	0	0	0	0	0	0	0	0	0	0	0	0	0	0	0	0	0	0	0	0.597854	0	0	0	0	0	0	0	0	0	0	0	0
chr1	200575590	200586227	-	ENSG00000118193.11	KIF14	0.253148	0	0	0	0	0	0	0	0	0	0	0	0	0	0	0	0	0	0	0	0	0	0	0	0	0	0	0	0	0	0	0	0	0	0	0	0	0	0	0	0	0	0	0
chr1	200575590	200590272	-	ENSG00000118193.11	KIF14	0.168765	0	0	0	0	0	0	0	0	0	0	0	0	0	0	0	0	0	0	0	0	0	0	0	0	0	0	0	0	0	0	0	0	0	0	0	0	0	0	0	0	0	0	0
chr1	200580253	200592240	-	ENSG00000118193.11	KIF14	0.151889	0	0	0	0	0	0	0	0	0	0	0	0	0	0	0	0.125427	0	0	0	0	0	0	0	0	0	0	0	0	0	0	0	0	0	0	0	0	0	0	0	0	0	0	0
chr1	200760838	200761098	+	ENSG00000118200.14	CAMSAP2	0.202518	0	0	0	0	0	0	0	1.68664	0	0	0	0	0	0	0	0	0	0	0	0	0	0	0	0	0	0	0	0	0	0	0	0.177591	0	0	0	0	0	0	0.771606	0	0.406691	0	0.475736
chr1	200760838	200815644	+	ENSG00000118200.14	CAMSAP2	0.316435	1.19461	0.777974	0.145687	0	0	0	0.405046	0	0.204666	0.429323	0	0.590815	0.498389	0.927462	0.307935	2.63396	0.118683	0.572224	0	0.181786	0	0	0.359518	0	0	0	0.42317	0	0.176134	0	0.398569	0.479494	0	0	0.390514	0	0	0.777609	0.514404	0	0	0	0
chr1	200807375	200857424	+	ENSG00000118200.14	CAMSAP2	0.202518	0	0	0	0	0	0	0	0	0	0	0	0	0	0	0	0	0	0	0	0	0	0	0	0	0	0	0	0	0	0	0	0	0	0	0	0	0	0	0	0	0	0	0
chr1	200832199	200857424	+	ENSG00000118200.14	CAMSAP2	0.303777	0	0	0	0	0	0	0	0	0	0	0	0	0	0	0	0	0	0	0	0	0	0	0	0	0	0	0	0	0	0	0	0	0	0	0	0	0	0	0	0	0	0	0
chr1	201854594	201857194	+	ENSG00000198700.9	IPO9	0.860702	0.716764	0	0.19425	0	0.304313	0	0	0	0.204666	0	0	0	0.12824	0	0	0	0.296706	0	0	0.242382	0	0	0.539276	0	0	0.327175	0	0	0	0	0	0.319663	0	0	0	0	0	0	0.514404	0.432426	0	0	0
chr1	201854594	201858994	+	ENSG00000198700.9	IPO9	0.38816	0	0	0.0971249	0	0	0	0	0	0	0	0	0	0	0	0	0	0	0	0	0	0	0	0	0	0	0	0	0	0	0	0	0	0	0	0	0	0	0	0	0	0	0	0
chr1	201857095	201858994	+	ENSG00000198700.9	IPO9	0.556925	0	0.691533	0	0	0	0	0	0	0.204666	0	0	0	0.174873	0	0	0	0.237365	0	0.785847	0.287829	0	0	0.269638	0	0	0	0	0	0	0	0	0	0	0	0.536957	0	0	0	0	0	0	0	0
chr1	202001375	202003461	+	ENSG00000275207.1,ENSG00000176393.10	MIR6740,RNPEP	0.185642	0	0	0	0	0	0	0	0.674656	0	0	0	0	0.227335	0	0	0	0.158243	0	0.392924	0	0	0	0	0	0	0	0	0.456955	0	0	0	0	0.189506	0	0	0	0	0	0	0	0.295775	0	0
chr1	202750658	202753067	-	ENSG00000117139.16	KDM5B	0.101259	0	0.259325	0	0	0	0	0	0	0	0	0	0	0	0.412206	0	0	0	0	0	0	0	0	0	0	0	0	0	0	0	0	0	0	0	0	0	0	0	0	0	0	0	0	0
chr1	202755270	202764145	-	ENSG00000117139.16	KDM5B	0.253148	0.179191	0	0	0	0.304313	0	0	0	0	0.515187	0	0	0.174873	0	0	0	0	0	0	0	0	0	0	0	0	0	0	0	0	0	0.132856	0	0	0.181276	0	0	0	0	0	0	0	0	0
chr1	202755270	202767060	-	ENSG00000117139.16	KDM5B	0.101259	0	0	0.3885	0	0	0	0	0	0	0	0	0	0	0	0	0	0	0	0	0	0	0	0	0	0	0	0	0	0	0	0	0	0	0	0	0	0	0	0	0	0	0	0
chr1	202762698	202767060	-	ENSG00000117139.16	KDM5B	0.506295	0.418112	0	0	0	0	0	0	0	0	0	0	0	0	0	0	0	0	0	0	0	0	0	0	0	0	0	0	0	0	0	0	0	0	0	0	0	0	0	0	0	0	0	0
chr1	202774612	202777094	-	ENSG00000117139.16	KDM5B	0.405036	0	0	0	0	0	0	0	0	0	0	0	0	0	0.927462	0	0	0	0	0	0	0	0	0	0	0	0	0	0	0	0	0.398569	0	0	0	0	0	0	0	0	0	0	0	0
chr1	203707008	203708104	+	ENSG00000058668.14	ATP2B4	1.74672	0.597303	0	0.291375	0	0	0	1.41766	0	0	0	0	0.306348	0.550851	0.309154	0	0.752561	0	0.381483	0	0	0	0	0	0	0	1.03605	0.581859	0.304636	0	0	0.597854	0	0	0.249255	0.390514	0	0	0	0	0	0.345071	0	0
chr1	203710876	203722689	+	ENSG00000058668.14	ATP2B4	0.421913	0	0	0	0.312853	0	0	1.01261	0	0	0	0.404002	0	0.139899	0.515257	0	0	0	0	0	0.242382	0	0	0	0	0.445876	0	0	0	0	0	0	0.639326	0	0	0.390514	0.402907	0	0	0	0	0	0	0
chr1	203816925	203840374	+	ENSG00000058673.16,ENSG00000257315.2	ZC3H11A,ZBED6	0.734128	0	0	0.19425	0	0	0	0	0	0	0	0	0	0.157386	0	0	0	0	0	0	0	0	0	0	0	0	0	0	0	0	0	0	0	0	0	0	0	0	0.518406	0	0	0	0	0
chr1	204112914	204130176	+	ENSG00000143842.14	SOX13	0.151889	0	0	0	0	0	0	0	0	0	0	0	0	0	0	0	0	0	0	0	0	0	0	0	0	0	0	0	0	0	0	0	0	0	0	0	0	0	0	0	0	0	0	0
chr1	204952010	204991306	+	ENSG00000163531.15	NFASC	0.253148	0	0	0	0	0	0	0	0	0	0	0	0	0	0	0	0	0	0	0	0	0	0	0	0	0	0	0	0	0	0	0	0	0	0	0	0	0	0	0	0	0	0	0
chr1	205103856	205105168	-	ENSG00000117222.13	RBBP5	0.135012	0	0	0	0	0	0	0	0	0	0	0	0	0	0	0	0	0	0	0	0	0	0	0	0	0	0	0	0	0	0	0	0	0	0	0	0	0	0	0	0.432426	0	0	0
chr1	205161257	205163955	-	ENSG00000133059.16	DSTYK	0.101259	0.119461	0	0	0	0	0	0	0	0	0	0	0	0	0	0	0.376281	0	0	0	0	0	0	0	0	0	0	0	0	0	0	0	0	0	0	0	0	0	0	0	0	0	0	0
chr1	205268949	205269884	+	ENSG00000133069.15	TMCC2	0.101259	0	0	0	0	0	0	0	0	0	0	0	0	0	0	0	0	0	0	0.589385	0	0	0	0	0	0	0	0	0	0	0	0	0	0	0	0	0	0	0	0	0	0	0	0
chr1	205616477	205623891	-	ENSG00000158711.13	ELK4	1.58639	2.24984	1.21018	0.987437	2.11176	1.21725	0.884961	2.90283	1.79908	1.15977	1.94626	0.454502	3.20936	2.47154	1.39119	1.38571	2.84301	1.0088	2.03458	1.24426	0.908932	0.885677	0.729774	0.988673	1.31461	0.594502	2.23569	2.25691	0.964682	0	0	1.82678	1.66935	0.852777	0	2.01766	0	1.7695	1.29602	1.45748	0.864852	1.33099	0	0
chr1	205723925	205729621	-	ENSG00000069275.12	NUCKS1	0.860702	0	4.23564	0.631312	0.677848	0	1.6435	1.55268	3.29832	0.383748	0.772781	0	0.671049	0.437183	1.46848	0	0.313567	0	0.381483	0.785847	0	0	0	0	0	0	0	1.12845	0	0	1.31889	1.62749	0	0	0	0	0	0.69516	1.03681	0.643005	0.567559	0	0	0
chr1	206415888	206430222	+	ENSG00000266028.7	SRGAP2	0.455666	0	0	0	0	0.304313	0	0.405046	0	0	0	0	0	0	0	0	0.736883	0	0	0	0	0	0	0	0	0	0	0	0	0	0	0	0	0	0	0	0	0.410777	0	0	0	0	0	0
chr1	20654222	20656187	-	ENSG00000244038.9	DDOST	0.101259	0	0	0	0	0	0	0	0	0	0	0	0	0	0	0	0	0	0	0	0	0	0	0	0	0	0	0	0	0	0	0	0	0	0	0	0	0	0	0	0	0	0	0
chr1	207027493	207027679	-	ENSG00000182795.12	C1orf116	0.101259	0	0	1.71587	0	0	0	0	0	0	0	0	0	0	0	0	0	0	0	0	0	0	0	0	0	0	0	0	0	0	0	0.531426	0	0	0	0	0	0	0	0	0	0	0	0
chr1	20749722	20773610	-	ENSG00000127483.17	HP1BP3	0.253148	0.119461	0	0.267093	0.391066	0.355032	0.758538	0.961984	0.393549	0.332582	0	0.404002	0.557992	0.550851	0.583958	0.307935	0.830953	0.118683	0.381483	0	0.525161	0	0.486516	0	0	0	0	1.16372	0	0	0	0.199285	0.284145	0	0	1.12273	0	0	1.16641	0	0	0.369719	0	0
chr1	20757165	20771073	-	ENSG00000127483.17	HP1BP3	0.38816	0	0	0	0	0	0	0	0	0	0	0	0	0	0	0	0	0	0	0	0.27268	0	0	0	0	0	0	0.42317	0	0	0	0	0	0	0	0	0	0	0	0	0	0	0	0
chr1	20757165	20773610	-	ENSG00000127483.17	HP1BP3	0.670841	0.507708	0.172883	0.473484	0.625706	0.418431	0	1.62018	0.224885	0.204666	1.11624	0.404002	0.350112	0.236079	0.566783	0.384919	1.25427	0.459895	0.572224	0.589385	0.363573	0	0.364887	0.239678	0.49298	0	1.59498	1.21662	0.5585	0	0	0.332141	0.426217	0.284259	0	0.927471	0	0.252786	1.29602	0.685872	0.527019	0	0	0.872183
chr1	20770929	20773610	-	ENSG00000127483.17	HP1BP3	0.923989	0.492775	0	0.218531	0.469279	0.380391	0	0.607569	0.730877	0	0	0	0.612697	0.384721	0.978988	0	1.7403	0.341212	0.476854	0.687616	0.515062	0.379576	0.364887	0.179759	0	0	0.817937	1.16372	0	0.176134	0.265436	0.431784	0.426217	0.307947	0	0.585771	0	0	0.691208	0.771606	0	0.295775	0.264115	0
chr1	20810737	20813239	-	ENSG00000075151.20	EIF4G3	0.202518	0.119461	0	0	0.312853	0	0	0.759461	0	0.204666	0	0	0	0.233164	0	0	0	0.118683	0	0	0	0	0	0	0	0	0	0	0.304636	0	0	0	0.355181	0	0	0.390514	0	0	0	0	0	0	0	0
chr1	20840855	20865262	-	ENSG00000075151.20	EIF4G3	0.151889	0.358382	0	0	0	0	0.505692	0	0	0	0	0	0	0	0.996163	0	0.689848	0	0	0	0	0	0	0	0	0	0.545291	0	0	0	0	0	0	0	0	0.390514	0	0	0	0	0	0	0	0
chr1	20840855	20886371	-	ENSG00000075151.20	EIF4G3	0.29112	0	0	0	0	0	0	0	0	0	0	0	0	0	0	0	0	0	0	0	0.222183	0	0	0	0	0	0	0	0	0.264201	0	0	0	0	0	0	0	0	0	0	0	0	0	0
chr1	20857402	20862332	-	ENSG00000075151.20	EIF4G3	0.354407	0	0	0	0	0	0	0	0	0	0	0	0	0	0	0	0.752561	0.118683	0	0	0	0	0	0	0	0	0	0	0	0	0	0	0	0	0	0	0	0	0	0	0	0	0	0
chr1	20893516	20904971	-	ENSG00000075151.20	EIF4G3	0.236271	0	0	0	0.417137	0	0.505692	0	0	0	0	0	0	0.603313	0.343505	0	0	0	0.381483	0	0.242382	0	0	0	0	0	0	0	0	0	0	0.199285	0.426217	0	0	0	0	0	0	0	0	0.295775	0	0
chr1	20904882	20942330	-	ENSG00000075151.20	EIF4G3	0.101259	0.447978	0	0	0	0	0	0	0	0	0	0	0.306348	0.445927	0	0.410581	0.219497	0.158243	0	0	0.181786	0	0	0	0	0	0	0	0	0	0	0	0	0	0	0	0	0	0	0.964508	0	0	0	0
chr1	20969473	20980448	-	ENSG00000075151.20	EIF4G3	0.202518	0	0	0	0	0	0	0	0	0	0	0	0	0	0	0	0.564421	0	0	0	0	0	0	0	0	0	0	0	0	0	0	0	0	0	0	0	0	0	0	0	0.32432	0	0	0
chr1	20969473	20981227	-	ENSG00000075151.20	EIF4G3	1.4556	1.67245	1.0373	1.15336	1.04284	1.21725	2.84452	1.82271	4.52581	0.537247	1.11624	0.454502	1.15975	1.71376	1.72611	0	2.83778	0.47473	0.953707	0.458411	0.242382	1.26525	0.66896	0.329558	1.47894	0.792669	1.22691	1.05793	0.913909	0.792604	0.298616	1.39499	0.719242	0.260571	0.33234	2.29427	1.61163	0.315982	1.98722	0.578705	0.32432	0.702466	0.176077	0.515381
chr1	20969473	21002808	-	ENSG00000221808.1,ENSG00000075151.20	MIR1256,EIF4G3	2.01252	1.43353	1.21018	1.23834	0.72999	1.44549	1.20102	3.24037	7.44932	0.477553	0.815713	0	0.809635	1.08421	4.04477	0	1.72462	0.311542	0.381483	0.785847	0	1.56575	0	0.539276	0.801092	0.891753	0.708879	0	1.2947	0.924705	0.464513	1.6441	0	0.22109	0.430531	3.0753	2.03468	0.631964	1.49042	0.964508	0.378373	0.702466	0	0
chr1	20969473	21050994	-	ENSG00000221808.1,ENSG00000233072.1,ENSG00000075151.20	MIR1256,RP11-487E1.1,EIF4G3	0.354407	0	2.76613	0	0	0.405751	0.505692	0.810092	0	0.306998	0	0	0	0.547936	1.33967	0	0.940701	0.118683	1.08087	0.392924	0	0	0	0.449397	0	1.48625	0	0.634756	0.507727	0	0.497693	0	0.37294	0.600102	0	0.585771	0	0.442375	2.59203	0	0	0	0	0
chr1	209830107	209831043	+	ENSG00000117597.17	DIEXF	0.67506	0	0	0	0	0.405751	0	0	0	0	0.343458	0	0	0.227335	0	0	0.172462	0	0	0	0	0.822414	0	0	0	0	0.327175	0	0.406182	0	0	0	0	0	0	0	0	0	0	0	0	0	0	0.475736
chr1	209952708	209953259	+	ENSG00000143469.18	SYT14	0.202518	0	0	0	0	0	0	0	0	0	0	0	0	0	0	0	0	0	0	0	0	0	0.364887	0	0	0	0	0	0	0	0	0	0	0	0	0	0	0	0	2.05762	0.648639	0	0	0
chr1	20997600	21050994	-	ENSG00000233072.1,ENSG00000075151.20	RP11-487E1.1,EIF4G3	0.202518	0.477843	0	0.364218	0	0	0	0	0	0	0	0	0	0.209848	0	0	0	0	0	0	0	0.854046	0	0	0	0	0	0	0	0	0	0	0	0	0	0	0	0	0	0	0	0.394367	0	0
chr1	21001198	21002808	-	ENSG00000075151.20	EIF4G3	0.826949	1.07515	2.59325	0.218531	0.312853	0.608626	0.758538	1.01261	0	0	0.515187	0.681753	0	0.617886	0	0	0	0.494511	0	0.589385	0.727146	0	1.18588	0	1.06812	0	0.327175	0	0.304636	0	0.199077	0	0.56829	0.22109	0	1.8224	0	0	0	0.900207	0	0	0	0
chr1	21001198	21050994	-	ENSG00000233072.1,ENSG00000075151.20	RP11-487E1.1,EIF4G3	1.28261	0	0	0	0	0	0	0	0	0	0	0	0	0	0	0	0.501707	0	0	0	0	0	0	0	0.49298	0	0.490762	0.42317	1.21855	0	0	0	0	0	0	0	0	0	0	0	0	0	0	0
chr1	21002712	21111383	-	ENSG00000233072.1,ENSG00000236073.2,ENSG00000075151.20	RP11-487E1.1,RP11-487E1.2,EIF4G3	2.02518	1.79191	4.88395	0.752718	1.40784	2.20627	2.02277	3.34163	0	2.71182	1.2021	0	2.5602	2.79797	1.64882	1.23174	1.44241	0.296706	1.04908	2.06285	1.24221	1.23362	1.45955	1.70771	1.72543	0.966065	3.27175	2.22164	1.2947	4.88773	2.78708	0	0.612687	0.568518	2.03936	3.22174	0	0.505571	3.36964	0.900207	0	2.29226	0	0.634315
chr1	21050865	21089213	-	ENSG00000236073.2,ENSG00000075151.20	RP11-487E1.2,EIF4G3	1.92392	0.567438	1.0373	0	0	0.304313	1.0746	1.21514	0.44977	0.238777	0	0	0	0.568338	0	0	0.125427	0.336267	0	0	0	0	0	0.299598	0	0	0.981524	0.634756	0.913909	0	0	0.974281	0.479494	0	0.543829	0.585771	0	0	0	0	0	0	0	0.515381
chr1	21089137	21111383	-	ENSG00000075151.20	EIF4G3	2.97448	4.56937	4.47335	0.364218	2.65925	1.02706	4.17196	4.25298	7.95531	0.665163	1.11624	6.13577	3.79653	5.57846	5.59054	1.00079	4.70351	0.890119	2.90881	1.03142	3.93871	0.806599	1.45955	1.07855	1.97192	2.15507	2.39928	1.69268	1.18047	0	0.199077	2.98927	3.35646	0.94753	2.7418	3.85633	0	1.04274	0.950411	2.12192	0.378373	1.47888	1.03445	1.18934
chr1	211353238	211354467	+	ENSG00000082512.14	TRAF5	0.253148	0.119461	0.432208	0.550374	2.22908	1.33137	0	1.72144	0.899541	0.63958	1.11624	0	1.57551	1.32029	1.64882	0.307935	0.18814	1.5132	0	1.12966	0	0.948939	0	0	0.49298	0	2.18117	1.26951	1.33278	0.440336	1.04516	0.332141	1.70487	0.355324	0.725105	0	0	0	0.777609	0.900207	0.851339	0.788734	0	1.21577
chr1	211778917	211793190	-	ENSG00000241395.3,ENSG00000123684.12	RN7SL344P,LPGAT1	0.354407	0.910888	0.475429	0.372312	0.312853	0	1.34851	0.472553	0.224885	0	0.629673	0	0.798694	0.437183	2.47323	0.307935	1.25427	0.94946	0	0.392924	0.969528	0	0.486516	0	0	0	0.327175	0	0.380795	0.220168	0.398154	0.132856	0.621567	0	0.203936	0.846114	0	0.379178	1.81442	0	0.4054	0	0	0
chr1	212044659	212047417	+	ENSG00000143476.17	DTL	1.64546	1.34393	0	0	0	0.304313	0	1.92397	0	0.358165	0	0	0	0.489645	0.618308	0	0	0.178024	0	0	1.61588	0.569364	0	0.179759	0.49298	0	0.408968	0.899237	0.304636	0	0	0	0	0	0	0.9112	0	0.505571	0	0	0.851339	0	0	0
chr1	212062883	212065029	+	ENSG00000143476.17	DTL	0.607554	0	0	0	0	0.304313	0	4.4555	0	0	0	0	0	0.682006	0	0	0	0.118683	0	0	0	0	0	0	0	0	0	0	0.355409	0	0	0	0	0	0.407872	0.585771	0	0	0	0	0	0	0	0
chr1	212068223	212080750	+	ENSG00000264358.1,ENSG00000143476.17	MIR3122,DTL	0.33753	0	0	0	0	0	0	0	0	0	0	0	0	0.303114	0	0	0	0	0	0	0	0	0	0	0	0	0	0	0	0	0	0	0	0	0	0	0	0	0	0	0	0	0	0
chr1	21221746	21228041	-	ENSG00000117298.14	ECE1	0.151889	0	0	0	0	0	0	0	0	0	0	0	0.393876	0.0699493	0	0	0	0	0	0	0.363573	0	0	0	0	0	0	0	0	0	0	0	0.785838	0	0	0.390514	0	0	0	0	0	0	0	0
chr1	212306782	212333598	+	ENSG00000066027.11	PPP2R5A	0.126574	0	0	0	0	0	0	0	0	0	0	0	0	0	0	0	0	0	0	0	0	0	0	0	0	0	0	0	0	0	0	0	0	0	0	0	0	0	0	0	0	0	0	0
chr1	212329134	212333598	+	ENSG00000066027.11	PPP2R5A	0.341749	0	0	0	0	0	0	0	0	0	0	0	0	0.0874367	0	0	0	0.118683	0	0	0	0	0	0	0.49298	0	0	0	0	0	0	0	0	0	0	0	0	0	0	0	0	0	0	0
chr1	212342187	212347406	+	ENSG00000066027.11	PPP2R5A	0.746786	0	0	0	0	0	0	0	0	0	0	0	1.32386	0	0	0	0.376281	0	0	1.08054	0	0	0	0.898794	0	0	0	0	0	0	0	0	0	0	0	0	0	0	0	0	0	0	0	0
chr1	212342187	212349242	+	ENSG00000066027.11	PPP2R5A	1.01259	0	0	0	0	0	0	0.607569	0	0	0	0	0	0.104924	1.36543	0	0.313567	0.47473	0	0	0	0	0	0	0	0	0	0	0	0	0	0	0	0	0	0	0	0	0	0.771606	0	0	0	0
chr1	212356625	212357284	+	ENSG00000066027.11	PPP2R5A	0.151889	0	0	0.210437	0	0	0.632115	0	0	0	0	0	0	0.12824	0	0.461903	0	0	0	0	0	0	0	0	0	0	0	0	0	0	0	0	0	0	0	0	0	0	0	0	0	0	0	0
chr1	21247220	21258839	-	ENSG00000117298.14	ECE1	0.151889	0	0	0	0	0	0	0	0	0	0	0	0	0	0	0	0	0	0	0.392924	0.706947	0	0	0	0	0	0	0	0	0	0	0	0	0	0	0	0	0	0	0	0	0.295775	0	0
chr1	21272698	21290156	-	ENSG00000117298.14	ECE1	0.455666	0	0	0.145687	0	0	0	0.405046	0	0.204666	0	0	0	0.0699493	1.08204	0	0	1.15715	0	0	0	0	0.957829	0	0	0	0	0	0	0	0	0.863567	0	0	0	0.536957	0	0	0	0	0	0	0	0
chr1	212784362	212787637	-	ENSG00000117697.14	NSL1	0.236271	0	0	0	0	0	0	0	0	0.306998	0	0	0	0.472158	0	0	0.344924	0	0	0	0	0	0	0	0	0	0	0	0	0	0	0	0	0	0	0	0	0	0	0	0	0	0	0
chr1	212863724	212872818	+	ENSG00000162769.12	FLVCR1	0.354407	0	4.19242	0.242812	0	0.862221	0	0	1.12443	0.230249	0.472255	0	0.448582	1.57386	1.15933	1.15476	0.752561	0.178024	0	0	0	0	0.364887	0	0	0	0	1.26951	0	0	0	1.21785	0.106554	0	0	0	1.55119	0	0	0	0.32432	0	0.264115	0
chr1	212863724	212885396	+	ENSG00000162769.12	FLVCR1	0.303777	0.298652	0.576277	0.570609	0.469279	0.304313	0	0	2.62366	0.511664	0.801402	0	0	0.743212	0	0.615871	0.438994	0.118683	0.381483	0.589385	2.36322	0	0	0.599196	0	0	1.39049	0.528963	0	0	0	0	0.621567	0	0.725105	1.22036	4.02907	1.04274	0	0.514404	0	0.517607	0	0
chr1	212863724	212895354	+	ENSG00000162769.12	FLVCR1	0.227833	0.268787	0	0	0.391066	0	0	0	0	0	0	0	0	0	0	0	0	0	0	0	0	0	0	0	0	0	0	0	0	0	0	0	0.532772	0	0	0	0	0	0	0	0	0	0	0
chr1	212872677	212872818	+	ENSG00000162769.12	FLVCR1	0.67506	0	0	0	0	0	0	0	0	0	0	0	0.787753	0	0	0	0	0	0	0	0.302977	0	0	0	0	0	0	0	0	0	0	0	0	0	0	0	0	0	0	0	0	0	0	0
chr1	212883370	212885396	+	ENSG00000162769.12	FLVCR1	1.1476	1.09506	0	0	0	0	0	0	0	0.272887	0.343458	0	0.853399	0	0	0	1.06613	0	0.572224	0.392924	0	0.379576	0	0	0	0	0	0	0.304636	0	0	0	0	0	0	0.520686	0	0	0.518406	0	0	0.295775	0	0
chr1	213077695	213117410	+	ENSG00000136643.11	RPS6KC1	1.59483	2.22993	1.2534	0	0.417137	0.608626	0.758538	1.72144	1.46175	0.869829	1.2021	0	0.229761	0.550851	4.35392	0	3.21406	0.637919	0	0	1.3634	0.379576	0.364887	0.269638	0.73947	0.941294	0.59982	0	0.304636	0.440336	0.431334	0.56464	0.834676	0.189506	0.33234	1.10646	0	2.65425	1.36082	0	0.32432	0	0.440192	0
chr1	213077695	213167973	+	ENSG00000136643.11	RPS6KC1	0.151889	0.328517	0	0	0	0	0	0	0	0	0	0	0	0	0	0	0.250854	0	0	0	0	0	0	0	0	0	0	0	0	0.352269	0	0	0	0	0	0	0	0	0	0	0	0	0	0
chr1	213077695	213176492	+	ENSG00000136643.11	RPS6KC1	0.236271	0.119461	0	0	0	0	0	0	0	0	0	0	0	0.209848	0	0	0	0	0	0	0	0	0	0	0	0	0	0	0	0	0	0	0	0	0	0.390514	0	0.252786	0	0	0	0	0	0
chr1	213104453	213117410	+	ENSG00000136643.11	RPS6KC1	0.101259	0	0	0	0	0	0	0.675076	1.5742	0	0	0	0	0	0	0	0.313567	0.326377	0	0	0	0	0	0	0	0	0	0	0	0	0	0.332141	0	0	0	0	0	0	0	0	0	0	0	0
chr1	213104453	213129889	+	ENSG00000136643.11	RPS6KC1	0.151889	0.597303	0	0	0	0	0	0	0	0	0.515187	0	0	0.139899	0.206103	0	0.18814	0	0	0	0	0	0	0	0	0	0	0	0	0.220168	0	0	0	0	0	0	0	0	0	0	0	0	0	0
chr1	213230496	213242658	+	ENSG00000136643.11	RPS6KC1	0.556925	0	0	0	0	0	0	0	0	0	0	0	0	0	0	0	0.28221	0	0	0	0	0	0	0	0	0	0	0	0	0	0	0	0	0	0	0	0.241744	0	0	0.514404	0	0	0	0
chr1	214390987	214398001	-	ENSG00000152104.11	PTPN14	0.898674	0.119461	0	0.267093	0	0.380391	1.0746	0.911353	0.562213	0	0	0	0	0.314772	0	0	2.33607	0.118683	0.572224	0	0	0	0	0.763975	0	0	0.449865	0	0	0	0.331795	0	0	0	0	0.781028	0.805815	0.252786	0	0	0.432426	0.739438	0.264115	0
chr1	214401684	214402953	-	ENSG00000152104.11	PTPN14	0.253148	0	0	0	0	0	0	0	0	0	0	0	0	0	0.412206	0	0	0	0	0	0	0	0	0	0	0.297251	0	0	0	0	0	0	0	0	0	0	0	0	0	0	0	0	0	0
chr1	215169198	215172183	+	ENSG00000082482.13	KCNK2	0.468323	0	0.864416	0	0.312853	0	0	0	0	0.272887	0	0	0	0	0	0	0.125427	0.237365	0	0	0.222183	0	0	0	0	0	0	0	0	0	0	0	0	0	0	0	0	0.315982	0.777609	0	0	0.295775	0	0
chr1	215575900	215579137	+	ENSG00000136636.12	KCTD3	0.253148	0.199101	2.16104	0	0	0.507189	0.505692	0	0.749617	0.37522	0.457944	0.909004	0	0.655775	2.11255	0	1.25427	0.296706	0	0.458411	0	0.664258	0.364887	0.629156	0	0	0	0	0	0	0.331795	0.708568	0.266386	0	0	0.732214	0	0.315982	0	0.514404	0.32432	0	0	0.555025
chr1	215575900	215586685	+	ENSG00000136636.12	KCTD3	0.101259	0.119461	0	0	0	0	0	0	0	0	0	0	0	0.0699493	0	0	0	0	0	0	0	0	0	0	0	0	0	0	0	0	0	0	0	0	0	0	0	0	0	0	0	0	0	0
chr1	215586494	215595471	+	ENSG00000136636.12	KCTD3	0.417694	0.418112	1.64239	0	0	0	0.695327	1.3164	0.674656	0.665163	0.515187	0	0	0.606228	0.489494	0	0	0	1.04908	0.72036	0	0.759152	0.66896	0.179759	0.73947	0	0.490762	0.42317	0.304636	0	0	0.132856	0.732561	0	1.33691	0	0	0	0	0	0.32432	0	0	0.59467
chr1	21680807	21695221	-	ENSG00000090686.15	USP48	0.29112	0.477843	0	0	0	0	0	1.41766	0	0	0	0	0	0.233164	0.858762	0	0.250854	0	0	0.523898	0	0	0	0	0	0	0	0	0	0	0	0.199285	0	0	0	0.390514	0	0	0	0	0	0	0	0
chr1	21704261	21721764	-	ENSG00000090686.15	USP48	0.101259	0	0	0	0	0	0	0	0	0	0	0	0	0	0.412206	0	0.250854	0.148353	0	0	0	0	0	0	0	0	0	0	0	0	0	0	0	0	0	0	0	0	0.518406	0	0	0	0	0
chr1	21715388	21721764	-	ENSG00000090686.15	USP48	0.784758	0.418112	0.288139	0.898405	0.469279	0.798822	2.27561	2.93658	0.787098	0.306998	0.558119	0	0.579874	0.367234	1.39119	0.461903	0.313567	0.257145	0.953707	0.523898	0.504962	1.09128	0	0.426927	1.23245	1.70919	0.695246	1.12845	1.40894	0.594453	0.199077	0.431784	0.319663	0.355324	0.906382	0.390514	0	0.252786	1.42562	0	0.972959	0.59155	0.234769	0.317157
chr1	21715388	21724095	-	ENSG00000090686.15	USP48	1.06322	0	2.72291	0.78914	1.45998	0.659345	2.08598	2.27838	0.787098	0.238777	1.11624	0	1.4661	1.36401	0.515257	0	0.752561	0.519236	1.14445	0.785847	2.06025	0.759152	0.912218	1.14596	0.575143	0.854596	0.490762	0.846341	1.33278	0	0.497693	0.398569	0.785838	0.331635	0	1.51324	0	0.589833	0	0.643005	0	0	0	0
chr1	21715388	21729832	-	ENSG00000090686.15	USP48	0.923989	0	0	0	0	0.684705	1.34851	0.810092	0	0	0	0	0	0	0.515257	0	0.18814	0	0	0.523898	0	0	0	0.179759	0	0	0	0.493699	0.406182	0.234846	0	0.332141	0	0.189506	0	0	0	0	0	0	0	0	0	0
chr1	21736445	21757783	-	ENSG00000090686.15	USP48	0.202518	0	0	0	0	0	0	0.405046	0	0	0	0	0	0	0	0	0	0	0	0	0	0	0	0	0	0	0	0	0	0	0	0	0	0.189506	0	0	0.402907	0	0	0	0	0	0	0
chr1	217449248	217498395	-	ENSG00000092978.10	GPATCH2	0.607554	0	0	0	0	0	0	0	0	0	0.686916	0	0	0	0	0	0	0	0	0	0	0	0	0	0	0	0	0	0	0	0	0	0	0	0	0	0	0	0	0	0	0	0	0
chr1	21747066	21757783	-	ENSG00000090686.15	USP48	0.759443	0.657034	0	0	0	0	0	1.16451	0	0	0	0	0	0.221506	1.54577	0	0	0.178024	0	0	0.181786	0	0.608145	0.299598	0.657306	0	0	0	0	0	0	0	0	0	0.407872	0.390514	0	0	0	0	0	0	0	0
chr1	21833267	21847492	-	ENSG00000142798.18	HSPG2	0.455666	0	0	0	0	0	0	0	0	0	0	0	0	0	0	0	0	0	0	0	0	0	0	0	0	0	0	0	0	0	0	0	0	0	0	0	0	0	0	0	0	0	0	0
chr1	218434081	218437496	+	ENSG00000092969.11	TGFB2	0.202518	0	0	0	0	0	0	0	0	0	0	0	0	0	0	0	0	0	0	0	0	0	0	0	0	0	0	0	0	0	0	0	0	0	0	0	0	0	0	0	0	0	0	0
chr1	219193081	219218712	+	ENSG00000143353.11	LYPLAL1	0.371283	0.298652	0	0.485625	0	0	0	0	0.899541	0	0	0	0	0	1.68317	0	0	0.257145	0	0	0.121191	0	0	0	0	0	0	0	0	0	0	0	0	0	0	0	0.241744	0.505571	1.03681	0	0.486479	0	0	0.634315
chr1	219193081	219241308	+	ENSG00000143353.11	LYPLAL1	0.438789	0.328517	0	0.679874	0	0.608626	0	0.810092	0.674656	0	1.43108	0	0.568933	0.297285	4.67166	0.307935	0	0	0	0	0.686749	0	0	0.314578	0.49298	0	0	0	0.83775	0	0	0.265713	0	0	0	0.390514	0	0.568768	0.777609	0	0	0	0	0
chr1	220005247	220007338	-	ENSG00000136628.17	EPRS	0.354407	0.268787	0	0	0	0	0	0	0	0.204666	0	0	0.842458	0.116582	0.309154	0	0.877988	0.237365	0	0	0	0	0	0	0	0	0	0	0	0	0	0	0.586049	0	0	0	0	0.252786	0	0	0	0	0.176077	0
chr1	220006105	220007338	-	ENSG00000136628.17	EPRS	0.303777	0.298652	0	0.19425	0.312853	0	0.505692	0.556938	0.749617	0.281415	0	0	0.627285	0.932658	0	0.461903	0.125427	0.276926	0	0.851334	0.515062	0	0	0.269638	0.985959	0	0	1.05793	0	0	0	0	0	0.284259	0.271914	0	2.68605	0.294917	0	0	0	0.443663	0	0.422877
chr1	220182256	220182931	-	ENSG00000118873.15	RAB3GAP2	0.518953	0	0	0	0.586599	0	0.505692	0	0	0	0	0	0	0.338088	0.206103	0	1.03477	0.118683	0	0	0	0	0	0.943734	0	0	0.695246	0	0.304636	0	0	0.531426	0	0.189506	0	0.390514	0	0	0	0	0	0	0	0
chr1	220212886	220213979	-	ENSG00000118873.15	RAB3GAP2	0.974618	0.557483	0	0.291375	2.15086	0.570587	0.505692	0.675076	4.27282	1.10008	0.643984	0	0	0.314772	2.33583	0	0	0.563742	0.572224	1.08054	1.69667	0.379576	0	0.898794	0.49298	0	1.18601	0	0.723511	0.440336	0	1.52785	0.639326	0.536934	0	1.0251	0	0	0.777609	0.514404	0	0	0	0.317157
chr1	22078428	22086866	+	ENSG00000070831.15	CDC42	0.995714	0.418112	0	0.291375	0.886416	0.963658	0	17.7545	0.224885	0.341109	0.744159	0	0.14588	0.314772	0	0.307935	0.501707	0.534071	0	0.392924	0.121191	0.885677	0	0.389477	0	0	1.3087	1.05793	0.863136	0	0.199077	0	0.532772	0	0	1.3668	0	0.337048	1.81442	0.514404	0.32432	0.59155	0	0.634315
chr1	222621158	222633249	+	ENSG00000154305.16	MIA3	0.101259	0	0	0	0	0	0	0	0	0	0	0	0	0.0699493	0	0.307935	0	0	0	0	0	0	0	0	0	0	0	0	0	0	0	0.199285	0	0	0	0	0.402907	0	0	0	0	0	0	0
chr1	222650291	222653339	+	ENSG00000154305.16	MIA3	0.202518	0	0	0	0	0	0	0	0	0	0	0	0	0	0	0	0	0	0	0	0	0	0	0	0	0	0	0	0	0	0	0	0	0	0	0	0	0	0	0	0	0	0	0
chr1	222715683	222722514	+	ENSG00000162819.11	BROX	0.594897	0.418112	0	0.339937	0	0	0	0	0	0	0	0	0.131292	0.0699493	0	0	0	0	0	0	0	0.442838	0	0.269638	0	0	0	0	0	0	0	0	0	0	0	0	0	0	0	0	0	0	0	0
chr1	222724091	222725555	+	ENSG00000162819.11	BROX	1.81001	0.492775	0	1.25048	2.81568	0.722744	1.32744	3.7973	2.36129	0.767496	0.901577	0	1.15975	0.856879	3.16883	1.65515	0.376281	0.385718	1.28751	1.76816	2.57531	0.948939	1.36833	0	2.40328	3.45554	3.47623	1.26951	0.875829	0	2.09031	1.67731	0.865754	0.971218	2.35659	2.29427	0.443198	2.24347	2.72163	0.964508	0.689179	0.83803	0	2.97335
chr1	222724091	222730177	+	ENSG00000162819.11	BROX	0.367064	0	0	0	0	0.304313	1.26423	0.675076	0.562213	0.238777	0	0	0.393876	0.410952	0	0	1.69326	0	0	0.392924	0	0	0	0	0	0	0	0	0.571193	0	0	0	0	0	0.483404	0	0	0.537169	0	0	0	0.59155	0	0
chr1	223798214	223800047	-	ENSG00000143514.16	TP53BP2	0.101259	0.238921	0	0.145687	0	0	0	0	0	0	0	0	0	0.104924	0	0	0.250854	0	0	0	0	0	0	0	0	1.04038	0	0	0	0	0	0	0	0	0	0	0	0	0	0	0	0	0	0
chr1	224189576	224190319	+	ENSG00000143753.12	DEGS1	0.303777	0	0	0	0	0	0	0	0	0	0	0	0	0	0	0	0	0	0	0	0	0	0	0	0	0.297251	0	0	0	0	0	0	0.106554	0	0	0	0	0	0	0	0	0	0	0
chr1	224236505	224268133	-	ENSG00000221406.1,ENSG00000143748.17	MIR320B2,NVL	0.53161	0.179191	0	0	0	0	0	0	0	0	0	0	0	0	0	0	0	0	0	0	0	0	0	0.179759	0	0	0	0	0	0	0	0	0	0	0	0	0	0	0	0	0	0	0	0
chr1	224250211	224268133	-	ENSG00000221406.1,ENSG00000143748.17	MIR320B2,NVL	0.168765	0	0	0.861984	0	0	0	0	0	0	0	0.378751	0	0	0	0	0	0.197804	0	0	0	0	0	0	0	0	0	0	0	0	0	0	0	0	0	0	0	0	0	0	0	0.295775	0	0
chr1	224317693	224317930	-	ENSG00000143748.17	NVL	1.37965	1.10501	0	0.145687	0	0.557907	0	0	0	0.204666	0	0	0.634579	0.437183	0	0	0.486029	0	0	0.392924	2.80254	0	0	0	0.49298	0	0.327175	0	0	0	0	0.797139	0	0.284259	0	0	0	0	0.518406	0	0	0	0.352153	0.475736
chr1	224365878	224371423	+	ENSG00000143771.11	CNIH4	0.101259	0.283719	0	0.679874	1.04284	0.380391	0	0.810092	0	0.238777	0.515187	0	0.598109	0.6208	1.44272	0.461903	0	0	0.572224	0	0	0.759152	0.729774	0.179759	0.862715	0	1.18601	0	0	0	0	0.664282	0.266386	0.355324	0	0.846114	0	0	1.03681	0	0.810799	0.739438	0	0
chr1	224411426	224413335	-	ENSG00000162923.14	WDR26	0.354407	0	0	0	0	0	0	0	0	0.341109	0	0	1.48798	0.157386	0.206103	0	0	0	0	0	0	0	0	0	0	0	0	0	0	0	0	0	0	0	0	0	0	0	0	0	0	0	0	0
chr1	224680957	224734706	+	ENSG00000143786.7	CNIH3	0.556925	0.313584	0	0	0	0	0	0	0	0.204666	0	0.303001	0	2.29958	1.28814	0.923806	1.20723	0	1.04908	0	0	0	0	3.37048	0.49298	0.966065	0	0	0	0	0	0	0	0.189506	0	2.34309	0	0	0	0	0	0	0	0.317157
chr1	22489879	22491533	+	ENSG00000184677.16	ZBTB40	0.455666	0.179191	0	0.364218	0	0	0	1.36703	0.758988	0	0	0	0	0.332259	0.412206	0	0	0.801107	0	0.72036	0.727146	0	0	0	0	0	0	0	0	0	0.497693	0	0	0	0	0	0.966977	0.505571	0.712808	0.514404	0	0.295775	0	0
chr1	224952669	224968874	+	ENSG00000185842.15	DNAH14	2.03784	0.537573	0	0	0	0.557907	0	3.24037	0	0	0.643984	0	0	0.192361	0	0.307935	0.360602	0	0	0	1.03012	0	0	0	0	0	0	0	0	0	0	0.597854	0	0	0.589148	0.390514	1.47733	0.537169	0	0	0	0	0	0
chr1	224952669	224974153	+	ENSG00000185842.15	DNAH14	1.31637	1.10501	3.52249	0.424921	0.899452	3.72784	4.42481	9.36668	3.76683	1.79082	5.79585	1.0605	0	1.1017	6.18308	0.821161	4.5624	0.652754	1.00139	0.72036	9.07417	0.47447	1.14027	0.404457	0	0.495418	0.59982	0.775812	1.75166	0.528403	0.821193	1.32856	0.665965	1.44498	3.53489	3.36818	1.20872	3.539	5.24886	2.05762	1.6216	0	0.498884	0.317157
chr1	224952669	225007544	+	ENSG00000185842.15	DNAH14	1.46826	2.22496	3.04707	0.1295	0.312853	4.71685	1.01138	9.36668	1.23687	0.741913	4.93721	1.51501	0.14588	0.647031	5.15257	1.74497	2.8221	0.316487	1.39877	0.589385	4.78704	0.379576	1.58118	0.419437	0.49298	0.445876	0.65435	0.634756	2.36093	0	0	1.74374	0.586049	0.876465	1.47287	1.85494	0	5.75087	1.68482	1.80041	2.14862	0.443663	0.557576	1.69151
chr1	224974090	225097239	+	ENSG00000185842.15	DNAH14	0.58224	0	0	0.364218	0	0	0	0	0	0	1.2021	0	0	0	0	0	0	0	0	0	0	0	0	0	0	0	0	0	0	0	0	0	0	0	0	0	0	0.252786	0	0	0	0	0	0
chr1	225002782	225023865	+	ENSG00000185842.15	DNAH14	0.253148	0	0	0	0	0	0	0	0	0	0	0	0	0	0	0	0	0	0.381483	0	0	0.379576	0	0	0	0	0	0	0	0	0	0	0	0	0.543829	0	0	0	0	0	0	0	0	0
chr1	225007412	225097239	+	ENSG00000185842.15	DNAH14	0.253148	0	0	0	0	0	0	0	0	0	0	0	0	0	0	0	0.407637	0	0	0	0	0	0	0	0	0	0	0	0	0	0	0	0	0	0	0	0	0	0	0	0	0	0	0
chr1	225079206	225097239	+	ENSG00000185842.15	DNAH14	0.860702	0	0	0	0	0.798822	0	1.01261	1.23687	0	0.601052	0	0	0	1.52001	0.461903	4.4213	0	0	0	0	0	0	0	0.49298	0	0	0	0	0	0	0.996424	0	0.379012	0	0.390514	0	1.05327	0.907211	0	0	0	0	0.475736
chr1	225119219	225123614	+	ENSG00000185842.15	DNAH14	0.421913	0.955686	0	0	0	0.45647	0	0	0	0	0	0	0.262584	0.757784	3.4007	0	1.52603	0	0.476854	0	0.66655	0	0	0.674095	0	0	0.327175	0.42317	0.304636	0	0	0.774996	0	0	0.483404	0.390514	0	0	0.777609	0	0.864852	0	0	0
chr1	225152004	225152883	+	ENSG00000185842.15	DNAH14	0.202518	0	0	0	0	0	0	0	0	0	0	0	0	0	0	0	0	0	0	0	0	0	0	0	0	0	0	0	0	0	0	0	0	0	0	0	0	0	0	0	0	0	0	0
chr1	225167938	225207220	+	ENSG00000185842.15	DNAH14	0.253148	0.179191	0	0	0	0	0	0	0	0	0	0	0	0	0	0	0.501707	0	0	0	0	0	0	0	0	0	0	0	0	0	0	0	0	0	0	0	0	0.252786	0	0	0	0	0	0
chr1	225167938	225231151	+	ENSG00000185842.15	DNAH14	0.126574	0	0	0	0	0.304313	0	0	0	0	0	0	0	0	0.309154	0	0.376281	0	0	0	0	0	0	0	0	0	0	0	0	0	0	0	0	0	0	0	0	0	0	0	0	0	0	0
chr1	225185290	225207220	+	ENSG00000185842.15	DNAH14	0.367064	1.76205	0	0.275187	0	0.45647	0	0.405046	1.26498	0	0.343458	0.454502	0.14588	0.585826	2.98849	0	1.01909	0	0.572224	0.785847	1.87846	0	0	0.179759	0	0	0.490762	0	0	0	0	0.553569	0	0.189506	0	1.12273	0	1.13754	1.16641	0	0	0	0	0
chr1	225231072	225266769	+	ENSG00000185842.15	DNAH14	0.480981	0.398202	0	0	0	0	0	0	0	0	0	1.47713	0	0	0	0	0.125427	0	0	0	0	0	0	0	0	0	0	0	0	0	0.497693	0	0	0	0	0	0	0	0	0	0.32432	0	0	0
chr1	225264196	225290082	+	ENSG00000185842.15	DNAH14	0.227833	0	0	0	0	0	0	0	1.12443	0	0	0.454502	0	0.0699493	0.309154	0	0	0	0	0	0	0	0	0	0	0	0	0	0	0	0	0	0	0	0	0	1.04756	0	0	0	0	0	0	0
chr1	225289884	225324832	+	ENSG00000185842.15	DNAH14	0.270024	0	0	0	0	0	0	0	0	0	0	0	0	0	0	0	0	0	0	0	0	0	0	0	0	0	0	0	0	0	0	0	0	0	0	0	0	0	0	0	0	0	0	0
chr1	225412453	225415332	-	ENSG00000143815.14	LBR	0.405036	0	0	0	0.625706	0	0	0.540061	0	0	0	1.76751	0.816929	0.209848	1.00475	0.359258	0.815274	0.118683	0	0	0.242382	0	0	0	0	0.594502	0	0	0	0	0	0	0	0	0	0.390514	0	0	0	0	0	0	0	0
chr1	225507950	225567414	-	ENSG00000154380.17	ENAH	0.303777	0	0	0	0	0	0	0	0	0	0	0	0	0	0	0	0	0	0	0	0	0	0	0	0	0	0	0	0	0	0	0	0	0	0	0	0.423053	0	0	0	0	0	0	0
chr1	226250838	226277932	-	ENSG00000183814.15	LIN9	0.303777	0	0	0	0	0	0	0	0	0	0	0	0	0	0	0	0	0	0	0	0	0	0	0	0	0	0	0	0	0	0	0	0	0	0	0	0	0	0	0	0	0	0	0
chr1	226295841	226297813	-	ENSG00000183814.15	LIN9	0.101259	0	0	0	0	0	0	0	0	0	0	0	0	0	0	0	0	0	0	0	0	0	0	0	0	0	0	0	0	0	0	0	0	0	0	0	0	0	0	0.514404	0	0	0	0
chr1	227004993	227017050	-	ENSG00000143776.18	CDC42BPA	0.303777	0	0.172883	0.437062	0.312853	0	0	0	0	0.238777	0	0	0	0.12824	0	0	0.830953	0	0	0	0.590806	0	0	0	0	0	0.327175	0	0.406182	0.858655	0	0	0	0	0.453191	0	0	0.284384	0.583207	0	0	0.443663	0	0
chr1	227004993	227040236	-	ENSG00000143776.18	CDC42BPA	0.118136	0	0	0	0	0	0	0	0	0	0	0	0	0	0	0	0	0	0	0	0	0	0	0	0	0	0	0	0	0	0	0	0	0	0	0	0	0	0	0	0	0	0	0
chr1	227193785	227199652	-	ENSG00000143776.18	CDC42BPA	0.101259	0	0	0	0	0	0	0	0	0	0	0	0	0.174873	0	0	0.125427	0.118683	0	0	0	0	0	0	0	0	0	0	0	0	0	0	0	0	0.815743	0	0	0	0	0	0	0	0	0
chr1	227193785	227254155	-	ENSG00000143776.18	CDC42BPA	0.379721	0	1.0373	1.10075	0	0	0.505692	0	0	0.460498	0.343458	0	0	0	0	0.307935	0.125427	0	0	0	0.585756	0	0	0	0	0	0	0	0	0	0	0.664282	0	0	0.181276	0	0	0	0	0	0	0.295775	0	0.475736
chr1	227747691	227748233	+	ENSG00000143740.14	SNAP47	0.151889	0	0	0	0	0	0	0	0	0	0	0	0	0	0	0	0	0	0	0	0	0	0	0	0	0	0	0	0	0	0	0	0	0	0	0	0	0	0	0	0	0	0	0
chr1	22781420	22785076	+	ENSG00000133216.16	EPHB2	0.354407	0	0	0	0	0	0	0	0	0	0	0	0	0	0	0	0	0	0	0	0	0	0	0	0	0	0	0	0	0	0	0	0	0	0	0	0	0	0	0	0	0	0	0
chr1	228249964	228256926	+	ENSG00000154358.20	OBSCN	1.09697	0	0	0	0	0	0	0	0	0	0	0	0	0	0	0	0	0	0	0	0	0	0	0	0	0	0	0	0	0	0	0	0	0	0	0	0	0	0	0	0	0	0	0
chr1	229460610	229463676	-	ENSG00000069248.11	NUP133	0.253148	0	0	0	0	0	0	0	0	0	0	0	0.0875281	0.0699493	0	0	0	0	0	0	0	0	0	0	0	0	0.327175	0	0	0	0	0	0	0	0	0	0	0	0	0	0	0	0	0
chr1	229460610	229465519	-	ENSG00000069248.11	NUP133	0.253148	0	0	0	0	0	0	0.405046	0	0	0	0	0	0	0	0	0.898892	0	0	0	0	0	0	0	0	0	0.327175	0	0.355409	0	0	0	0	0	0.407872	0	0	0	0	0.514404	0.32432	0	0	0
chr1	229470666	229477749	-	ENSG00000069248.11	NUP133	0.405036	0	0	0	0	0	0	0	0	0	0	0	0	0	0	0	0	0	0	0	0	0	0	0	0	0	0	0	0	0	0	0	0	0	0	0	0	0	0	0	0	0	0	0
chr1	229495494	229498306	-	ENSG00000069248.11	NUP133	0.101259	0	0	0	0	0	0	0	0	0	0	0	0	0.0699493	0	0	0	0.118683	0	0	0	0	0	0	0	0	0	0	0	0	0	0	0	0	0	0	0	0	0	0	0	0	0	0
chr1	230178217	230203290	+	ENSG00000143641.9	GALNT2	0.265805	1.16474	0	0.145687	0	0.355032	0	0.405046	0	0	0	0	0.0875281	0.0699493	0	0	0	0	0.381483	0	0.424168	0	0	0	0	0.297251	0	0.42317	0.304636	0	0	0	0	0	0	0.536957	0	0.568768	1.87922	0.514404	0	0	0	0
chr1	230255217	230265367	+	ENSG00000143641.9	GALNT2	0.303777	0	0	0	0.573564	0	0	0	0	0	0	0	0	0	0	0	0	0	0	0	0	0	0	0	0	0	0	0	0	0	0	0	0	0.189506	0	0	0	0	0.518406	0	0	0	0	0
chr1	23030468	23050520	+	ENSG00000263793.1,ENSG00000004487.16	MIR3115,KDM1A	1.46826	1.14981	2.74452	0.825562	0.391066	0.989018	1.51708	3.9492	1.40553	0	0.744159	0	1.36763	1.45145	4.61155	0.667193	1.41105	1.7209	1.43056	0	3.63573	0.506101	0.729774	0.719035	0	0.990836	1.25417	1.05793	0.761591	0.770587	0.796309	0.813746	1.27865	0.426388	1.14808	1.10646	0.161163	0.505571	1.55522	0.900207	1.45944	0.702466	0.264115	0.317157
chr1	23030468	23057565	+	ENSG00000263793.1,ENSG00000004487.16	MIR3115,KDM1A	0.455666	0	0	0	0	0	0	0	0	0	0	0	0	0	0	0	0	0	0	0	0	0	0	0	0	0	0	0	0	0	0	0	0	0	0	0	0	0	0	0	0	0	0	0
chr1	23030468	23059167	+	ENSG00000263793.1,ENSG00000004487.16	MIR3115,KDM1A	0.367064	0.701832	0	0.959108	1.25141	0.507189	0.674256	2.73406	0.562213	0	0.400701	1.36351	0.43764	0.708237	0.309154	0	1.92844	0.563742	1.04908	0	1.53004	0.379576	0.912218	0.269638	0.657306	0	0.490762	0.775812	1.14239	0.61647	0.199077	0.309998	0	0.189506	0.793084	0.650857	0	0.631964	1.81442	1.28601	0.972959	0.295775	0	0
chr1	23050386	23059167	+	ENSG00000004487.16	KDM1A	0.253148	0.179191	0.576277	0	0	0	0	3.84794	0	0	0	0	0	0.297285	0.618308	0.461903	1.20723	0	0	0	1.3735	0	0.364887	0	0	0.297251	0	0	0	0	0	0.199285	0.106554	0.189506	0	0	0	0	0	0	0.32432	0	0	0
chr1	23055068	23057565	+	ENSG00000004487.16	KDM1A	0.894455	0.477843	6.48312	0	0	0	0	1.26577	0	0	0	0	0	0	0	0	1.12884	0	0	0	0	0	0.912218	0	0	0	0.572556	0	0	0	0	0	0	0	0	0	0	0	0	0.514404	0	0	0	0
chr1	230663140	230664587	+	ENSG00000135775.13	COG2	0.848045	1.20954	0	0	0.547492	0.45647	0	0	0	0	0.858645	0	2.64773	0.542107	0.515257	0.564548	0	1.05331	0	0	0.66655	0	0	0	0	0.668814	0.327175	0	0	0	0	1.27874	1.11882	0	0.589148	0	0	0.631964	0	0	0.594586	0	0	0
chr1	230668675	230675124	+	ENSG00000135775.13	COG2	0.253148	0	0	0	0	0	0	0	0	0	0	0	0	0	0	0	0	0	0	0	0	0	0	0	0	0	0	0	0	0	0	0	0	0	0	0	0	0	0	0	0	0	0	0
chr1	23071224	23072197	+	ENSG00000004487.16	KDM1A	0.58224	0.258832	0	1.05623	0.834274	0.862221	0.758538	2.07586	3.06406	0.341109	0.858645	1.01	2.47267	0.865623	2.0095	0	0.768239	0.47473	1.08087	1.57169	2.16629	0.759152	0.364887	0	0	0	1.43139	1.41057	0.609273	0.528403	0.597232	0	1.38521	0.663271	0.906382	0.9112	0	0.337048	0.950411	0.514404	0	0.369719	0.176077	1.05719
chr1	230924840	230961303	-	ENSG00000143643.12	TTC13	0.253148	0	0	0	0	0	0	0	0	0	0	0	0	0	0	0	0	0	0	0	0	0	0	0.269638	0	0	0	0	0	0	0	0	0	0	0	0	0	0	0	0	0	0	0	0
chr1	230943805	230961303	-	ENSG00000143643.12	TTC13	0.253148	0	0	0	0.312853	0.45647	0	3.64541	0	0.255832	0.343458	0	0	0.0699493	1.33967	0	1.12884	0	0	0.589385	0	0	0	0	0	0	0.695246	0	0.456955	0	0	1.06285	0	0	0	1.56206	0	0	0	0	0	0	0	0
chr1	230954332	230961303	-	ENSG00000143643.12	TTC13	1.25308	0	0.518649	0.955062	3.3371	2.63738	1.13781	4.35424	0	0.443442	2.00351	0.707003	3.94971	1.83617	1.46848	1.19325	1.50512	0.632973	1.58951	1.50621	1.28765	2.0244	0.66896	0	1.64327	2.22938	2.45381	3.17378	2.43709	0	0.597232	0.531426	0.94123	0.829089	1.02723	3.85633	0	2.40146	2.50563	0.514404	1.78376	0.998241	0	0.581455
chr1	230995759	230997267	+	ENSG00000173409.13	ARV1	0.303777	0	0	0	0	0	0	0	0	0	0	0	0	0	0	0	0	0	0	0	0	0	0	0	0	0	0	0	0	0	0	0	0	0	0	0	0	0	0	0	0	0	0	0
chr1	231270757	231276196	+	ENSG00000116906.12	GNPAT	0.556925	0	0	0.45325	0	0	0	0	0	0	0	0	0.897163	0.323516	1.15933	0	0.564421	0	0	0	0	0	0	0	0	0	0	0	0	0	0	0	0	0	0	0	0	0	0	0.514404	0.32432	0	0	0
chr1	231370561	231374099	-	ENSG00000135766.8	EGLN1	2.26567	4.00193	3.7458	0.582749	3.49352	0.963658	3.11843	2.43027	7.00892	1.53499	3.43458	0	0.481405	3.85596	8.41586	3.90052	7.44722	4.66818	1.08087	1.96462	7.45325	1.13873	2.12851	4.46401	2.09516	1.43671	4.6895	1.19898	0.507727	1.90812	2.09031	1.66071	3.68944	0.442181	0	2.278	0	2.40146	4.57925	2.91496	1.90538	3.00705	3.08134	1.26863
chr1	231537212	231542611	+	ENSG00000116918.13,ENSG00000270106.6	TSNAX,TSNAX-DISC1	0.540048	1.20954	0.432208	0.376359	0.977665	0.355032	0.505692	0.607569	1.31183	0.793079	0.515187	0	1.21445	1.15416	4.04477	0	1.47377	1.37968	0	0.589385	1.62093	0.901492	0.364887	0	0.49298	0	0.613453	0	0.83775	0	0.199077	0.420712	0.603808	0	0.453191	0.6834	0	0	1.16641	0.643005	0.851339	0.59155	0	0.911828
chr1	231767139	231771070	+	ENSG00000270106.6,ENSG00000162946.22	TSNAX-DISC1,DISC1	0.253148	0.612236	0	0	0	0	0	0	0	0	0	0	0	0	0	0	0	0	0	0	0	0	0	0	0	0	0	0	0	0	0	0	0	0	0	0	0	0	0	0	0	0	0	0
chr1	231795241	231818517	+	ENSG00000274121.1,ENSG00000270106.6,ENSG00000162946.22	RF02102,TSNAX-DISC1,DISC1	6.67044	7.40656	0	3.03515	4.53637	3.19529	9.79778	5.21496	5.0037	2.04666	3.90683	0	1.29104	2.33456	4.86918	1.07777	0	2.29947	2.14584	0.589385	2.21174	0.759152	0	2.89861	7.70281	5.49914	3.59892	2.75061	1.72627	3.14106	1.79169	0.774996	0.839115	0.852777	2.38681	4.34447	2.90093	1.6747	1.55522	2.70062	2.95942	1.28169	0.851037	0.951472
chr1	231800107	231818517	+	ENSG00000274121.1,ENSG00000270106.6,ENSG00000162946.22	RF02102,TSNAX-DISC1,DISC1	1.01259	0	0	0	0	0	0	0	0	0	0.343458	0	0	0	0	0	0	0	0.762966	0	0	0	0	0	0.73947	0	0	0	0.304636	0	0	0	0.728121	0	0	0.585771	0	0	0	0	0	0.492959	0	0
chr1	231818328	231818517	+	ENSG00000270106.6,ENSG00000162946.22	TSNAX-DISC1,DISC1	0.810072	0.836225	0	0	0.417137	1.52157	0	0.810092	0	0	0	0	1.31292	0.827734	0	0	0.438994	0	0	0	0	0.506101	0	0.838874	0.657306	0	0.545291	1.4811	0.507727	0.675181	0	0	0	0.189506	0	0.390514	0	0.800488	0	0	0.32432	0	0.674961	0
chr1	231818328	231819150	+	ENSG00000270106.6,ENSG00000162946.22	TSNAX-DISC1,DISC1	0.253148	0	0	0	0	0	0	0	0	0	0	0	0	0.157386	0	0	0	0	0	0	0	0	0	0	0	0	0	0	0	0	0	0	0.159831	0	0	0	0	0	0.518406	0	0	0	0	0
chr1	232415493	232432471	-	ENSG00000116991.10	SIPA1L2	0.101259	0	0	0	0	0	0	0	0	0	0	0	0	0	0	0	0	0	0	0	0	0	0	0	0	0	0	0	0	0	0	0	0	0	0	0	0	0	0	0	0	0	0	0
chr1	232513856	232515608	-	ENSG00000116991.10	SIPA1L2	0.151889	0	0	0	0	0	0	0.405046	0	0	0	0	0	0	0	0	0.229949	0	0	0	0	0	0	0	0	0	0	0	0	0	0	0	0	0	0	0	0	0	0	0	0	0	0	0
chr1	233054267	233095863	-	ENSG00000135749.18	PCNX2	0.303777	0	0	0	0	0	0	0	0	0	0	0	0	0	0	0	0	0	0	0	0	0	0	0	0	0	0	0	0	0	0	0	0	0	0	0	0	0	0	0	0	0	0	0
chr1	233090060	233095863	-	ENSG00000135749.18	PCNX2	0.253148	0	0	0	0.521421	0	0	0	0	0	0	0	0.393876	0.629544	0	0	0.313567	0.148353	0.381483	0	0	0	0.364887	0	0.821633	1.15185	0.817937	0.42317	0	0	0.199077	0	1.45624	0.315843	0.543829	0	0.241744	0	0	0	0	0	0	0
chr1	233090060	233112966	-	ENSG00000135749.18	PCNX2	0.72569	0	0	0	0	0	0	0	0	0	0	0	0.722107	0	0	0	0	0	0	0	0	0	0	0	0	0	0	0	0	0	0	0	0	0	0	0	0	0.505571	0	0	0	0	0	0
chr1	233135012	233208689	-	ENSG00000135749.18	PCNX2	1.31637	0	0	0	0	0	0	0	1.46175	0	0	0	0	0.419696	0	0	2.19497	0	0	0	0	0	0	0	0.49298	0.520189	1.06332	0	0.304636	0	0	0	0.799157	0	0	0	0	0	0	0.514404	0	0	0	0
chr1	233160282	233208689	-	ENSG00000135749.18	PCNX2	0.101259	0	0	0	0	0	0.505692	0	0	0	0	0	0	0	0	0	0.564421	0	0	0	0	0	0	0	0	0	0	0.42317	0	0	0	0	0	0	0	0	0	0	0	0	0	0	0	0
chr1	233177801	233208689	-	ENSG00000135749.18	PCNX2	0.101259	0	0	0.279234	0.782132	0	0	0	0.927651	0	0.343458	0	0.306348	0.410952	0	0	1.95979	0	0	0.589385	0	0	0	0	0.49298	0.346793	0.65435	0.42317	0	0	0.3235	0	0.599368	0	0.543829	0	0.376047	0	0	0	0	0	0.220096	0.317157
chr1	233177801	233218184	-	ENSG00000135749.18	PCNX2	0.392379	0	0	0	0	0.304313	0	0	0.787098	0	0	0.454502	0	0	0	0	0	0	0	0	0	0	0	0	0	0	0	0	0	0	0	0	0	0	0	0	0	0	0	0	0	0	0	0
chr1	233198938	233236980	-	ENSG00000135749.18	PCNX2	0.151889	0.497753	0	0	0	0	0	0	0	0	0.343458	0	0.53611	0.122411	0	0	0.642813	0.118683	0	0	0	0	0	0.224698	0	0	0.736143	0	0	0	0.265436	0	0.492814	0	0	0	0	0	0	0	0	0	0	0
chr1	233217898	233227371	-	ENSG00000135749.18	PCNX2	0.417694	0.358382	0.172883	0.145687	0.364995	0.355032	0	0	0	0	0	0	0.948221	0.498389	0	0	0.125427	0.370883	0.429168	0.392924	0	0	0	0	0.862715	0	0	0	0	0	0	0	0	0	0	0	0	0	0	0.514404	0	0	0	0
chr1	233346441	233362293	+	ENSG00000143674.10	RP5-862P8.2	0.219395	0	0	0	0	0	0	0	0	0	0	0	0	0	0	0	0	0	0	0	0	0	0	0.269638	0	0	0	0	0	0	0	0	0	0	0	0	0	0	0	0	0	0	0	0
chr1	23408663	23419139	-	ENSG00000204219.9	TCEA3	0.227833	0	0	0	0	0	0.758538	0	0	0	0	0	0	0.139899	0	0.307935	0	0	0	0	0	0	0	0	0	0	0	0.846341	0	0	0	0	0	0	0	0	0	0	0	0	0	0	0	0.370017
chr1	234418083	234472811	-	ENSG00000059588.9	TARBP1	0.354407	0	0	0	0	0	0	0.405046	0	0	0	0	0	0.0699493	1.00475	0	0	0	0	0	0	0	0	0	0	0	0	0	0	0	0	0	0	0	0	0	0	0	0	0	0	0	0	0
chr1	234425672	234457756	-	ENSG00000059588.9	TARBP1	0.759443	0	0	0	0	0	0	0	0	0	0	0	0	0	0	0	0	0	0	0	0	0	0	0	0.49298	0	0	0	0	0	0	0	0	0	0	0	0	0	0	0	0	0	0	0
chr1	234446802	234472811	-	ENSG00000059588.9	TARBP1	0.101259	0.358382	0.345766	0.145687	0	0	0	0	0	0	0	0	0	0	1.85492	0	0.125427	0	0	0	0	0	0	0	0	0	0	0	0	0	0	0	0	0	0	0	0	0	0	0	0	0	0	0
chr1	234450427	234472811	-	ENSG00000059588.9	TARBP1	0.506295	0	0	0	0	0	0	0	0	0	0	0	0	0	0	0	0	0	0	0	0	0	0	0	0	0	0	0	0	0	0	0	0	0	0	0	0	0	0	0	0	0	0	0
chr1	235154880	235160545	-	ENSG00000188739.14,ENSG00000054267.21	RBM34,ARID4B	0.354407	0	0	0	0	0	0	0.405046	0	0	0	0	0	0	0	0	0	0	0	0	0	0	0	0	0	0	0	0	0	0	0	0	0	0	0	0	0	0	0	0	0	0	0	0
chr1	235175183	235182793	-	ENSG00000054267.21	ARID4B	0.405036	0	0	0	0	0	0	0	0	0	0	0	0	0	0	0	0	0	0	0.392924	0	0	0	0	0	0	0	0	0	0	0	0	0	0	0	0	0	0	0	0	0	0	0	0
chr1	235213768	235234492	-	ENSG00000054267.21	ARID4B	0.168765	0	0	0	0	0	0	0	0	0	0	0	0	0.279797	0	0	0.438994	0	0	0	0	0	0	0	0	0	0	0	0	0	0	0	0	0	0	0	0	0	0	0	0	0	0	0
chr1	235219792	235231189	-	ENSG00000054267.21	ARID4B	0.303777	0	0	0	0	0	0	0	0	0	0	0	0	0	0	0	0	0	0	0	0	0	0	0	0	0	0	0	0	0	0	0	0	0	0	0	0	0	0	0	0	0	0	0.634315
chr1	235219792	235234492	-	ENSG00000054267.21	ARID4B	0.253148	0	0	0	0	0	0	0	0	0	0	0	0	0	0	0	0	0	0	0	0	0	0	0	0	0	0	0	0	0	0	0	0	0	0	0	0	0	0	0	0	0	0.704307	0
chr1	235229230	235260752	-	ENSG00000054267.21	ARID4B	0.405036	0	0	0	0	0	0	0	0	0	0	0	0	0	0	0	0	0	0	0	0	0	0	0	0	0	0	0	0	0	0	0	0	0	0	0	0	0.379178	0	0	0	0	0	0
chr1	235240312	235246511	-	ENSG00000054267.21	ARID4B	0.253148	0	0	0	0.391066	0.507189	0	0	0.937022	0	0	0	0	0	0	0	0	0	0	0	0.121191	0	0	0	0	0	0	0	0	0	0	0	0	0	0	0	0	0	0	0	0	0	0	0
chr1	235252729	235260752	-	ENSG00000054267.21	ARID4B	0.742566	0	0	0	0	0	0	0	0	0	0	0	0	0	0	0.513226	0.313567	0.519236	0	0	0	0	0	0	0	0	0	0	0	0	0	0	0	0	0	0	0	0.505571	0	0	0	0	0	0
chr1	235414432	235427239	+	ENSG00000285053.1,ENSG00000284770.1	RP11-293G6.1,TBCE	0.556925	0	0	0	0	0	0	0	0	0	0	0	0	0.39638	0	0	0	0	0	0	0	0	0	0	0	0	0	0	0	0	0	0	0	0	0	0.390514	0	0	0	0	0	0	0	0
chr1	235419472	235427239	+	ENSG00000285053.1,ENSG00000284770.1	RP11-293G6.1,TBCE	0.556925	0	0	0	0.573564	0	0	0.405046	0	0	0	0	0	0.88311	2.62781	0.962298	0	0.415389	0.572224	0	0.575657	0.711705	0	0	0	2.60094	0	0	0	0	0	0	0	0	1.1783	0	0	0	1.68482	0	0	0.492959	0.352153	0.792894
chr1	235419472	235430804	+	ENSG00000285053.1,ENSG00000284770.1	RP11-293G6.1,TBCE	0.793196	0	0	0.161875	0.743025	0	0	0	4.13227	0	0	0	0.656461	0.52462	0	0.307935	0	0.178024	0	0.884078	0	0	0	0	0.49298	0	1.3087	0	1.2947	0	0	0	0	0.189506	1.1783	0.781028	2.55175	0.69516	1.36082	0	0.32432	0.77641	0	0.317157
chr1	235430371	235430804	+	ENSG00000285053.1,ENSG00000284770.1	RP11-293G6.1,TBCE	0.303777	0	0	0	0	0	0	0	0	0	0	0	0	0	0	0	0	0	0	0	0	0	0	0	0	0	0	0	0	0	0	0	0	0	0	0	0	0	0	0	0	0	0	0
chr1	235437321	235438922	+	ENSG00000285053.1,ENSG00000284770.1	RP11-293G6.1,TBCE	0.151889	0	0	0.809374	0	0	0	0	0	0	0	0	0	0	0	0	0	0	0	0	0	0	0	0	0	0	0	1.05793	0	0	0	0	0.319663	0	0	0	0	0	0	0	0	0	0	0
chr1	235438768	235442961	+	ENSG00000285053.1,ENSG00000284770.1	RP11-293G6.1,TBCE	0.506295	0	0	0	0	0	0	0	0	0	0	0	0	0	0	0	0	0	0	0	0	0	0	0	0	0	0	0	0	0	0	0	0	0	0	0	0	0	0	0	0	0	0	0
chr1	235465635	235484515	-	ENSG00000162885.12	B3GALNT2	0.202518	0	0	0	0	0	0	0	0	0	0.515187	0	0	0	0.206103	0	0	0	0	0	0	0	0	0	0	0	0	0	0	0	0	0	0	0	0	0.390514	0	0	0	0	0	0	0	0
chr1	235480053	235489268	-	ENSG00000162885.12	B3GALNT2	0.506295	0	0	0	0	0	0	0	0	0	0	0	0	0	0	0	0	0	0	0	0	0	0	0	0	0	0	0	0	0	0	0	0	0	0	0	0	0	0	0	0	0	0	0
chr1	235480053	235494828	-	ENSG00000162885.12	B3GALNT2	0.632869	0	0	0	0	0	0	3.03784	0	0.204666	0	0	0	1.01427	0	0	0	0	0.381483	0	0	0	0	0	0	0	0	0	0.380795	0	0	0	0.37294	0	0.611808	0.390514	0	0.505571	0	0	0	0	0	0
chr1	235664464	235687047	-	ENSG00000143669.13	LYST	0.987276	0	0	0	0	0	0	0	0	0	0	0	0	0	0	0	0	0	0	0	0	0	0	0	0	0	0	0	0	0	0	0	0	0	0	0	0	0	0	0	0	0	0	0
chr1	235677090	235702977	-	ENSG00000143669.13	LYST	0.101259	0	0	0	0	0	0	0	0	0	0	0	0	0	0	0	0	0	0.381483	0	0	0	0	0	0	0	0	0	0	0	0	0	0	0	0	0	0	0	0	0	0	0	0	0
chr1	235686948	235697272	-	ENSG00000143669.13	LYST	0.455666	0	0	0.242812	0	0	0	0.556938	0	0	0	0	0	0.0699493	0	0	0	0	0	0	0	0.569364	0	0	0	0	0.940627	0	0	0	0	0	0	0	0	0	0	0	0	0.514404	0.851339	0	0	0
chr1	235686948	235724180	-	ENSG00000143669.13	LYST	0.253148	0	0	0	0	0	0	0	0	0	0	0	0	0	0	0	0	0	0	0	0	0	0	0	0.49298	0	0	0	0	0.82196	0	0	0	0.355324	0	0	0	0	0	0	0	0	0	0
chr1	235755477	235793612	-	ENSG00000143669.13	LYST	0.354407	0	0	0	0	0	0	0	0	0	0	0	0	0	0	0	0	0	0	0	0	0	0	0	0	0	0	0	0	0	0	0	0	0	0	0	0	0	0	0	0	0	0	0
chr1	235780864	235782087	-	ENSG00000143669.13	LYST	0.101259	0.776495	0	0	2.45068	1.16653	2.44418	0.742584	0	1.05744	1.4597	0	0.481405	0.571253	0	0.975129	0	0.375828	0.508644	0.392924	0	0	0.790589	0.359518	1.47894	0.346793	0.327175	0.42317	0	0	0	0	0.213109	0.94753	0	0	0	0	0.518406	2.14335	2.05402	0.295775	0.293461	1.11005
chr1	235791698	235792125	-	ENSG00000143669.13	LYST	0.303777	0	0	0	0	0	0	0	0	0	0	0	0	0	0	0	0	0.178024	0	0	0	0	0	0	0	0	0	0	0	0	0	0	0	0	0	0	0	0	0	0	0	0	0	0
chr1	235830225	235833667	-	ENSG00000143669.13	LYST	0.443008	0.388247	0	0.113312	1.05588	0.532548	0	1.36703	0	0	0.772781	0	0.21882	0.445927	0.309154	0	0	0.356048	0.762966	0.392924	1.3028	0	0	0.209719	0	0.297251	0.736143	0	0	0.220168	0.746539	0.381962	0.226428	0	0.181276	0	0.671512	0.252786	0.583207	0.514404	0.810799	1.03521	0.50622	0.422877
chr1	236011920	236048989	-	ENSG00000116962.14	NID1	0.151889	0.457933	0	0	0	0	0	0	0	0	0	0	0	0.291456	0	0	0	0	0	0	0	0	0	0.359518	0	0	0	0	0	0	0	0	0	0	0	0	0	0	0	0	0	0	0	0.317157
chr1	236024069	236038253	-	ENSG00000116962.14	NID1	0.620212	0.209056	0	0	0	0	0	0	0	0	0	0	0	0.279797	0	0	0.125427	0	0	0	0	0	0	0	0	0	0	0	0	0	0	0	0	0	0	0	0	0	0	0	0	0	0	0
chr1	236025895	236032652	-	ENSG00000116962.14	NID1	0.253148	0	0	0	0	0	0	0	0	0	0	0	0	0	0	0	0	0	0	0	0	0	0	0	0	0	0	0	0	0	0	0	0	0	0	0	0	0	0	0	0	0	0	0
chr1	236168705	236178636	+	ENSG00000077585.13	GPR137B	0.658184	0.119461	0	0	0	0.405751	0	0	0	0.613997	1.2021	0	0.350112	0.233164	0	0	0	0.118683	0	0	0	0.806599	0	0	0.49298	1.189	0	0	0.5585	0	0	0	0	0	0	0	0	0	0.777609	0	0.486479	0	0	0.555025
chr1	236168705	236180028	+	ENSG00000077585.13	GPR137B	0.455666	1.04528	0	0.218531	1.01677	0.912939	0.589974	2.98721	0	0.511664	2.74766	0	0	0.131155	1.75187	0.615871	0.266532	0.741766	0	0.392924	0	0.379576	1.14027	0.674095	1.29407	1.30047	0.490762	0	0.304636	0.704537	0	0	0	0.236882	0.611808	0.732214	1.67207	0.947946	1.42562	1.99332	1.45944	0	0	0.317157
chr1	236168705	236183906	+	ENSG00000077585.13	GPR137B	1.02525	2.85212	0	0.254953	0.860345	1.94	0.505692	6.63263	0	2.17457	6.86916	0	0	1.32904	6.49224	0.872484	2.11658	2.15112	1.6213	0.523898	1.15131	1.04383	1.73321	1.4156	4.12871	3.75279	0.858834	0.916869	0	0.462352	1.64239	3.90266	0.639326	0.252675	4.7585	1.56206	8.29989	1.8327	6.93368	0.514404	2.91888	0.480635	0	0.555025
chr1	236168705	236205250	+	ENSG00000077585.13	GPR137B	0.151889	0	0	0	0	0	0	0.455677	0	0	0	0	0	0	0.515257	0	0	0	0	0	0	0	0.364887	0	0	0.594502	0	0	0	0.264201	0	0	0	0.315843	1.83542	0	0	0	1.29602	0	0	0	0	0
chr1	236178413	236183906	+	ENSG00000077585.13	GPR137B	0.202518	0.895955	0	0.161875	0	0.304313	0	1.16451	0	0	0.57243	0	0	0	1.72611	0	0	0	0	0	0	0	0	0	0	0	0.59982	0	0	0	0	0	0	0	0	0	0.241744	0	1.03681	0	0.648639	0	0	0
chr1	236803427	236806233	+	ENSG00000116984.12	MTR	1.25308	0	0	0.242812	0.521421	0	0	0	0	0	0	0	0	0.349747	0	0	0	0	0	0	0	0	0	0	0	0	0	0	0	0	0	0	0	0	0	0	0	0	0	0	0	0.295775	0	0
chr1	236810502	236853088	+	ENSG00000226498.2,ENSG00000116984.12	RP11-182B22.2,MTR	0.405036	0	0	0	0	0	0	0	0	0	0.343458	0	0	0	0	0	0	0	0	0	0	0	0	0	0	0	0	0	0	0	0	0	0	0	0	0	0	0	0	0	0	0	0	0
chr1	236824118	236826896	+	ENSG00000116984.12	MTR	2.10113	0	0	0.485625	1.25141	0.45647	2.52846	0.607569	0	1.50941	2.44714	6.31252	8.15105	2.45697	0	0	0	1.1077	1.47825	3.38897	4.84764	1.80298	0.364887	0	0.49298	1.56057	1.10421	2.9093	0.342716	3.4126	0	0	0	0.497453	0	0.390514	0	0	1.42562	1.28601	1.58106	2.77289	1.76077	0
chr1	236824118	236863554	+	ENSG00000116984.12	MTR	0.227833	0	0	0	0	0	1.01138	0	0	0	0.343458	0	0	0	0	0	0	0.356048	0	0.589385	0	0.569364	0	0	0	0	0	1.05793	0.609273	0.968739	0	0	0	0	0	0	0	1.01114	2.33283	0	0	0	0	0
chr1	236859832	236863554	+	ENSG00000116984.12	MTR	0.708813	0	0	0.291375	0.547492	0.304313	0.758538	1.46829	5.42536	0.511664	0.686916	0	0	1.25034	0	0.307935	0.522612	0.178024	0	0	2.7066	0	0	0	0	0	0.490762	0	1.10431	0	0	0	1.33193	0	0	0.390514	0	1.47458	0.691208	0	0	0	0	0
chr1	23816674	23820593	-	ENSG00000117305.14	HMGCL	1.367	0	0	2.13675	1.09498	0	0	0.810092	3.14839	0.56283	0	0	0.598109	0.647031	0	0	0	0	0	0	0	0.506101	0	0	0	1.48625	0.490762	0.634756	1.40894	1.05681	0	2.80659	1.35857	0.379012	0	1.51324	2.14884	0	0	0	0	0	0	0.317157
chr1	241566490	241592149	+	ENSG00000117009.11	KMO	0.556925	0	0	0	0	0	0	0	0	0	0	0	0	0	0	0	0	0	0	0	0	0	0	0	0	0	0	0	0	0	0	0	0	0	0	0	0	0	0	0	0	0	0	0
chr1	24169416	24180854	-	ENSG00000185436.11	IFNLR1	0.101259	0	0	0	0	0	0	0	0	0	0	0	0	0	0	0.307935	0	0	0	0	0	0	0	0	0	0	0	0.42317	0	0	0	0	0	0	0	0	0	0	0	0	0	0	0	0
chr1	243270091	243286397	+	ENSG00000054282.15	SDCCAG8	0.708813	0	0	0	0	0	0	0.911353	0	0	0	0	0	0	0	0.769839	0.846631	0	0	0.589385	0	0.569364	0	0.539276	0	0	0	0	0	0	0	0	0	0	0	0.390514	0	0	0	0	0	1.47888	0	0.317157
chr1	243270091	243293219	+	ENSG00000054282.15	SDCCAG8	0.303777	0	0	0	0	0	0	0	0	0	0	0	0	0	0	0	0	0	0	0	0	0	0	0	0	0	0	0	0	0	0	0	0	0	0	0	0	0	0	0	0	0	0	0
chr1	243270104	243308177	+	ENSG00000054282.15	SDCCAG8	0.202518	0	0	0	0	0	1.01138	0.405046	0	0	0	0	0	0	0	0.307935	0	0	0	0	0	0	0	0	0	0	0.490762	0.42317	0.304636	0	0	0	0	0	0	0	0	0.421309	0	0	0	0	0	0
chr1	243270104	243344331	+	ENSG00000054282.15	SDCCAG8	0.759443	0	0	0	0.417137	0.45647	0.505692	0	0	0	0	0	0	0	0	0	0.627134	0	0	0	0	0	0	0	0	0	0	0	0	0	0	0	0	0	0	0	0	0	0	0	0	0.295775	0	0
chr1	243286271	243304777	+	ENSG00000054282.15	SDCCAG8	0.556925	0	0	0.485625	0	0	0	0	0	0	0	0	0	0	0	0	0	0	0	0	0	0	0	0	0	0	0	0	0.609273	0	0	0	0	0	0	0	0	0	0	0	0	0	0	0
chr1	243293090	243344331	+	ENSG00000054282.15	SDCCAG8	0.708813	0	2.4852	0.291375	0.312853	0.912939	0	0.405046	0	0	0.429323	0	1.16704	1.03175	0	2.30952	0	0	0	0	1.47449	0.521917	0	0	0	0	1.2678	1.90427	0.647352	0	3.31795	0	1.34969	0	0	1.3668	0	0	0	0	0.432426	0	1.29123	0
chr1	243293090	243379974	+	ENSG00000265201.1,ENSG00000054282.15	MIR4677,SDCCAG8	0.278462	0	0	0	0	0	0	0	0	0	0	0	0	0	0	0	0	0	0	0	0	0	0	0	0	0	0	0	0	0	0	0	0	0	0	0	0	0	0	0	0	0	0	0
chr1	243304712	243316893	+	ENSG00000054282.15	SDCCAG8	2.0505	0	0	0.218531	1.1732	1.21725	0	0.607569	1.63042	0	1.2021	0	1.37857	0.699493	0	0.538887	1.03477	2.40332	0.762966	0	0	0.379576	0	0	0	0	1.06332	0.740548	1.14239	0	0	0	0	0.521141	0	0.390514	0	0.758357	0	1.28601	1.2162	0	0	0
chr1	243304712	243330692	+	ENSG00000054282.15	SDCCAG8	1.367	0.497753	0	0	1.09498	0.722744	0	0.405046	0	0	1.03037	3.48451	1.12692	2.79797	1.44272	0.769839	1.22291	0	0.858337	0	4.45377	0.379576	0	0.898794	0	0.445876	2.04484	0.899237	0.533114	1.43843	0	0	0.213109	0.497453	0	0.6834	0	1.16913	0.777609	0	0.378373	0	0.418182	0.792894
chr1	243304712	243344331	+	ENSG00000054282.15	SDCCAG8	0.168765	2.09056	0	0.752718	0.664812	0.45647	0.589974	0.70883	0	0	0.772781	0	0.29176	0.655775	1.13357	0	1.63055	0.860448	0	0	0	0	0	0.838874	0	0	0.327175	0	1.02815	0	0	0	0	1.07387	0	2.53834	0	1.20073	0.518406	0	0.32432	0	0	0
chr1	243304712	243378863	+	ENSG00000265201.1,ENSG00000054282.15	MIR4677,SDCCAG8	0.607554	0	0	0.534187	0	0	0	0.675076	0	0	0	2.27251	0.656461	0.174873	0	0	1.17588	0.548907	0	0	0	0	0	0	0	0	0	0	0	0	0	1.59428	0.705922	0	0	0.390514	0	0	0	0	0	0	0	0
chr1	243304712	243426558	+	ENSG00000265201.1,ENSG00000054282.15	MIR4677,SDCCAG8	2.96183	2.83719	0	1.38403	1.64248	0.532548	0	1.01261	0	0	1.71729	0	0	1.17165	1.95798	0.692855	9.62651	0.593413	0	0	1.51489	1.42341	0	1.12349	1.72543	2.22938	2.12664	0.846341	0.380795	0	0	0	5.96704	0.758024	0	2.24546	0	2.84384	1.81442	0.771606	0	0.369719	0	0.475736
chr1	243378720	243426558	+	ENSG00000054282.15	SDCCAG8	0.886017	0	0	0.825562	0	0	0	0	0	0	0.815713	0	0	0	0	0.307935	1.31698	0.692315	0	0	3.24186	0	0	0	0	0	0.490762	0	0	0	0	1.22892	0	0	1.1783	0.488143	0	0.69516	0	0.514404	0	0	0	0
chr1	243415701	243426558	+	ENSG00000054282.15	SDCCAG8	2.18973	1.13488	2.85257	3.52078	4.53637	3.80391	1.6435	2.02523	8.12398	3.06998	8.20006	0	4.57334	2.26461	3.04002	3.04086	1.78733	3.0264	1.9551	1.47346	3.10552	3.70086	0.547331	0.539276	1.97192	7.72852	5.68466	3.01509	5.40729	1.36504	4.52901	9.38299	1.27865	2.74784	5.64223	9.32353	1.2893	6.35124	5.37846	1.92902	0	1.03521	2.15694	1.42721
chr1	243512323	243573048	-	ENSG00000117020.16	AKT3	0.24049	0	0.518649	0.655593	0	0	0.505692	0	0	0	0	0	0	0	1.26238	0.307935	1.01909	0.118683	0.476854	0.392924	0.484764	0	0	0.584216	0	0	0	0	0	0	0	0	0	0	0	0.976285	0.161163	0.789955	1.81442	0	0	0.295775	0	0
chr1	243545509	243563848	-	ENSG00000117020.16	AKT3	0.202518	0	0	0.485625	0	1.01438	1.17995	1.62018	0	0	0.801402	0	0	0.209848	0	0	0.830953	0.47473	0	0	0	0	0	0	0	0	0.926995	0.42317	0.660045	1.90812	0	0	0.248627	0.379012	0	0.585771	0.56407	1.93802	0	0.514404	0	0	0	1.11005
chr1	243545509	243573048	-	ENSG00000117020.16	AKT3	1.55686	1.04528	9.05475	2.14889	0.508386	0.836861	9.41851	11.6451	1.99586	0.844246	6.39691	0.946879	0.393876	0.795674	1.82916	0.654363	8.59174	1.89892	4.19631	2.50489	1.57548	0.759152	2.59982	1.50548	3.45086	0.780283	1.59498	0.952133	3.23676	0.990755	0.298616	0.597854	0.665965	1.35023	3.98808	6.73637	2.80021	6.03526	3.43444	3.66513	1.33782	0.295775	0.968422	2.14081
chr1	243563719	243637742	-	ENSG00000226766.1,ENSG00000117020.16	RP11-370K11.2,AKT3	0.101259	0	0	0	0	0	0	0	0	0	0	0	0	0	0	0	0	0	0	0	0	0	0	0	0	0	0	0	0	0	0	0	0	0	0	0	0	0	0	0	0	0	0	0
chr1	243613670	243615161	-	ENSG00000117020.16	AKT3	0.278462	0	0	0.631312	0	0	0	0	0	0	0	0	0	0	0	0	0.125427	0	0	0	0	0	0	0	0	0	0	0	0	0	0	0.913388	0	0	1.31425	0	0	0	0	0	0	0	0	0
chr1	243613670	243637742	-	ENSG00000226766.1,ENSG00000117020.16	RP11-370K11.2,AKT3	1.74672	1.50819	0.691533	0.32375	0	0.8749	1.20102	1.16451	3.31706	0	0.429323	0	0	0.42844	0	0	1.83437	0.356048	0.572224	0.54027	0	0.427023	0	0	0	0.445876	0.65435	0.581859	1.06623	1.14487	1.14469	0	1.46512	0.236882	1.08766	0	0	0.853152	0	0.600138	2.10808	0.295775	0	0.515381
chr1	243613670	243664883	-	ENSG00000226766.1,ENSG00000117020.16	RP11-370K11.2,AKT3	0.7721	0.597303	0.720346	0	0	0.608626	0	0.860722	0.899541	0	0	0	0	0.157386	0.824411	0	0.961606	0.22253	0.524539	0	0.444367	0	0	0	0	0.445876	0	0	0	0	0	0	0	0	0.815743	0	0	0.505571	0	0	0	0	0	0
chr1	243613670	243695716	-	ENSG00000226766.1,ENSG00000117020.16	RP11-370K11.2,AKT3	1.16448	1.26927	3.00384	0.809374	0	0	1.95956	2.16024	6.91522	0.511664	0.915888	2.34826	1.66303	1.74873	2.65357	0	8.77988	0.875284	2.14584	1.37523	0.727146	0.569364	0.851403	1.75265	1.31461	1.43671	0.545291	1.69268	0.5585	0	0	1.59428	0.799157	0.876465	1.08766	0.520686	4.17009	1.01114	2.07362	0.771606	0	0	0	0
chr1	243615095	243664883	-	ENSG00000226766.1,ENSG00000117020.16	RP11-370K11.2,AKT3	0.658184	0	0	0	0	0	0	0	0	0	0	0	0	0	0.515257	0	0	0	0	0	0	0	0	0	0	0	0	0	0	0	0	0	0	0	0	0	0	0	0	0	0	0	0	0
chr1	243637610	243695716	-	ENSG00000117020.16	AKT3	0.202518	0	0	0	0	0	0	1.67081	0	0	0	0	0.350112	0.209848	0.309154	0	0.438994	0	0.635805	0	0.66655	0	0	0	0	0.297251	0	0.42317	0	0	0	0	0	0	0	0	0	0	0.518406	0	0	0	0	0
chr1	243695590	243695716	-	ENSG00000117020.16	AKT3	0.303777	0.537573	0	0	0	0.304313	0	0	1.23687	0	0	0	0	0	0	0	1.31698	0.118683	0.572224	0	0	0	0	0.898794	0	0	0	0	0	0	0	0	0	0	0	0	0	0.758357	0	0	0	0	0	0
chr1	243695590	243742043	-	ENSG00000232184.1,ENSG00000117020.16	RP11-370K11.1,AKT3	0.185642	0	0	0	0	0	0	0	0	0	0	0	0	0	0	0	0	0	0	0	0	0	0	0	0	0	0	0	0	0	0	0	0	0	0	0	0	0	0	0	0	0	0	0
chr1	243695590	243843282	-	ENSG00000232184.1,ENSG00000117020.16,ENSG00000228939.1	RP11-370K11.1,AKT3,RP11-351N5.1	0.683499	0	0	0	0.312853	0	0	0	0	0	0	0	0	0.682006	0	0	0.972058	0	0	0	0	0	0	0	0	0	0	0	0	0	0	0	0.399579	0.236882	0.99702	0	0	0	0	0	0	0	0	0
chr1	24440171	24445244	+	ENSG00000001461.16	NIPAL3	0.189861	0.159281	0	0	0	0	0	0	0.224885	0	0	0	0.131292	0	0	0	0.235175	0	0	0	0	0	0	0	0	0	0	0	0	0	0	0	0	0	0	0	0	0	0	0	0	0	0	0
chr1	244423952	244437768	-	ENSG00000035687.9	ADSS	0.33753	0	0	0	0	0	0	0	0	0	0	0	0	0	0	0	0	0	0.381483	0	0	0	0	0	0	0	0	0	0	0	0	0	0	0	0.362553	0	0	0	0	0	0	0	0	0
chr1	244552321	244561145	+	ENSG00000179397.17	C1orf101	0.151889	0	0	0	0	0	0	0	0	0	0	0	0	0	0	0	0	0	0	0	0	0	0	0	0	0	0	0	0	0	0	0	0	0	0	0	0	0	0	0	0	0	0	0
chr1	244572329	244610326	+	ENSG00000179397.17	C1orf101	0.556925	0	0	0	0	0	0	0	0	0	0	0	0	0	0	0	0	0	0	0	0	0	0	0	0	0	0	0	0	0	0	0	0	0	0	0	0	0	0	0	0	0	0	0
chr1	244605694	244610326	+	ENSG00000179397.17	C1orf101	0.928208	0	0	0	0	0	0	0	0	0	0	0	0	0	0.72136	0	0	0.118683	0	0.654873	0	0	0	0	0	0	0.327175	0	0	0	0	0	0.799157	0	0	0	0	1.01114	0	0	0.32432	0	0	0
chr1	244857597	244859374	-	ENSG00000153187.18	HNRNPU	0.202518	0	0	0	0	0	0	0	0	0	0	0	0	0.186532	0.309154	0	0.18814	0	0	0	0	0	0	0	0	0	0.327175	0	0.304636	0	0	0	0.506133	0	0	0	0	0	0	0	0	0	0	0
chr1	245002120	245017326	+	ENSG00000203666.12	EFCAB2	0.911332	0	4.19242	0	0.886416	0	1.39065	0.540061	0	0.434914	1.43108	2.72701	0.656461	1.11045	0	0.461903	1.06613	0.400554	0.572224	0.392924	0	0.506101	0.547331	0.179759	1.47894	2.8982	1.03605	0.564227	0.406182	3.52269	0.796309	0.132856	0	0.876465	0	1.90376	0	0	0	0.685872	0	0	1.67273	0
chr1	245002120	245059458	+	ENSG00000252282.1,ENSG00000251754.1,ENSG00000203666.12	RNU6-1089P,RNU6-999P,EFCAB2	0.286901	0	0	0	0	0	0	0	0	0.477553	0.57243	0	0.547051	0	0.412206	0.513226	0.376281	0	0	0	0	0.379576	0.729774	0	0.49298	0	0	0	0	1.58521	0.829488	0	0	0.307947	0	2.34309	0	0	0	0.771606	0.32432	0	0	0
chr1	245915529	245929937	-	ENSG00000185420.18	SMYD3	0.793196	0	0	0.210437	0.469279	0	0	0.860722	0	0	0.515187	0	0	0	2.98849	0	1.5208	0.534071	0.508644	0	0.242382	0	0.364887	0	0	0.631658	0.59982	0	0	0	0.331795	0	0	0.355324	0	0.585771	0	0	0.691208	0	0.32432	0	0	0.317157
chr1	245927930	245929937	-	ENSG00000185420.18	SMYD3	0.556925	0	0	0	0	0	0	0	0	0	0	0	0.131292	0	0	0.461903	0	0	0	0	0.121191	0	0	0	0	0	0	0	0	0	0.597232	0	0	0	0	0	0	0	0	0	0	0	0	0
chr1	246327200	246335474	-	ENSG00000185420.18	SMYD3	0.253148	0	0.432208	0	0	0	0	4.35424	0	0	0	0	0.273525	0.603313	1.36543	0	0	0.336267	0	0	0.969528	0	0.592941	0	0	0	0	0.42317	0.79967	0.557759	0	0.448391	0.497254	0	0	0.6834	0	0.631964	0	0	0.486479	0.295775	0	0.634315
chr1	246548544	246556721	-	ENSG00000162851.7	TFB2M	0.33753	0	0	0.728437	0.312853	0.304313	0	0.607569	0	0.204666	0	0	0	0.209848	0	0	1.34834	0.237365	0	0	0	0	0.364887	0	0	0	0	0	0.304636	0.264201	0	0	0	0	0	0	0	0.294917	0	0	0	0	0	0.356802
chr1	246591511	246591941	+	ENSG00000162852.13	CNST	0.151889	0	0	0	0	0	0	0	0	0	0.515187	0	0	0.268139	0.206103	0	0.167236	0.148353	0.381483	0	0	0	0	0	0.49298	0	0	0.634756	0	0	0	0	0	0	0	0	0	0	0	0.514404	0	0	0	0
chr1	246621428	246634587	+	ENSG00000162852.13	CNST	0.683499	0	0	0	0	0.304313	0	0	0	0.238777	0.643984	0	0.350112	0.253566	0	0	0.250854	0	0	0	0.424168	0	0	0	0	0	0	0	0	0	0	0	0	0	0	0	0	0.34758	0.777609	0	0	0	0.176077	0.317157
chr1	246631893	246634587	+	ENSG00000162852.13	CNST	0.202518	0.238921	0	0	0	0	0	0	0	0	0	0	0	0.116582	0	0	0	0	0	0	0.121191	0	0	0	0	0	0	0	0	0	0	0	0	0	0	0	0	0.252786	0	0	0	0	0	0
chr1	246726891	246740301	+	ENSG00000143653.9	SCCPDH	0.101259	0.298652	0	0.291375	0	0	0	0	0	0	0	0	0	0.209848	0	0	0.470351	0	0	0	0.605955	0	0	0	0	0	0	0	0	0	0	0	0	0	0	0.715943	0	0	0	0	0	0	0	0.740034
chr1	246735974	246740301	+	ENSG00000143653.9	SCCPDH	0.455666	0.447978	0	0	0	0.304313	0	0	0	0	0	0	0.189644	0.174873	0	0	0.987736	0	0	0	0	0	0	0	0	0	0.490762	0.581859	0	0	0.69677	0	0	0	0	0	0	0	0	0	0	0	0	0
chr1	246735974	246744125	+	ENSG00000143653.9	SCCPDH	0.253148	0.398202	0	0	0.312853	0	0	0	0	0	0	0	0	0	0	0	0	0	0	0	0.504962	0	0	0	0	0	0	0	0	0	0	0	0	0	0	0.4556	0	0	0	0	0	0	0	0
chr1	247155565	247159813	-	ENSG00000196418.12	ZNF124	11.1891	7.88441	2.72291	12.3511	3.51959	3.19529	1.26423	4.11797	11.0194	1.12566	4.17874	2.49976	4.44205	9.16336	23.6675	3.77221	23.9774	9.25724	0.858337	1.37523	3.79732	1.99277	0	9.67701	3.20437	4.01289	4.52592	2.96219	2.28477	3.17042	3.03593	7.43996	6.90827	0.442181	0	2.86377	0	1.7695	3.11044	2.57202	2.8378	1.28169	0.792345	0
chr1	247156405	247159813	-	ENSG00000196418.12	ZNF124	9.83901	8.64099	3.83224	20.2505	4.3278	1.623	3.87697	3.98295	7.23381	1.46677	7.3271	16.9681	2.11526	18.6998	29.0948	3.84919	45.5508	13.4309	1.71667	1.47346	4.92843	2.27745	0	11.0252	2.95788	8.10009	4.08968	3.31484	4.6457	3.3172	2.78708	5.00426	5.91377	0.8054	4.77361	2.14783	0	3.49687	2.46243	1.54321	2.27024	1.70071	1.64338	3.17157
chr1	247156999	247159813	-	ENSG00000196418.12	ZNF124	2.70868	3.79288	0	1.40831	1.25141	1.36941	0	0.70883	0	0.409331	0.686916	0	0	3.88219	9.54943	0	3.63738	3.85718	0.572224	0	2.30263	0	0	0	0	0	0.708879	0	1.14239	0	0	0	1.22537	0.236882	0	0	0	0.252786	0	0	0	0	0	0
chr1	247159005	247159813	-	ENSG00000196418.12	ZNF124	5.32876	2.50867	3.86106	4.94123	4.81011	3.6898	1.34851	1.9746	3.56068	1.02333	2.27541	0.681753	6.64119	5.71836	17.8021	1.00079	9.83033	3.81268	2.86112	3.83101	1.41389	1.20199	0.912218	3.66258	0.985959	1.08992	4.74403	2.16875	1.63742	2.64201	2.01566	3.37123	3.94251	0.852777	1.47287	3.84006	5.72128	0.821553	1.98722	2.25052	1.0135	0.850354	0	0.951472
chr1	25223228	25228235	-	ENSG00000117614.9	SYF2	0.227833	0	0	0	0	0	0	0	0	0	0	0	0.153174	0	0	0	0	0	0	0	0	0	0	0	0	0	0	0	0	0	0.796309	0	0	0	0	0	0	0	0	0	0	0	0	0
chr1	25225001	25228235	-	ENSG00000117614.9	SYF2	1.09697	0	0	0	0.938559	0	0	0	0	0	0	0	0	0	0	0	0	0	0	0	1.84816	0	0	0.359518	0	0	0.77704	0	0	0	0	0	0.74588	0	0	0.650857	0	0	0	0	0	0	0	0
chr1	25340473	25343073	+	ENSG00000183726.10	TMEM50A	0.590678	0	3.91148	1.45687	1.87712	0.684705	1.70671	2.88595	0.477881	0.306998	1.50263	0	1.02846	1.56512	2.12973	0	1.7403	0	0.826546	2.2102	0.484764	1.04383	0	0.179759	0	0.594502	3.14906	0.476067	0.990068	0	2.31427	0	0.772519	0	0	0.650857	0	0.294917	0.972012	0.685872	0	1.10916	0.293461	0.832538
chr1	25340473	25351693	+	ENSG00000183726.10	TMEM50A	0.303777	0.119461	0.403394	0.242812	0.573564	0	0.948173	3.59478	0	0.63958	0.457944	0	0	0.0932658	1.44272	0.307935	1.23859	0.118683	1.09676	0	1.16646	1.28107	0	0.471867	0	0	1.02242	0	0.761591	0	0.862668	0	0	0.189506	0	1.3668	0	0	0.518406	0.835907	0.32432	0	0.50622	0.475736
chr1	25351625	25356853	+	ENSG00000183726.10	TMEM50A	0.135012	0.119461	0	0.1295	0.469279	0	0.84282	1.01261	0	0.537247	0.343458	0	0.809635	0.778186	0	0	1.58351	0.534071	0	0	0	0	0	0.449397	0	0	0.449865	0	0.456955	0	0.945617	0	0.213109	0	0	0	0	0	0	0.643005	0.4054	0	0	0.317157
chr1	25446761	25458892	+	ENSG00000204178.9	TMEM57	0.236271	0	0	0	0	0	0	1.14763	0	0	0	0	0	0	0	0	0	0	0	0	0.242382	0	0	0	0	0	0	0	0	0	0	0	0	0	0	0	0	0	0	0	0	0	0	0
chr1	25448807	25456831	+	ENSG00000204178.9	TMEM57	0.101259	0	0	0	0	0	0	0	0.562213	0	0	0	0	0	0	0	0	0	0	0	0	0	0	0	0	0	0	0	0	0	0	0	0	0	0	0	0	0	0	0	0	0	0	0
chr1	25801042	25813993	+	ENSG00000162430.16,ENSG00000255054.3	SEPN1,RP1-317E23.6	0.151889	0	0	0	0	0	0	0	0	0	0	0	0	0	0	0	0	0	0	0	0	0	0	0	0	0	0	0	0	0	0	0	0	0	0	0	0	0	0	0	0	0	0	0
chr1	26257596	26259802	+	ENSG00000130695.14	CEP85	0.253148	0.119461	0	0	0	0	0	0	0	0	0	0	0	0.12824	0.618308	0	0	0	0	0	0	0	0	0	0	0	0	0	0.418875	0.176134	0	0.996424	0.57273	0	0	0	0	0	0	0	0	0	0	0
chr1	26446315	26447660	+	ENSG00000117682.16	DHDDS	1.5442	0.657034	0.345766	0.825562	0.899452	0.532548	1.01138	1.82271	2.33318	0.648108	2.01782	0	0.207879	0.865623	3.50375	1.30873	1.80301	0.890119	0.762966	1.66993	0	2.37235	0	0.239678	0.924337	0	1.43139	0.705284	0.990068	0	0.846078	0.249106	1.61163	0.4027	2.17532	1.95257	3.26355	0.442375	3.88805	1.73611	0.918906	0.850354	0	0.59467
chr1	26457790	26460144	+	ENSG00000117682.16	DHDDS	0.658184	0.298652	0	0.1295	0.72999	0.710064	0	1.46829	0.843319	0	0.343458	0	0.729401	1.47768	1.33967	0.461903	0.313567	0	0	0.589385	1.21191	0.379576	0	0.808914	0	0	1.39049	0.42317	0.406182	0.176134	1.82487	0	0	0.252675	1.08766	2.21291	0	0	0	0.514404	0	0.640846	0	0.528596
chr1	26729650	26732792	+	ENSG00000117713.19	ARID1A	2.20238	3.70328	2.78774	2.46454	4.92743	2.51058	5.43619	6.48073	1.48986	1.89316	2.14661	1.62863	3.82935	5.01012	5.71935	2.04007	3.05728	2.50717	4.14863	3.43808	1.43914	4.41257	2.06769	2.53909	4.49844	3.19545	4.33507	5.23673	1.18047	0	3.01104	3.33802	2.89029	1.96612	0	4.39328	0	3.5706	5.89687	1.41461	1.49998	1.51585	0.638278	1.70472
chr1	26942659	26943065	+	ENSG00000090273.13	NUDC	2.54413	7.74504	0	6.19171	9.19005	6.20038	7.58538	8.20218	5.43473	3.12115	7.38435	0	7.39612	5.18499	24.552	3.96467	1.77688	1.95826	6.05604	5.20624	3.24186	6.73747	2.64543	6.17921	5.79251	5.01611	9.20179	5.23673	5.90233	6.67109	11.1483	5.4139	2.85033	3.0321	5.67999	12.6917	0	2.02229	4.47125	5.20834	1.78376	8.0229	3.16938	4.47985
chr1	27105884	27109777	-	ENSG00000090020.10	SLC9A1	0.354407	0.258832	0	0.437062	0.312853	0	0.505692	0.607569	1.12443	0.358165	0.629673	0	0.612697	0.174873	0.206103	0	0.627134	0.47473	0.381483	0.589385	0	0.379576	0	0	0.49298	0.743127	0.408968	0	0.533114	0	0.398154	0	0.266386	0	0.453191	0.6834	0	0	0	0	0.32432	0	0	0.317157
chr1	27749067	27755330	+	ENSG00000009780.15	FAM76A	0.480981	0.199101	0	0.145687	0	0	0	0.70883	0	0	0	2.12101	0	0.163215	0.618308	0	0	0	0	0.785847	0	0.711705	0	0	0.616225	0	0	0	0	0.293557	0	0	0.426217	0.355324	0	0	0	0	0	0.578705	0.4054	0.295775	0	0
chr1	27789561	27793632	+	ENSG00000117758.13	STX12	0.506295	0.577393	2.18265	1.56614	2.22908	1.29333	1.70671	1.72144	1.43364	1.04891	1.3309	0	2.24291	1.77496	6.26037	1.69364	1.5208	1.0088	2.43195	1.32612	1.16646	1.13873	0.410498	0.179759	1.47894	1.58534	2.04484	1.00503	0.83775	0	0	0	1.23869	0.994906	0.271914	1.41561	0	0.631964	0.518406	0.514404	0	0.998241	1.05646	0.317157
chr1	27789561	27812268	+	ENSG00000117758.13	STX12	0.506295	0	0	0	0	0	0	0	0	0	0	0	0	0	0	0	0	0	0	0	0	0	0.364887	0	0	0	0	0	0	0	0	0	0	0	0	0	0	0	0	0	0	0	0	0
chr1	27838698	27843330	+	ENSG00000117751.17	PPP1R8	0.480981	0	0	0	0	0	0	0	0	0	0	0	0	0	0.772885	0	0	0	0	0	0	0	0	0	0	0	0	0	0	0	0	0	0	0	0	0	0	0	0	0	0	0	0	0
chr1	27897004	27907282	-	ENSG00000117748.9	RPA2	0.253148	0	0	0	0	0	0	0	0	0	0	0	0	0	0	0	0	0	0	0	0	0	0	0	0	0	0.327175	0	0	0	0	0	0	0	0	0	0	0	0	0	0	0	0	0
chr1	28027788	28042650	-	ENSG00000240750.3,ENSG00000158161.15	RN7SL559P,EYA3	0.303777	0	0	0	0	0.304313	0.758538	1.01261	0.224885	0.204666	0	0	0.131292	0.148642	0.618308	0	0	0	0	0	0	0.901492	0	0	0	0	0.490762	0	0.304636	0	3.7327	0	0.106554	0.379012	0	0	0	0	0	0	0.594586	0.295775	0	0
chr1	28027788	28058094	-	ENSG00000240750.3,ENSG00000158161.15	RN7SL559P,EYA3	0.691937	0	0	0	0	0	0	0	0	0	0	0	0	0	0	0	0	0	0.381483	0	0	0	0	0	0	0	0	0	0	0	0	0	0	0	0	0.585771	0	0	0	0	0	0	0	0
chr1	28035543	28042650	-	ENSG00000158161.15	EYA3	0.590678	1.73218	0	0	0	0.304313	0	0	0	0	0	0	1.20351	0	0.824411	0	0	0.504401	0.381483	0	0	0	0	1.10102	0	0	0	0	0	0	0	0	0	0	0.362553	0	0	0	0	0	0	0.295775	0	0
chr1	28035543	28048426	-	ENSG00000158161.15	EYA3	1.75938	1.77698	0	0.291375	0	0.557907	0.927102	4.96181	0.505992	0.204666	0	0	1.0394	0.52462	0.996163	0.667193	0.229949	0	0	0.392924	1.59568	0.664258	0.364887	0	0.49298	1.13946	0.899731	0.846341	0.304636	0	0	0.597854	0.905712	0.260571	1.67681	0	0	1.20073	1.12321	0	0.432426	0.554579	0	0.317157
chr1	28035543	28058094	-	ENSG00000158161.15	EYA3	2.15176	0.209056	0.345766	0.704156	0.417137	1.40745	0.695327	2.73406	0	0.844246	0.601052	0	0.207879	0.769443	4.56002	0.846822	0.768239	0.47473	0.810651	0.933194	2.65105	0.569364	1.36833	0.808914	1.35569	0.520189	0.817937	0.634756	0.685432	0.660504	0	0.614461	0.639326	0	2.26595	1.56206	2.33686	0.716226	4.47125	1.41461	0	0.295775	0.322807	0
chr1	28038838	28042650	-	ENSG00000158161.15	EYA3	0.253148	0.796405	0	0.857937	0.312853	0	0.505692	0.540061	0	0.409331	0	0	1.50986	0	0	0	0	0.178024	0	0	1.91886	0	0	0	0	0.445876	0	0	0	0	0	0	0	0	0	0	0	0	0	0	0	0	0	0
chr1	28459084	28466535	+	ENSG00000204138.12	PHACTR4	0.303777	0.955686	0	0.647499	0	0.304313	1.26423	0.877599	0	0	0	0	0.32823	0.367234	0	0	0.689848	0	0	0	0	0.759152	0.547331	0.359518	0.73947	0	0	0	0	0.264201	0.497693	0	0.692603	0	0	0	0	0	0	0.771606	0	0	0	0
chr1	28473553	28476291	+	ENSG00000204138.12	PHACTR4	0.118136	0.119461	0	0.412781	0	0	0	0.405046	0	0	0	0	0.175056	0.39638	0.72136	0	0.125427	0.118683	0.572224	0	0	0	0	0.269638	0	0.631658	0.490762	0.634756	0.355409	0.440336	0	0	0	0.189506	0.181276	0.715943	0	0	0.777609	0.514404	0	0.295775	0	0
chr1	28473553	28480604	+	ENSG00000204138.12	PHACTR4	0.303777	0	0	0.254953	0.312853	0.304313	0	0	0	0	0	0	0	0.104924	0.206103	0	0.125427	0	0	0	0	0	0	0	0	0	0.59982	0	0	0	0.447924	0.199285	0	0	0	0.536957	0	0	0	0	0	0.332747	0	0
chr1	28489169	28493091	+	ENSG00000204138.12	PHACTR4	0.354407	0	0	0	0	0	0	0	0	0.204666	0	0	0	0	0	0	0	0	0	0	0	0	0	0	0	0	0	0	0	0	0	0	0	0	0	0	1.36988	0	0	0	0	0.443663	0	0
chr1	28493062	28496557	+	ENSG00000204138.12	PHACTR4	0.101259	0	0	0	0	0	0	0	0	0	0	0	0	0	0	0	0	0	0	0	0	0	0	0	0	0	0	0	0	0	0	0	0	0	0	0	0	0	0	0	0	0	0	0
chr1	28567293	28571900	+	ENSG00000180098.9	TRNAU1AP	0.708813	0	0	0	0	0	0	0	0	0	0	0	0	0	0	0	0	0	0	0	0	0	0	0	0	0	0	0	0	0	0	0	0	0	0	0	0	0	0	0	0	0	0	0
chr1	28993329	28993542	+	ENSG00000159023.20	EPB41	0.303777	0	0	0	0	0	0	0	0	0	0	0	0	0	0	0	0	0.178024	0	0	0	0	0	0	0	0	0	0	0	0	0	0	0	0	0	0	0	0	0	0	0	0	0	0
chr1	28993329	29018442	+	ENSG00000159023.20	EPB41	0.253148	0	0	0	0	0	0	1.01261	0.337328	0	0	0	0.481405	0.104924	1.44272	0.384919	0	0.178024	0	0	0	0	0	0	0	0	0	0	0	0	0	0	0	0	0	0.390514	0	0	0	0	0	0	0	0
chr1	28993329	29065158	+	ENSG00000277958.1,ENSG00000159023.20	RF00017,EPB41	0.151889	0	0	0	0	0	0	0.607569	0	0	0	0	0	0	0	0	0	0	0	0	0	0	0	0	0	0	0	0	0	0	0	0	0	0	0	0	0	0	0	0	0	0	0	0
chr1	29015691	29018442	+	ENSG00000159023.20	EPB41	0.151889	0	0	0	0	0	0	0	0	0	0	0	0	0	0.824411	0	0	0	0	0	0.80794	0	0	0	0	0	0	0	0	0	0	0	0	0	0	0	0	0	0	0	0	0	0	0
chr1	29035825	29039426	+	ENSG00000159023.20	EPB41	0.113916	0.821292	0	0.19425	0.977665	0.45647	0	0.945107	0	0.272887	0	0	0.853399	0.629544	2.2156	0	0	0.94946	0.381483	0	0	0.379576	0	0.359518	0.49298	0	1.79946	0.42317	0	0	0.199077	0	0.37294	0	0	0	0	0	1.10161	0	0	0.517607	0	0
chr1	29035825	29065158	+	ENSG00000277958.1,ENSG00000159023.20	RF00017,EPB41	0.405036	0	0	0	0	0	0	0.405046	0	0.204666	0	0	0	0.104924	0	0	0	0	0	0.392924	0	0	0	0	0	0	0	0	0.304636	0	0	0	0	0	0	0	0	0	0	0	0	0	0	0
chr1	29148079	29154910	-	ENSG00000116350.16	SRSF4	0.590678	0	0.648312	0.582749	0.469279	0	0.927102	0.911353	0	0	0	0	0	0.209848	0.858762	0	0	0	0	0	0	0	0	0	0.49298	0	1.58134	0.705284	0	0	0	0	1.33193	0.600102	0	0	0	0	1.72802	0	0	0	0	0
chr1	29154695	29154910	-	ENSG00000116350.16	SRSF4	2.86057	2.11047	0	0.813421	2.11176	0.722744	1.01138	1.26577	0	0	0	0	1.73962	2.17717	3.70985	0.731347	1.34834	1.2165	0.381483	0	1.78757	0.695889	0.364887	1.07855	1.04758	0.445876	1.47229	1.26951	1.01545	0	0	0	2.07781	0.379012	0	0.390514	0.30218	0.337048	0.518406	0.514404	0	0	0	0
chr1	30941150	30942123	-	ENSG00000134644.15	PUM1	0.759443	0	0	0	0	0	0	0.607569	0	0	0.686916	0	0.14588	0	0	0	0	0	0	0	0	0	0	0	0	0	0	0	0	0	0	0	0	0	0	0	0	0	0	0	0.32432	0	0	0
chr1	30950126	30968492	-	ENSG00000134644.15	PUM1	0.101259	0	0	0	0	0	0	0	0	0	0	0	0	0	0	0	0	0	0	0	0	0	0	0	0	0	0	0	0	0	0	0	0	0	0	0	0	0	0	0	0	0	0	0
chr1	30964673	30981405	-	ENSG00000134644.15	PUM1	0.168765	0.238921	0	0	0	0	0	0.405046	0	0	0	0	0.729401	0	0	0	0	0	0	0	0.121191	0	0	0	0	0	0	0	0	0	0	0	0	0	0	0	0	0	0	0	0	0	0	0
chr1	30974650	30974802	-	ENSG00000134644.15	PUM1	0.101259	0	0	0	0	0	0	0	0	0	0	0	0	0	0	0	0	0	0	0	0	0	0	0	0	0	0	0	0	0	0	0	0	0	0	0	0	0	0	0	0	0	0	0
chr1	30980061	30995220	-	ENSG00000134644.15	PUM1	0.101259	0	0	0	0	0.405751	0	0	0	0	0	0	0	0	0	0	0.564421	0.118683	0	0	0	0	0	0	0	0	0	0	0	0	0	0	0	0	0	0	0	0	0	0	0	0	0	0
chr1	30992389	30995220	-	ENSG00000134644.15	PUM1	0.506295	0.219011	0.518649	0.473484	1.60337	0.557907	0	1.55268	0	0.460498	0.343458	0	0.510581	0.970547	0	0.410581	0.397185	0.415389	0.890127	0.589385	0.515062	1.04383	0.364887	0.179759	0	0	1.18601	0	0.609273	0	0.331795	0.398569	0.492814	0	0	0.6834	0.161163	0	0.907211	0	0.486479	0.554579	0	0.475736
chr1	30992389	31007102	-	ENSG00000134644.15	PUM1	0.506295	0.746629	0.835602	0	0.312853	0	0.505692	1.46829	0.843319	0	0	0	0.317289	0.472158	0.412206	0	0	0.296706	0.508644	0	0.242382	0	0.486516	1.04859	0	0	0.381704	0	0.507727	0	0	0.752853	0.106554	0	0	0.390514	0	0	0	0	0.486479	0.369719	0	0.422877
chr1	31005852	31007102	-	ENSG00000134644.15	PUM1	0.379721	0	0	0.145687	0	0	0	0.70883	0	0	0	0	0.831517	0	0	0	0	0.519236	0	0	0	0	0	0	0	0	0	0	0	0	0	0	0.159831	0.189506	0	0	0	0	0	0	0	0	0	0
chr1	31337174	31339048	+	ENSG00000121766.15	ZCCHC17	1.24042	1.329	3.77462	0.364218	1.25141	0.608626	0	2.37964	2.13641	0.306998	0.472255	0	3.21666	1.15416	2.44747	1.03928	1.55216	0.623083	0.572224	2.554	0.302977	1.18617	0.638552	0.689075	1.23245	1.56057	0.77704	2.9093	1.26932	0.176134	0	0.221427	0.639326	0.8054	0.97436	2.0502	0	0.442375	1.10161	0.643005	0.4054	0.406691	0	0.872183
chr1	31337174	31348974	+	ENSG00000121766.15	ZCCHC17	0.472542	0.209056	0.605091	0.469437	0.312853	0	0	1.89021	0	0.341109	0.343458	0	0.335524	1.04924	0.309154	0	0.313567	0.118683	0.762966	0	0	0.379576	0	0	0	0.297251	0.490762	0	0.456955	0.557759	0.497693	0	0.159831	0	0	0.585771	0	0	0	0.685872	0	0	0	0
chr1	31346129	31346396	+	ENSG00000121766.15	ZCCHC17	0.101259	0	0	0	0	0	0	0	0	0	0	0	0	0	0	0	0	0	0	0	0	0	0	0	0	0	0	0	0	0	0	0	0	0	0	0	0	0	0	0	0	0	0	0
chr1	31915894	31919658	-	ENSG00000269967.1,ENSG00000184007.19	RP11-84A19.4,PTP4A2	1.45138	2.15029	1.38307	1.89394	0.990701	0.836861	2.61274	3.30787	0.899541	0	1.37383	1.212	1.48798	2.9029	4.67166	0.769839	3.99275	1.22639	0.762966	1.11328	2.7066	0.948939	0	2.57654	1.31461	1.41194	0.65435	0.705284	0.812364	0	0.331795	2.54642	1.52728	0.236882	1.08766	1.3668	1.7325	0.758357	1.20961	0	0.486479	0.640846	0	0.792894
chr1	32030297	32033334	+	ENSG00000121774.17	KHDRBS1	0.151889	0.199101	0	0.0971249	0.508386	0	0.758538	1.36703	0	0	0.515187	0	0.262584	0.349747	0.206103	0	0.893666	0	0	0.392924	0	0.521917	0	0	0	0	0.572556	0	0.609273	0.528403	0.298616	0.332141	0	0	0	0.536957	0	0	0.907211	0.85734	0	0	0.52823	0
chr1	32030297	32038619	+	ENSG00000121774.17	KHDRBS1	0.480981	0.199101	0	0	0	0	0	0.759461	1.5742	0	0	0	1.18163	0.480902	0.72136	0.307935	0.705526	0.356048	0	0	0.363573	0	0	0	0	0	0.436233	0	0.660045	0	0.398154	0	0.106554	0	1.11787	0	0	0	0	0.514404	0	0.345071	0	0
chr1	32030297	32039573	+	ENSG00000121774.17	KHDRBS1	0.556925	0	0	0	0	0	0	0	0	0	0	0	0	0	0	0	0	0	0	0	0	0	0	0	0	0	0	0	0	0	0	0	0	0	0	0	0	0	0	0	0	0	0	0
chr1	32031523	32038619	+	ENSG00000121774.17	KHDRBS1	0.202518	0	1.38307	0	0	0	0.505692	0	0	0	0	3.28251	0	0	0	0	0.376281	0.178024	0	0	0	0	0	0	0	0	0	0	0	0	0	0	0	0	0	0	0	0	0	0	0	0	0	0
chr1	32224033	32224475	+	ENSG00000084623.11	EIF3I	0.320654	0	0	0.679874	1.72069	0	0	0.607569	2.28633	0.71633	0.343458	0	1.0941	0.725724	1.09921	0.975129	0	0.276926	0.635805	1.24426	1.12102	1.18617	0	0.179759	0	0	0.77704	0.564227	0.609273	0	0	0.381962	0.213109	0	0	0	1.96082	0	0	0.600138	1.13512	0	0	0
chr1	32592930	32595223	+	ENSG00000160062.14,ENSG00000254553.1	ZBTB8A,RP1-27O5.3	0.101259	0	0	0	0	0	0	0	0	0	0	0	0	0	0	0	0	0	0	0	0	0	0	0	0	0	0	0	0	0	0	0	0	0	0	0	0	0	0	0	0	0	0	0
chr1	32631826	32634110	-	ENSG00000176261.15	ZBTB8OS	0.354407	0	0	0.259	0	0	0.505692	0	0	0	0	0	0	0.104924	0	0	0.627134	0	0	0	0	0	0	0	0	0	0	0	0	0.396302	0	0	0	0	0	0	0	0	0	0	0	0	0	0
chr1	32631826	32634792	-	ENSG00000176261.15	ZBTB8OS	0.405036	0.268787	0	0	0.469279	0.405751	0	0	0	0	0	0	0.510581	0	0	0	0	0	0	0	0	0	0	0	0	0	0.327175	0.42317	0	0	1.46819	0	0	0	0	0.488143	0	0	0	0	0.32432	0	0	0
chr1	32779381	32781145	-	ENSG00000134684.10	YARS	0.354407	0	0	0	0	0.304313	0	0	0	0	0	0	0	0.139899	0	0	0	0	0	0	0	0	0	0	0	0	0.436233	0	0	0	0	0	0	0	0	0	0	0	0	0	0	0	0	0
chr1	32779381	32787075	-	ENSG00000134684.10	YARS	0.708813	0	0	0	0	0	0	0	0	0	0	0	0	0	0	0	0	0	0	0	0	0	0	0	0	0	0	0	0	0	0	0	0	0	0	1.30171	0	0	0	0	0	0	0	0
chr1	32825312	32830067	+	ENSG00000116497.17	S100PBP	0.101259	0	1.38307	0	0	0	0	0.607569	0	0	0	0	0	0	0	0	0.167236	0	0	0.392924	0	0.379576	0	0	0	0	0	0	0	0	0	0	0	0	0	0	0	0	0	0	0	0.295775	0	0
chr1	32948221	32949774	-	ENSG00000116514.16	RNF19B	0.168765	0.418112	0	0.716296	1.72069	1.40745	1.39065	2.98721	0	0.665163	0.686916	0	1.10504	1.04924	3.83866	0.615871	0.454672	0.593413	1.90741	0.687616	0.242382	0.948939	0	0	1.80759	0.520189	3.39444	1.21662	1.37086	0.528403	0.398154	1.37839	1.33193	0.450077	0.543829	1.12273	0	0.252786	1.16641	0.514404	1.2162	0.628522	0.352153	0.475736
chr1	33270486	33281811	+	ENSG00000160094.14	ZNF362	0.101259	0	0	0	0	0	0	0	0	0	0	0	0	0	0	0	0	0	0	0	0	0	0	0	0	0	0	0	0	0	0	0	0	0	0	0	0	0	0	0	0	0	0	0
chr1	33280123	33280457	+	ENSG00000160094.14	ZNF362	0.151889	0	0	0	0	0	0	0	0	0	0	0	0	0	0	0	0	0	0	0	0	0	0	0.269638	0	0	0	0	0	0	0	0	0	0	0	0	0	0	0	0	0	0	0	0
chr1	33280123	33281811	+	ENSG00000160094.14	ZNF362	0.151889	0	0	0	0.586599	0	0	0	0.337328	0	0	0	0	0	0	0	0.736883	0	0	0	0	0	0	0	0	0	0	0	0	0	0	0	0.106554	0	0	0	0	0	0	0	0	0	0	0
chr1	33294936	33295305	+	ENSG00000160094.14	ZNF362	1.01259	1.40366	3.63055	2.20959	2.46372	2.01607	2.78131	3.34163	5.2848	1.30474	3.60631	0.303001	0.514228	0.839392	2.88544	0.769839	2.66532	1.69123	2.00279	2.06285	0.13634	1.28107	0.820996	0.966203	2.28003	2.34085	3.47623	0.846341	1.4851	0	1.91612	1.32856	2.86365	0.686959	1.38223	2.19664	0	0.473973	0.777609	3.15073	2.39186	2.14437	0.440192	0.713604
chr1	34992233	34992387	-	ENSG00000271741.1,ENSG00000163867.16	RP11-244H3.4,ZMYM6	0.405036	0	0	0	0.625706	0	0	0	0	0.204666	0	0	0.153174	0.384721	0	0	0	0	0	0	0	0	0	0	0	0	0.327175	0	0	0	0	0	1.1721	0	0	0	0	0	0	0	0.567559	0	0	0
chr1	34992233	35015162	-	ENSG00000271741.1,ENSG00000163867.16	RP11-244H3.4,ZMYM6	0.253148	0.119461	0	0	0	0	0	0	0	0.255832	0	0	0	0	0	0	0	0.207694	0	0	0	0	0	0	0	0	0	0	0	0	0	0.597854	0.546091	0	0	0	0	0	0	0	0.32432	0	0	0.475736
chr1	35014696	35030713	-	ENSG00000271741.1,ENSG00000163867.16	RP11-244H3.4,ZMYM6	0.405036	0	0	0	0	0	0	0	0	0	0	0	0	0	0	0	0	0	0	0	0	0	0	0	0	0	0	0	0	0	0	0	0	0	0	0	0	0	0	0	0	0	0	0
chr1	35019352	35020467	-	ENSG00000271741.1,ENSG00000163867.16	RP11-244H3.4,ZMYM6	0.594897	0	0	0.793187	0.312853	0	0.505692	0.607569	0	0	0.343458	2.52501	0	0.209848	0	0	0.564421	0	0.667595	0	0	0	0	0	0.73947	0	0.708879	0.42317	0.304636	0	0	0	0	0	0	0	0	0	0	0.685872	0	0	0	0
chr1	35358924	35361789	+	ENSG00000146463.11	ZMYM4	0.594897	0.597303	0	0.631312	1.29052	0.304313	1.32744	1.06325	0.787098	0.460498	1.28797	0	0.251643	0.751955	1.44272	0	2.11658	0.741766	0.572224	1.42435	0.848337	0.379576	0.50172	0.629156	0.73947	0.743127	1.14511	0.634756	0.647352	0.176134	0	0.332141	0.679284	0.355324	0	0	0	0.252786	1.42562	0.514404	0.648639	0.665494	0	0.515381
chr1	35381258	35389082	+	ENSG00000146463.11	ZMYM4	0.594897	0.34345	0.777974	0	0.312853	0.760783	0	3.49352	0	0.204666	0.343458	0	0	0.183617	0	0	0.611456	0	0.381483	1.17877	0.121191	0.47447	0.364887	0	0	0.297251	0.858834	0.42317	0.609273	0	0.298616	0.132856	0	0.189506	0.181276	1.46443	0	0.758357	1.10161	0.643005	0	0.850354	0	0.991117
chr1	35381258	35390098	+	ENSG00000146463.11	ZMYM4	0.202518	0	0	0	0	0	0	0.607569	0	0	0	0	0	0.139899	0	0	0	0	0	0.392924	0	0	0	0	0	0.297251	0	0	0.761591	0	0	0.265713	0.213109	0.189506	0.99702	0.585771	0	0	1.68482	0	0	0.443663	0	0.422877
chr1	35381258	35393739	+	ENSG00000146463.11	ZMYM4	0.405036	0	0	0	0	0	0	0	0	0	0	0	0	0	0	0.307935	0	0	0	0	0.242382	0	0	0	0	0	0	0	0	0	0	0	0	0	0	0	0	0	0	0	0	0	0	0
chr1	35381258	35405468	+	ENSG00000278702.1,ENSG00000146463.11	RF00017,ZMYM4	0.101259	0.582371	0	0.3885	0	0	0	0	2.21137	0.204666	0	0	0	0.139899	0	0	0.642813	0	0	0	0	0	0	0	0	0	0	0	0	0	0	0	0	0	0	0	0	0.252786	0	0	0	0	0	0
chr1	35388909	35390098	+	ENSG00000146463.11	ZMYM4	0.202518	0	0	0	0	0	0	0	0	0	0.343458	0	0	0.116582	0	0	1.12884	0	0	0	0	0	0	0	0	0	0.327175	0	0	0	0	0.597854	0	0	0	0.976285	0	0	0	0	0	0	0	0
chr1	35388909	35393739	+	ENSG00000146463.11	ZMYM4	0.168765	0	0	0	0.469279	0	0	0	0	0	0	0	0	0	0	0	0	0	0	0	0	0	0	0	0	0	0	0	0	0	0	0	0.639326	0	0	0	0	0	0	0	0	0	0	0
chr1	35388909	35399576	+	ENSG00000146463.11	ZMYM4	0.101259	0	0	0	0	0	0	0	0	0	0	0	0	0.306028	0	0	0	0	0	0	0	0	0	0	0	0	0	0	0	0	0	0	0	0	0	0	0	0	0	0	0	0	0	0
chr1	35389947	35399576	+	ENSG00000146463.11	ZMYM4	0.354407	0	0	0	0	0	0	0	0	0	0	0	0	0	0	0	0	0	0	0	0	0	0	0	0	0	0	0	0	0	0	0	0	0	0	0	0	0	0	0	0	0	0	0
chr1	35392211	35399576	+	ENSG00000146463.11	ZMYM4	0.506295	0.80636	0	0.971249	0.938559	0	0	0	0	0	2.18954	0	0.75493	0.384721	1.00475	0	0.470351	0.118683	1.28751	0	0	0	0	1.52795	1.35569	2.74957	1.75856	0.42317	0.571193	0	0	0.88571	0	0.686959	0	2.0502	1.07442	0	1.55522	0	0	0.295775	1.32058	0
chr1	35393594	35396670	+	ENSG00000146463.11	ZMYM4	0.33753	0	0	0	0	0	0	0	0	0	0	0	0	0	0	0	0	0	0	0	0	0	0	0	0	0	0	0	0	0	0	0	0	0	0	0	0	0	0	0	0	0	0	0
chr1	35398863	35399576	+	ENSG00000146463.11	ZMYM4	0.405036	0	0	0	0	0	0	0	0	0	0	0	0	0	0	0	0	0	0	0	0	0	0	0	0	0	0	0	0	0	0	0	0	0	0	0	0	0	0	0	0	0	0	0
chr1	35405022	35405468	+	ENSG00000146463.11	ZMYM4	0.303777	0	0	0	0	0	0	0	0	0	0	0	0	0.139899	0	0	0	0	0	0	0	0	0	0	0	0	0	0	0	0	0	0	0.37294	0	0	0	0	0	0	0	0	0.295775	0	0
chr1	35413971	35415714	+	ENSG00000146463.11	ZMYM4	0.354407	0	2.35553	0.582749	0.312853	0.304313	0.927102	1.35015	0	0	0	0.757503	0.361053	0.236079	0.566783	0	0.627134	0	0.667595	0	0.444367	0	0	0	0	0.297251	0.940627	0.42317	0.456955	1.18891	0	0.132856	0.106554	0	0	0	0	0	0	0.514404	0.32432	0	0.176077	0.792894
chr1	35470862	35479212	-	ENSG00000142687.17	KIAA0319L	1.40497	0.358382	0	0.3885	0.703919	0.304313	1.0746	0.911353	2.72673	0.272887	0.472255	0	1.11598	0.244823	0.75571	0	0.705526	0.237365	0.810651	0.72036	0.363573	0.521917	0	0	1.23245	0.594502	0.817937	1.16372	0.710818	0.499047	0.597232	0.531426	0.266386	0	0	0.829843	0	0.663562	0.907211	0.964508	0	0.443663	0	0
chr1	35478965	35479212	-	ENSG00000142687.17	KIAA0319L	0.506295	0	0	0	0.469279	0	0	0	0.674656	0	0.343458	0	0	0.673262	0.72136	0	0.203819	0	0	0	0	0	0	0	0	0	0	0	0	0	0.199077	0	0	0	0	0	0.483489	0	0	0	0	0	0	0
chr1	35739135	35746992	-	ENSG00000092853.13	CLSPN	0.101259	0	0	0	0	0	0	0	0.787098	0.409331	0	0	0	0	0.618308	0	0	0	0	0	0	0	0.364887	0	0	0	0	0	0	0	0	0	1.05222	0	0	0	0	0	0	0	0	0	0	0
chr1	35831426	35834174	+	ENSG00000134698.10	AGO4	0.202518	0	0	0	0	0	0	0	0	0	0	0	0	0	0	0	0	0	0	0	0	0	0	0	0	0	0	0	0	0	0	0	0	0	0	0	0	0	0	0	0	0	0	0
chr1	36170970	36173478	+	ENSG00000116871.15	MAP7D1	0.101259	0	0	0	0	0	0	0	0	0	0	0	0	0	0	0	0	0	0	0	0	0	0	0	0	0	0	0	0	0	0	0	0.106554	0	0	0	0	0	0	0	0	0	0	0
chr1	37509277	37509542	-	ENSG00000163875.15	MEAF6	0.33753	0.149326	0	0	0	0	0	0	0	0	0	0	0	0.122411	1.08204	0	0	0	0	0	0	0	0	0	0	0	0	0	0	0	0	0	0	0	0	0	0	0	0	0	0	0	0	0
chr1	37568850	37576556	-	ENSG00000134697.12	GNL2	0.151889	0	0	0	0	0	0	0	0	0	0	0	0	0	0	0	0	0	0	0	0	0	0	0	0	0	0	0	0	0	0	0	0	0	0	0	0	0	0	0	0	0	0	0
chr1	37865760	37868614	-	ENSG00000204084.12	INPP5B	0.303777	0	0	0	0	0	1.26423	0.405046	0	0	0	0	0	0.139899	0	0	0	0.296706	0	0	0	0	0	0	0	0	0	0	0.609273	0	0	0	0	0	0	0.781028	0	0	0	0	0	0	0	0
chr1	37987572	37987836	-	ENSG00000183431.11	SF3A3	0.405036	0	0	0	0	0	0	0	0	0	0	0	1.07222	0.26231	0	0	0	0	0	0	0	0	0	0	0	0	0	0	0	0	0	0	0	0	0	0	0	0	0	0	0	0	0	0
chr1	39231181	39250103	+	ENSG00000127603.25	MACF1	0.430351	0	0	0	0	0	0	0.506307	0	0	0	0	0	0	0	0	0	0	0	0	0	0	0	0	0	0	0	0	0	0	0	0	0	0	0	0	0	0	0	0	0	0	0	0
chr1	39231181	39258028	+	ENSG00000127603.25	MACF1	0.590678	0.447978	0	0	0	0	0.505692	1.92397	0	0	0	0	0	0	0.463731	0	0	0.237365	0	0	0	0	0	0	0	0	0	0	0	0	0	0.863567	0	0	0	0	0	0	0	0.643005	0	0	0	0
chr1	39357776	39433155	+	ENSG00000127603.25	MACF1	0.303777	0	0	0	0	0	0	0	0	0	0	0	0	0	0	0	0	0	0	0	0	0	0	0	0	0	0	0	0	0	0	0	0	0	0	0	0	0	0	0	0	0	0	0
chr1	39385433	39388658	+	ENSG00000127603.25	MACF1	0.202518	0	0	0	0	0	0	0	0	0	0	0	0	0.0699493	0	0	0	0	0	0	0	0	0	0	0	0	0	0	0	0	0	0	0	0	0	0	0	0	0	0	0	0.887326	0	0
chr1	39422373	39468732	+	ENSG00000127603.25	MACF1	0.202518	0	0	0	0	0	0	0	0	0	0	0	0	0	0	0	0	0	0	0	0	0	0	0	0	0	0	0	0	0	0	0	0	0	0	0	0	0	0	0	0	0	0	0
chr1	39429870	39442053	+	ENSG00000127603.25	MACF1	0.126574	0	0	0	0	0	0	0	0	0	0	0	0	0	0	0	0	0	0	0	0	0	0	0	0	0	0	0	0	0	0	0	0	0	0	0	0	0	0	0	0	0	0	0
chr1	39853969	39857417	-	ENSG00000043514.15	TRIT1	0.379721	0	0	0	0.586599	0	0	0.607569	1.20876	0	0.343458	0	0.393876	1.05798	1.62306	0.307935	0.517386	0.118683	1.00139	0	0.201985	0.379576	0	0	0	0.445876	0	0.740548	0.990068	0	0	0	0.213109	0	0.604254	1.90376	0	0	0.777609	1.22171	0.567559	0.492959	0	0
chr1	40064226	40064559	+	ENSG00000131236.16	CAP1	0.995714	0	0	0.99553	2.9721	0.608626	3.22379	4.40487	0	0.37522	0.858645	0	2.15538	2.33456	1.47707	1.07777	2.47718	0.534071	1.78025	0.785847	2.81769	0.854046	0.364887	0	1.80759	1.07753	2.33112	2.32744	0.710818	1.76134	1.6258	0.298927	0.586049	0.379012	0	1.46443	0	0.379178	2.72163	2.31482	0.608099	1.40493	0	0.515381
chr1	40189054	40202614	+	ENSG00000117000.8	RLF	0.303777	0.477843	0	0.647499	0	0	0	0.405046	0.674656	0	0.343458	0.303001	0.393876	0.373063	0.669834	0	1.91276	0.237365	0.381483	0	0.378722	0	0	0	0	0	0.490762	0	0	0	0	0.48714	0	0	0	0	0	0	0	0	0.32432	0	0	0
chr1	40190771	40202614	+	ENSG00000117000.8	RLF	0.253148	0	0	0	0	0	0.505692	0	0	0	0	0	0	0.410952	0.377855	0	0.564421	0.356048	0	0	0	0	0	0.299598	0	0	0.490762	0.916869	0	0	0	0	0.639326	0	0	0	0	0	0	0	0	0	0	0
chr1	40260838	40272035	+	ENSG00000084073.8	ZMPSTE24	0.101259	0	0	0	0	0	0	0	0	0	0	0	0	0	0	0	0	0	0	0	0.565558	0	0	0	0	0	0	0	0	0	0	0	0	0	0	0	0	0	0	0	0	0	0	0
chr1	41070594	41075451	-	ENSG00000010803.16	SCMH1	6.36666	5.15174	0.756364	11.4607	6.41348	3.27137	6.00509	1.14763	6.54978	2.12341	6.6545	2.31038	9.9235	9.24206	10.3824	1.96309	8.9837	6.54237	7.67734	5.55005	1.9845	3.46363	2.05249	4.49397	8.87364	5.20189	8.71103	4.91936	5.10266	1.89344	2.66266	5.51354	9.7364	2.15563	3.33095	7.22451	5.8623	2.84384	4.66566	7.13736	2.4324	5.84156	0.410846	1.42721
chr1	41070594	41113526	-	ENSG00000010803.16	SCMH1	0.151889	0	0	0	0	0	0	0	0	0	0	0	0	0	0	0	0	0	0	0	0	0	0	0	0	0	0	0	0	0	0	0	0	0	0	0	0	0	0	0	0	0	0	0
chr1	41070594	41143112	-	ENSG00000010803.16	SCMH1	0.151889	0	0	0	0	0	0	0	0	0	0	0	0	0	0	0	0	0	0	0	0	0	0	0	0	0	0	0	0	0	0	0	0	0	0	0	0	0	0	0	0	0	0	0
chr1	41113282	41143112	-	ENSG00000010803.16	SCMH1	0.354407	0.895955	0	0	0	0	0	0	0	0	0	0	0	0.139899	1.49425	0	0	0	0.381483	0	0	0	0	0	0	0	0	0	0	0	0	0	0.479494	0	0	0.390514	0	0	0	0	0	0	0	0
chr1	41142877	41143112	-	ENSG00000010803.16	SCMH1	0.253148	0	0	0	0	0	0	0	0	0	0	0	0	0	0	0	0	0	0	0	0	0	0	0	0	0	0	0	0	0	0	0	0	0	0	0	0	0	0	0	0	0	0	0
chr1	42191302	42199230	-	ENSG00000198815.8	FOXJ3	0.303777	0	0	0	0	0	0	0	0	0	0	0	0	0	0	0	0	0	0	0	0	0	0	0	0	0	0	0	0	0	0	0	0	0	0	0	0	0	0	0	0	0	0	0
chr1	42265114	42278672	-	ENSG00000198815.8	FOXJ3	0.286901	0.373315	0	0.372312	0.573564	0.304313	0	1.35015	0.899541	0	0	1.212	0.459523	0.209848	1.54577	0	0.125427	0.158243	0	0	0.26258	0	0	0.419437	0.49298	0.644043	0.545291	0.42317	0.913909	0	0	0	0	0	0	0.390514	0	0	0	0.514404	0.32432	0.443663	0	0
chr1	43166825	43167235	-	ENSG00000117395.12	EBNA1BP2	0.405036	0	0	0	0	0	0	0	0	0	0	0	0	0	0	0	0	0	0	0	0	0	0	0	0	0	0	0	0	0	0	0	0	0	0	0	0	0	0	0	0	0	0	0
chr1	44002312	44002985	-	ENSG00000196517.11	SLC6A9	0.202518	0	0	0.145687	0	0	0	0	0	0	0	0	0	0	0	0	0	0	0	0	0	0	0	0	0	0	0	0	0	0	0	0	0	0	0	0	0	0	0	0	0	0	0	0
chr1	44308309	44319744	-	ENSG00000117419.14	ERI3	0.569582	0.238921	0	0	0.364995	0	0	2.53154	0.562213	0	0	0	0	0.367234	0.343505	0	0.501707	0.375828	0.762966	0	0	0.379576	0	0.359518	0.677847	1.04038	0	0.42317	0.5585	0	0	0	0.586049	0	0	0	0	0	1.03681	0	0.32432	0.295775	0	0
chr1	44308309	44339322	-	ENSG00000117419.14	ERI3	0.126574	1.71725	0.518649	0.315656	0	0	1.51708	2.12649	0	0	0.343458	0	0	0.647031	0.412206	0	0.454672	0.192859	0.381483	0	0	0	0	0	0	0	0	0	0	0	0.298616	0	1.1721	0	0.271914	0.650857	1.34302	0.294917	0	0	0	0.295775	0	0
chr1	44757555	44758140	+	ENSG00000142945.12	KIF2C	0.848045	0	1.8729	0	0	0.380391	1.17995	2.73406	1.3212	0.56283	0	0	0	0.874367	0.343505	0	0.18814	1.06814	0.572224	0	0.80794	0.506101	0	0	1.17083	0.780283	1.3087	0	1.21855	0	0.69677	0.531426	0	0	0	2.24546	0	0.505571	0	1.41461	0.445939	0	0	0
chr1	44897354	44926739	-	ENSG00000070785.16	EIF2B3	0.33753	0	0	0	0	0	0	0	0	0	0	0	0	0	0	0	0	0	0	0	0	0	0	0	0	0	0	0	0	0	0	0	0	0	0	0	0	0	0	0	0	0	0	0
chr1	44978314	44978460	-	ENSG00000070785.16	EIF2B3	0.151889	0.358382	0	0.598937	0.312853	0.405751	0	0.405046	0	0	0	0	2.29761	0.711152	0.206103	0	0	0.118683	0	0.589385	0	0	0.425702	0	0	0	0	0	0.304636	0	0	0	0.213109	0	0	0	0	0	0	0	0	0.295775	0	0
chr1	45566568	45567020	+	ENSG00000117448.13	AKR1A1	0.202518	0	0	0.546328	0	0	0.505692	0.70883	0	0	0	0	0.335524	0.489645	0	0	0.313567	0	0	0.392924	0.302977	0	0	0	0	0	0	0	0	0	0	0	0	0	0	0	0.402907	0	0	0	0	0	0	0
chr1	45594693	45600457	+	ENSG00000132780.16	NASP	0.303777	0	0	0	0	0	0	0	0	0	0	0	0	0	0	0	0	0	0	0	0	0	0	0	0	0	0	0	0	0	0	0	0	0	0	0	0	0	0	0	0	0	0	0
chr1	45614095	45616393	+	ENSG00000132780.16	NASP	0.472542	0	1.00848	0	0.469279	0	0	0.405046	0	0.306998	0	0	0	0	0	0	0	0	1.14445	0.523898	0	0	0	0	0	0	0	0	0.456955	0	0	0	0	0	0	0	0	0	0	0	0	0	0	0
chr1	45634095	45660377	-	ENSG00000234329.1,ENSG00000159592.10,ENSG00000225447.1	RP11-767N6.2,GPBP1L1,RP11-767N6.3	0.101259	0	0	0	0	0	0	0	0	0	0	0	0	0	0	0	0	0	0	0	0	0	0	0	0	0	0	0	0	0	0	0	0	0	0	0	0	0	0	0	0	0	0	0
chr1	45640209	45642499	-	ENSG00000159592.10	GPBP1L1	1.91126	1.19461	0.648312	1.9425	3.71513	1.59764	1.43279	2.32901	1.68664	0.511664	1.24504	5.75702	3.71994	3.50621	3.70985	0.513226	2.57125	1.43903	2.05047	1.66993	1.56033	0.569364	0.547331	3.77493	2.03354	0.668814	3.80341	1.00503	1.56126	0	0.69677	2.05928	2.03785	0.734336	0.181276	1.07391	1.77279	0.726759	0.907211	1.71468	0.756746	1.77465	0.205423	0
chr1	45659027	45661225	-	ENSG00000159592.10	GPBP1L1	0.202518	0.194124	0.259325	0.315656	0	0	0	0.405046	0	0	0	0	0	0.279797	0.927462	0	0.229949	0.158243	0	0	0	0	0	0	0	0.445876	0.327175	0	0	0	0	0	0	0.189506	0	0	0	0	0	0	0	0	0	0
chr1	46055794	46080750	-	ENSG00000117461.14,ENSG00000278139.1	PIK3R3,RP4-533D7.6	0.645527	0.388247	0	0.376359	0	0	0	1.72144	0.44977	0	0	0	0.0875281	0.279797	0	0	0.470351	0	0.381483	0.392924	0.560508	0	0	0.269638	0	0	0.59982	1.41057	0.456955	0	0	0.398569	0.626007	0	0.33234	0.390514	1.53105	0.252786	0.604807	0	0	0	0	0
chr1	46077514	46080750	-	ENSG00000117461.14,ENSG00000278139.1	PIK3R3,RP4-533D7.6	0.101259	0.179191	0	0.218531	0	0.304313	0	0.405046	0	0	0	0	0.426699	0.139899	0.72136	0	0	0	0	0	0	0.379576	0	0.269638	0	0	1.39049	1.74558	0	0	0.298616	0	0.159831	0	0.543829	0.488143	0	0	0	0	0	0	0	0
chr1	46189853	46190769	-	ENSG00000085998.13	POMGNT1	0.354407	0	0	0	0	0	0	0	0	0	0	0	0	0	0	0	0	0	0	0	0	0	0	0	0	0	0	0	0	0	0	0	0	0	0	0	0	0	0	0	0	0	0	0
chr1	46193173	46196077	-	ENSG00000085998.13	POMGNT1	0.658184	0	0	0	0	0	0	0	0	0	0	0	0	0	0	0	0	0	0	0	0	0	0	0	0	0	0	0	0	0	0	0	0	0	0	0	0	0	0	0	0	0	0	0
chr1	46565040	46568498	-	ENSG00000079277.19	MKNK1	0.632869	0	0	0	0	0	0	0	0	0	0	0	1.83809	0.279797	0	0.461903	0	0	0	0	0	0	0	0	0	0	0	0	0	0	0	0	0	0	0	0	0	0	0	0	0	0	0	0
chr1	46565040	46573695	-	ENSG00000079277.19	MKNK1	0.202518	0	0	0	0	0	0	0	0	0	0	0	0	0	0	0	0	0	0	0	0	0	0	0	0	0	0	0	0	0	0	0	0	0	0	0	0	0	0	0	0	0	0	0
chr1	46568442	46572167	-	ENSG00000079277.19	MKNK1	0.371283	0	0	0	0	0	0	0.405046	0	0	0	0	0	0	0	0	0	0	0	0	0	0	0	0	0	0	0	0.634756	0	0	0	0	0	0	0	0	0	0	0	0.514404	0	0	0	0
chr1	47269634	47304996	-	ENSG00000123473.15	STIL	1.01259	0	0	0.32375	0	0	0	0	0	0	0	0	0	0	0	0	0	0	0	0	0	0	0	0	0	0	0	0	0	0	0	0	0	0	0	0	0	0	0	0	0	0	0	0
chr1	47280240	47282459	-	ENSG00000123473.15	STIL	0.58224	0.836225	0	0	0.312853	1.02706	0.674256	0.540061	1.34931	0.579886	0	0.719628	0.951868	2.04602	0.961813	0	1.41105	0.326377	0.953707	0.638501	2.13599	0.569364	0	0.786445	0.924337	0	0.613453	1.19898	1.37086	0	0	0	0	0	1.88074	0.781028	0	0	0	1.80041	1.70268	0	0	0.713604
chr1	47280240	47304996	-	ENSG00000123473.15	STIL	0.877579	0	0	0	0	0	0	0	0	0	0.686916	0	0	0	0	0	0	0	0	0	0	0	0	0	0	0	0	0	0	0	0	0	0	0	0	0	0	0.568768	0	0	0	0	0	0
chr1	47287550	47295848	-	ENSG00000123473.15	STIL	0.405036	1.07515	0	0	0	0	0	0	0	0	0	0	0	0	0	0	0	0	0	0	0	0	0	0	0	0	0	0	0	0	0.199077	0	0	0	0	0.976285	0	0	0	0.771606	0	0	0	0
chr1	47287550	47300152	-	ENSG00000123473.15	STIL	0.354407	0	0	0	0	0	0	0	0	0	0	0	0	0	0.618308	0	0	0.118683	0	0	0	0	0	0	0	0.891753	0	0	0	0	0	0	0	0	0	0	0	0	0	0	0	0	0	0
chr1	47295764	47301748	-	ENSG00000123473.15	STIL	0.265805	0.716764	0	0.619171	0.312853	0	0	0	0	0	0.343458	0	0	0.647031	1.13357	0	0	0	0.476854	0	0	0	0	0	0	1.33763	0	0.42317	0.304636	0	0	0	0	0	0	0.781028	0	0	0	0	0.32432	0.295775	0	0
chr1	47295764	47302346	-	ENSG00000123473.15	STIL	0.101259	0	0	0	0	0	0	0	0	0	0	0	0	0	0	0	0	0	0	0	0	0	0	0	0	0	0	0	0	0	0	0	0	0	0	0	0	0	0	0	0	0	0	0
chr1	47295764	47304996	-	ENSG00000123473.15	STIL	0.556925	0	1.8801	0	0	0	0	0.405046	0	0	0	0	0	0.682006	0	0	0.376281	0	0	0	0	0	0	0	0	0	0.327175	0	0	0	0	0	0	0	0	0	0	0	0	0	0	0	0	0
chr1	47368468	47375293	+	ENSG00000162368.13	CMPK1	0.58224	0.716764	0	0	0	0	0	0.506307	0	0	0	0	0	0.151557	1.46848	0	0.376281	0.370883	0.381483	0	0	0	0	0.539276	0	0	0	0	0	0	0	0.64214	0	0	0	0	0	0	0	0	0.567559	0	0	0
chr1	48355669	48359770	-	ENSG00000132122.11	SPATA6	1.18979	0.418112	0.777974	1.4933	0.664812	0.405751	0.758538	0.405046	2.78295	0	0	1.2625	2.06785	1.3815	0.618308	0.410581	1.50512	0.445059	0.699385	0.392924	1.95925	0	0	0.426927	1.23245	1.78351	1.79946	1.63979	0	0	0	1.71053	1.26533	0	1.05745	0.976285	0.966977	1.13754	0	0.514404	0.810799	0.542255	0.352153	0.898613
chr1	48355669	48385349	-	ENSG00000132122.11	SPATA6	0.101259	0	0	0.437062	0	0	0	0	0.674656	0	0	0	0	0	0	0	0.627134	0	0	0	1.69667	0	0	0	0	0.297251	0	0	0	0	0	0	0	0	0	0	0	0	0	0	0	0	0	0
chr1	48355669	48403882	-	ENSG00000132122.11	SPATA6	0.480981	0	0	1.2262	0	0	0	0	0.599694	0	0	0	2.08973	0.408038	0	0	0	0.118683	0.508644	0	1.21191	0	0	0	0.657306	0	0	0.42317	0	0	1.56773	0	1.59831	0.22109	0.422978	0	0	0.252786	0	0.514404	0	0	0	0
chr1	48355717	48403882	-	ENSG00000132122.11	SPATA6	0.253148	0	0	0	0	0	0	0	0	0	0	0	0	0.419696	0	0	0.438994	0	0	0	0	0	0	0	0	0	0	0	0	0	0	0	0	0	0	0	0	0	0	0.514404	0	0	0	0
chr1	48385308	48403882	-	ENSG00000132122.11	SPATA6	1.24886	0	0	1.13312	0	0	0	0	0	0	0	0	0.0875281	0	0	0	0.857083	0.514291	0	0	0.499913	0	0	0	0	0	0	0	0	0	0	0	0.550531	0	0	0	0	0	0.518406	0	0	0	0.352153	0
chr1	48451551	48453131	-	ENSG00000132122.11	SPATA6	0.455666	0.199101	0	0.327797	0	0.45647	0	0	0	0	0	0	0	0.682006	0.515257	0	0.648039	0	0	0.392924	0.605955	0	0	0	0	0	0	0	0.304636	0	0.398154	0.88571	0.55941	0	0	0.520686	0	0	0	0	0	0	0	0.317157
chr1	50475463	50535457	-	ENSG00000185104.19	FAF1	0.189861	0	0	0	0	0	0	0	0	0	0	0	0	0	0	0	0	0	0	0	0	0	0	0	0	0	0	0	0	0	0	0	0	0	0	0	0	0	0	0	0	0	0	0
chr1	50490587	50535457	-	ENSG00000185104.19	FAF1	1.18136	0.398202	0	1.25048	0.469279	0.912939	0.948173	0	1.46175	0	0	0	0	0.480902	1.54577	0	0.313567	0.356048	0.381483	0.982309	1.13617	0	0	0	0.657306	0	0.872466	0	0.660045	0	1.89123	1.52785	0.213109	0.789608	0	0	1.61163	0	2.52723	0.514404	0.32432	0.739438	0	0
chr1	50535368	50596216	-	ENSG00000185104.19	FAF1	0.405036	0.975596	0	0	0	0.557907	0.758538	0	0	0.613997	0	0	0	0.233164	0	0	0	0	0	0	0	0.664258	0	0	0	0	0.327175	0	0	0	0	0	0	0.189506	0	0	0	0	0	0	0	0	0.469538	0
chr1	50655441	50744775	-	ENSG00000185104.19	FAF1	0.898674	0.477843	0	0.582749	0	0	0	0	1.34931	0	0	0	2.25385	0.341003	2.80815	0	1.59919	0.217585	0.508644	0	1.63608	0	0	0.299598	0	0.743127	0	0	0	0	0.199077	0	0	0.189506	0	0	0	0.379178	1.03681	0	0	0	0	0.475736
chr1	50738862	50744775	-	ENSG00000185104.19	FAF1	0.556925	0.716764	0	0.0971249	0	0	0	0.405046	0	0	0.343458	0	0	0.244823	0.309154	0	0.313567	0	1.04908	0.392924	0	0	0	0.359518	0	0	0	0	0.380795	0	0	0	0	0	0	0	0	0	0.518406	0.514404	0.32432	0	0	0
chr1	51394380	51421858	-	ENSG00000085832.16	EPS15	0.810072	0	0	0.364218	0	0	0.505692	0.961984	0	0	0	0	0.393876	0.279797	1.44272	0	0.658491	0.459895	0	0.458411	0	0	0	0.179759	0	1.04038	0	0	0.406182	0	0	0.553569	0.266386	0	0	0	1.45047	0	0	0	0	0	0	0
chr1	51402434	51408332	-	ENSG00000085832.16	EPS15	1.82266	2.21002	0	2.03962	2.3855	2.73882	4.74086	9.56921	3.90738	0.545775	1.4597	2.42401	0.962809	1.67004	2.39594	0	4.35858	0.237365	2.00279	2.22657	0.828138	2.0244	0.425702	1.10851	3.20437	4.34729	1.92215	4.81356	1.52318	0	1.294	0	2.95688	1.98981	0.883722	3.31937	1.0677	0.410777	5.96167	4.05093	3.72968	1.52817	0	1.26863
chr1	51402434	51445045	-	ENSG00000085832.16	EPS15	0.253148	0.477843	0	0	0	0	0	0	0	0	0	0	0	0	0	0	0	0	0.381483	0	0	0	0	0	0	0	0	0	0	0	0	0	0	0	0	0	0	0	0.518406	0	0	0	0	0
chr1	51402434	51448135	-	ENSG00000085832.16	EPS15	0.641307	0	0	0.874124	0	0	0	0.675076	0	0	0	0	0	0.603313	0.824411	0	0	0	0	0.687616	2.09054	0	0	0.359518	0	0	0	0	0	0.880671	0	0.332141	0	0.442181	0	0	0.846105	0	0	0	0	0	0	0
chr1	51402434	51465326	-	ENSG00000085832.16	EPS15	0.544267	0.358382	0	0.145687	0	0	0.758538	0.877599	0	0	0	0	0	0.148642	0.489494	0	0.235175	0	0.715281	0	0.282779	0	0	0	0.801092	1.08992	0	0	0	0	0	0	0.639326	0.22109	0	0	0	0	0.777609	0.514404	0.486479	0	0	0
chr1	51403418	51408332	-	ENSG00000085832.16	EPS15	0.101259	0	0	0	0	0	0	1.21514	0	0	0.686916	0	0	0.244823	0	0.461903	0	0	0	0	0	0	0	0	0	0.445876	0.327175	0	0	0	0	0	0.479494	0	0	0	0	0	1.03681	0	0.32432	0	0	0
chr1	51405904	51408332	-	ENSG00000085832.16	EPS15	0.354407	0.46291	0	0.558468	0.938559	0	0.505692	1.41766	0.224885	0.255832	1.77453	0	0.0875281	0.323516	0.669834	0	0	0.281871	0.572224	0	0.908932	0	0	0	0.49298	0	1.51318	0.42317	1.06623	0	0.398154	0	0	0.789608	0	0	0	0	0	1.02881	0.486479	0	0.352153	0.951472
chr1	51461090	51465326	-	ENSG00000085832.16	EPS15	0.573801	0.731697	0	0.275187	0.703919	0.836861	0.758538	1.51892	0.337328	0.272887	0	0	0.116704	0.533364	2.52476	0.307935	0.773466	0.192859	0.524539	0	0.636253	0.442838	0	0.629156	0.575143	0.668814	0	0	0.710818	0	0.199077	0	2.14441	0	0	0.390514	0	0	1.03681	0	0.540533	0	0	0
chr1	51463672	51465326	-	ENSG00000085832.16	EPS15	0.135012	0	0	0	0	0	0	0	0	0	0	0	0	0	0.687009	0	0	0	0.508644	0	0	0	0	0	0	0	0	0	0	0	0	0.132856	0	0	0	0	0	0	0	0	0	0	0	0
chr1	51760689	51765981	+	ENSG00000117859.18	OSBPL9	0.253148	0	0	0	0	0	0	0	0	0	0	0	0	0	0	0	0	0	0	0	0	0	0	0	0	0	0	0	0	0	0	0	0	0	0	0	0	0	0	0	0	0	0	0.475736
chr1	51814034	51816389	-	ENSG00000078618.21	NRDC	0.379721	0	0	0	0	0	0	0	0	0	0	0	0	0.139899	0	0	0	0.237365	0	0	0	0	0	0	0	0	0	0.42317	0	0	0	0.442855	0	0	0	0	0	0	0	0	0	0	0	0
chr1	51814034	51827869	-	ENSG00000078618.21	NRDC	0.734128	0	0	0	0	0	0	0	0	0.204666	0	0	0	0	0	0	0	0	0	0	0	0	0	0	0	0	0	0	0	0	0	0	0	0	0	0	0	0	0	0	0	0	0	0
chr1	51814034	51834170	-	ENSG00000078618.21	NRDC	0.101259	0	0	0.19425	0	0	0	0	0	0	0	0	0	0	0	0	0	0	0	0	0	0	0	0	0.49298	0	0	0	0	0	0	0	0.159831	0	0	0.650857	0	0	0	0	0	0	0	0
chr1	51818065	51825382	-	ENSG00000078618.21	NRDC	0.33753	0	0	0	0	0	0	0	0	0	0	0	0	0	0	0	0	0	0	0	0	0	0	0	0	0	0	0	0.304636	0	0	0	0	0	0	0.390514	0	0	0	0	0	0	0	0
chr1	51827795	51834170	-	ENSG00000078618.21	NRDC	1.40497	1.06021	3.88987	1.82109	7.19562	1.33137	1.26423	5.51875	6.46545	2.8909	2.7906	0	5.15322	4.21445	5.02375	1.61666	3.10431	1.88409	4.67317	3.97835	3.42365	2.51469	1.50516	1.52795	1.5611	4.0872	8.79282	4.02012	5.86425	1.05681	3.03593	0.946603	7.05922	1.65818	5.43829	12.4965	0.56407	2.14868	3.56404	5.01544	1.86484	3.73416	0	1.26863
chr1	52024509	52028630	-	ENSG00000117862.11	TXNDC12	0.253148	0	0.518649	0	0	0	0	0	0	0	0	0	0.306348	0.0699493	0	0	0	0	0	0	0	0	0	0	0	0	0	0	0	0	0	0	0	0	0	0	0	0	0	0	0	0	0	0
chr1	52396045	52397863	-	ENSG00000085840.12	ORC1	0.253148	0	0	0	0	0	0	0.658199	0	0	0	0	0	0.139899	0.309154	0	0	0	0	0	0.999826	0	0	0	0	0	0.327175	0	0	0	0	0	0	0	0	0	0	0	0	0	0	0	0	0
chr1	52445786	52461769	-	ENSG00000134744.13	ZCCHC11	0.227833	0	0	0	0	0	0	0.810092	0	0	0	0	0	0.0699493	0	0	0	0	0	0	0.908932	0	0	0	0	0	0.490762	0	0	0	0	0	0	0	0	0	1.31616	0	0	0	0	0	0	0
chr1	52477707	52481923	-	ENSG00000134744.13	ZCCHC11	0.303777	0	0	0	0.391066	0	0	0	0	0.306998	0	0	0.379288	0.157386	0	0	0.18814	0	0	0	0	0	0	0	0	0.594502	0	0	0	0	0.895847	0	0.106554	0	0	0	0	0	0	0	0	0	0	0
chr1	52490731	52509712	-	ENSG00000134744.13	ZCCHC11	0.721471	0	0	0.809374	0	0.646665	0	0	0	0	0	0	0.798694	0.209848	0	0	0	0	0	0	0	0	0	0.179759	0	0.297251	0.490762	0	0	0	0	1.21785	0	0	0	0.390514	0	0	0	0	0	0.295775	0.176077	0
chr1	52493610	52509712	-	ENSG00000134744.13	ZCCHC11	0.797415	0.537573	0.648312	0.631312	0.312853	0.912939	0.568904	1.62018	2.97973	0.255832	0.515187	0	4.58428	1.98481	1.18509	0	4.02934	0.548907	0	0	1.09072	0	0.364887	1.07855	1.1092	0.520189	1.47229	0	0.990068	0	0	0.332141	1.42516	0.189506	0	0.878657	0	0.294917	0.86401	0.835907	0.648639	0.295775	0	0.317157
chr1	52509595	52531408	-	ENSG00000134744.13	ZCCHC11	0.455666	0	0	0	0	0	0	0	0	0	0	0	0	0	0	0	0	0	0	0	0	0	0	0	0	0	0	0	0	0	0	0	0	0	0	0	0	0	0	0	0	0	0	0
chr1	52509595	52535122	-	ENSG00000134744.13	ZCCHC11	0.354407	0	0	0	0	0	0	0	0	0	0	0	0	0	0	0	0	0	0	0	0	0	0	0	0	0	0	0	0	0	0	0	0	0	0	0	0	0	0	0	0	0	0	0
chr1	52515890	52526373	-	ENSG00000134744.13	ZCCHC11	0.405036	0.298652	0.259325	1.42045	1.48605	0.304313	2.02277	6.88578	2.72673	0.741913	1.97488	2.87851	3.55583	0.918085	0.927462	0.538887	0.768239	0.682425	1.04908	0.982309	1.3735	0	0.851403	3.32554	2.83463	2.37801	3.23085	1.58689	1.14239	2.28975	0	1.37839	0.621567	1.42129	0	2.19664	2.1757	1.48512	0.972012	1.35031	1.37836	1.55282	0.880383	1.1497
chr1	52515890	52535122	-	ENSG00000134744.13	ZCCHC11	0.151889	0	0	0	0	0	0	0	0	0	0	0	0	0	0	0	0	0	0	0	0	0	0	0	0	3.26976	0	0	0	0	0	0	0	0	0	0	0	0	0	0	0	0	0	0
chr1	52801818	52802139	+	ENSG00000162378.12	ZYG11B	0.168765	0	0	0.364218	0	0	0	0	0	0	0	0	0.612697	0.19819	0.489494	0	0.857083	0	0	0	1.05032	0	0	0.179759	0	0.396334	0	0	0	0	0	0.265713	0.461735	0	0	0	0	0	0	0	0	0	0	0
chr1	53233541	53235635	-	ENSG00000162385.10	MAGOH	0.911332	0.268787	0	0	0	0	0	0	0	0	0	0	0.962809	0.437183	0	0	0	0	0	0	0	0	0	0	0	0	0.327175	0.42317	0	0	1.34377	0	0	0	0	0.650857	0	0.252786	0	0	0	0	0	0
chr1	53803927	53832591	-	ENSG00000058804.11	NDC1	0.759443	0.597303	0	0	0	0	0	0.405046	0	0.511664	0	0	0	0.192361	1.39119	0	0.548742	0	0	0	0	0	0	0.449397	0	0	0	0	0	0	0	0	0.479494	0	0	0.650857	0	0	0	0	0	0.295775	0	0
chr1	54040755	54047372	-	ENSG00000116209.11	TMEM59	0.253148	0	0	1.42045	0	0	0	0.607569	4.24471	0	0.343458	0	1.75056	0.35849	1.03051	0	1.25427	0.178024	0.381483	0	0.484764	0	0	0	0	0	0	0	0	0	1.32718	0	0	0	0	0	0	0	0	0	0.32432	0	0	0
chr1	54651948	54673186	+	ENSG00000184313.19,ENSG00000271723.5	MROH7,MROH7-TTC4	0.202518	0	0	0	0	0	0	0	0	0	0	0	0	0	0	0	0	0	0	0	0	0	0	0	0	0	0	0	0	0	0	0	0	0	0	0	0	0	0	0	0	0	0	0
chr1	58506059	58536741	-	ENSG00000162600.11,ENSG00000173406.15	OMA1,DAB1	0.556925	0.179191	0	0	0.625706	0	0.505692	1.82271	0.899541	0	1.31659	0.757503	0.29176	0.163215	1.85492	0.667193	0.125427	0.276926	1.38288	0.884078	0	0.379576	0	0.539276	0.73947	0.520189	1.3496	0.528963	1.52318	0	0	0.714104	0.599368	0	0	1.0251	0	0.252786	2.00882	1.11454	0.486479	0.443663	0	0.740034
chr1	58506059	58539310	-	ENSG00000162600.11,ENSG00000173406.15	OMA1,DAB1	0.573801	0.209056	0	0	0.391066	0	0.505692	0.405046	0.44977	0	0.858645	0	0.306348	0.139899	0	0.615871	0	0.356048	0.953707	0	1.19171	0	0	0.314578	0.73947	0.941294	1.19964	1.05793	0.456955	0	0	0	0.213109	0	0	0.390514	0	0	0.777609	0	0.32432	0	0	0
chr1	58527260	58536741	-	ENSG00000162600.11,ENSG00000173406.15	OMA1,DAB1	0.405036	0	0	0.3885	0.508386	0	0	0.658199	0.674656	0	0	0	0.393876	0.443012	0	0	0	0	0	0	0	0	0	0	0	0	0	0.740548	1.06623	0	0	0.863567	0	0	0	0.585771	0	0	0	0	0	0	0	0
chr1	58527260	58539310	-	ENSG00000162600.11,ENSG00000173406.15	OMA1,DAB1	0.151889	0.298652	0	0	0	0	0	0	0	0	0	0	0.722107	0	0	0	0	0	0	0	0	0	0	0.674095	0.49298	0	0	0	0	0	0	0.232499	0	0	0	0	0	0	0	0	0	0	0	0
chr1	5866372	5873335	-	ENSG00000131697.17	NPHP4	0.607554	0	0	0	0	0	0	0	0	0	0	0	0	0	0	0	0	0	0	0	0	0	0	0	0	0	0	0	0	0	0	0	0	0	0	0	0	0	0	0	0	0	0	0
chr1	58671869	58685251	-	ENSG00000162601.9	MYSM1	0.341749	0	0	0.133547	0.899452	0.45647	0.695327	1.01261	0	0.682219	0	0	0	0.437183	0	0	0.376281	0	0	0	0	0	0	0.629156	1.23245	1.93213	0.65435	0.634756	0.533114	0	0	0.332141	0	0.410596	0.181276	0.634586	0	0	0.712808	0	0	0	0.176077	0
chr1	58681784	58685251	-	ENSG00000162601.9	MYSM1	0.253148	0.119461	0	0	0	0	0	0	0	0	0.515187	0	0.612697	0.139899	0	0	0.418089	0.178024	0	0	0.201985	0	0	0	0	1.22616	0	0	0	0	0	0	0	0	0.302127	0	0	0	0.712808	0	0	0.480635	0	0
chr1	5887379	5986232	-	ENSG00000131697.17	NPHP4	0.151889	0	0	0	0	0	0	0	0	0	0	0	0	0	0	0	0	0	0	0	0	0	0	0	0	0	0	0	0	0	0	0	0	0	0	0	0	0	0	0	0	0	0	0
chr1	59321535	59346398	+	ENSG00000172456.17	FGGY	0.392379	0.238921	0	0.631312	0.743025	0	2.52846	0	0.44977	0.255832	0.343458	0	0.3647	0.122411	0.309154	0.577379	0.470351	0.118683	0.572224	0	0	0.711705	0	0	1.17083	0.668814	0.817937	0.42317	0.456955	0	0.472808	0	0.679284	0.521141	0	1.51324	0.966977	0	3.95285	0	0	0.406691	0	0
chr1	59321535	59378837	+	ENSG00000172456.17	FGGY	0.506295	0.657034	1.21018	0.946968	0.821239	3.00509	2.90773	0	0	0	0	0	0.350112	0.961803	4.04477	1.30873	0.329245	0.904954	1.23982	1.47346	0	0.569364	0	0.958713	1.41732	0.743127	2.20843	1.21662	3.19868	0	1.49308	0.531426	0.865754	1.25548	0	1.51324	0	0.716226	2.33283	0.771606	0	0.554579	0	0.753249
chr1	59339957	59378837	+	ENSG00000172456.17	FGGY	1.86064	0	1.12374	1.03195	2.18997	1.10314	2.84452	0	2.78295	0.255832	2.7906	0	1.14881	1.30281	8.39869	0.962298	1.31698	0.459895	1.46235	1.57169	0	1.28107	0	1.73018	2.71139	0.297251	1.67677	1.05793	1.4851	0.528403	1.41842	0	0.892392	1.39761	0.876169	1.0251	0	0.821553	3.95285	1.80041	0	0.394367	0	0.59467
chr1	61352449	61359274	+	ENSG00000162599.15	NFIA	0.151889	0	0	0	0	0	0	0	0	0	0	0	0	0	0	0	0	0	0	0	0	0	0	0	0	0	0	0	0	0	0	0	0	0	0	0	0	0	0	0	0	0	0	0
chr1	61383236	61406727	+	ENSG00000162599.15	NFIA	0.303777	0	0	0.0971249	0	0	0	0	0	0	0	0	0	0	0.206103	0	0	0.197804	0	0	0	0	0	0	0	0	0	0	0	0	0	0	0	0	0	0	0	0	0	0	0	0	0	0
chr1	61694696	61709437	-	ENSG00000162604.12	TM2D1	1.367	0	1.98816	0	0	0	0	0	0	0	0	0	1.23998	0.244823	0	0	0	0	0	0.392924	0	0	0	0	0	0	0	0.42317	0	0	0	0	0	0	0	0.390514	0	0	0	0	0	0	0	0.475736
chr1	61899582	61914664	+	ENSG00000132849.20	PATJ	0.506295	0	0	0	0	0	0	0	0	0	0	0	0	0.209848	0	0	0	0	0	0	0	0	0	0	0	0	0	0	0	0	0.69677	0	0	0	0	0	0	0	0	0	0	0	0	0
chr1	62439798	62442299	+	ENSG00000162607.12	USP1	0.278462	0	0	0.291375	0	0	0	0	0	0	0	0	0	0	0	0	0	0	0	0	0	0	0	0	0	0	0	0	0	0	0	0	0	0	0	0	0	0	0	0	0	0	0	0
chr1	62577261	62586624	-	ENSG00000116641.17	DOCK7	0.759443	0.298652	1.18857	0	0.573564	0	0	1.21514	0	0.204666	0	0	0.43764	0.26231	1.31391	0	1.28563	0	0	0.654873	0	0.379576	0	0.179759	0	0	0	0	0	0	0	0	0.213109	0	0.181276	0.390514	0	0.46344	0.604807	0	0	0	0	0.422877
chr1	62586506	62663130	-	ENSG00000213703.2,ENSG00000116641.17	RP5-849H19.2,DOCK7	0.405036	0	0	0	0	0	0	0	0	0	0	0	0	0	0	0	0	0	0	0	0	0	0	0	0	0	0	0	0	0	0	0	0	0	0	0	0	0	0	0	0	0	0	0
chr1	62618705	62648544	-	ENSG00000213703.2,ENSG00000116641.17	RP5-849H19.2,DOCK7	0.354407	0	0	0	0	0	0	0	0	0	0	0	0	0	0	0	0	0	0	0	0	0	0	0	0	0	0	0	0	0	0	0	0	0	0	0	0	0	0	0	0	0	0	0
chr1	62803718	62821209	+	ENSG00000125703.14	ATG4C	0.354407	0	0	0	0.312853	0	0	0.810092	0	0	0.343458	0	0	0.253566	0	0	0.125427	0.118683	0	0	0	0	0	0	0	0	0.327175	0	0	0	0	0	0	0	0	0.390514	0	0.252786	0.518406	0	0.32432	0	0	0
chr1	62816574	62821209	+	ENSG00000125703.14	ATG4C	0.151889	0	0	0	0	0	0	0.742584	0	0	0	0	0	0	0	0	0	0	0	0	0	0	0	0.179759	0	0	0	0	0	0	0	0	0	0	0	0	0	0	0	0	0	0	0	0
chr1	62834037	62841547	+	ENSG00000125703.14	ATG4C	0.658184	0	0	0	0.312853	0	0	0	0	0	0	0	0	0	0	0	0	0	0	0	0	0	0	0.748995	0	0	0	0.42317	0	0	0	0	0	0	0	0	0	0	0	0	0	0	0	0
chr1	6318491	6349866	-	ENSG00000097021.19	ACOT7	0.270024	0.627169	0	0	0	0	0	0	0	0	0	0	0	0	0	0	0	0	0	0	0	0	0	0	0	0	0	0	0	0	0	0	0	0	0	0	0	0	0	0	0	0	0	0
chr1	63411925	63429126	+	ENSG00000088035.15	ALG6	0.860702	0	0	0	0	0	0	0	0	0	0	0	0.984691	0	0	0	0	0	0	0	0	0	0	0	0	0	0	0.42317	0	0	0	0	0	0	0	0.390514	0	0	0	0	0	0	0	0
chr1	63478763	63508570	-	ENSG00000142856.16	ITGB3BP	0.472542	0.119461	0	0	0.312853	0.380391	0	1.28265	0	0	0.343458	0.454502	0	0.466329	0	0	0.292663	0	0	0	0.141389	0	0	0	0	0.520189	0.381704	0	0.406182	0	0	0.398569	0.728121	0	0.302127	0	0	0	0	0.771606	0	0	0	0
chr1	63629941	63636388	+	ENSG00000079739.15	PGM1	0.253148	0	0	0	0	0	0	0	0	0	0	0	0	0	0	0	0	0	0	0	0	0	0	0	0	0	0	0	0	0	0	0	0	0	0	0	0	0	0	0	0	0	0	0
chr1	64009304	64050716	+	ENSG00000185483.11	ROR1	0.354407	0.238921	1.64239	0.3885	0	0	1.8542	4.59052	0	0	0	2.95426	0	0.233164	0	0.384919	0.668943	0.326377	0	0	0	0.632626	0	0.569236	0	0	0	0	1.06623	0.968739	0	1.35071	0	0.284259	1.35957	0.9112	0	0	0	1.02881	0.4054	0.665494	0	0
chr1	64049690	64050716	+	ENSG00000185483.11	ROR1	0.556925	0	0	0	0	0	0	0	0	0	0	0	0	0	0	0	0.18814	0.118683	0	0	0	0	0	0	0	0	0	0	0	0	0	0.398569	0	0	0	0	0	0	0	0	0	0	0	0
chr1	64629354	64641969	+	ENSG00000158966.13	CACHD1	0.177203	0	0	0	0	0	0	0.405046	0	0	0	0	0	0	0.386443	0	0.423316	0	0	0	0	0	0	0.179759	0.49298	0	0	0	0	0	0	0	0	0	0	0	0	0	0	0	0	0	0	0
chr1	64647800	64654803	+	ENSG00000158966.13	CACHD1	0.151889	0	0	0	0	0	0	0	0	0	0	0	0	0	0	0	0	0	0	0	0	0	0	0	0	0	0	0	0	0	0	0	0	0	0	0	0	0	0	0	0	0	0	0
chr1	64666056	64675983	+	ENSG00000158966.13	CACHD1	0.185642	0	0.172883	0.19425	0	0	0	1.08012	0	0	0	0	0	0	0	0	0.125427	0	0	0	0	0	0	0	0	0	0	0	0	0.176134	0	0	0	0	0	0	0	0	0	0	0	0	0	0
chr1	64777622	64789514	+	ENSG00000162437.14	RAVER2	0.151889	0	0	0	0	0	0	0.540061	0	0	0	0	0	0.0699493	0	0	0	0.118683	0	0	0.302977	0	0	0	0	0	0	0	0	0	0	0.132856	0.266386	0	0	0	0	0	0	0	0.378373	0	0	0
chr1	6531967	6533441	-	ENSG00000162408.10	NOL9	0.185642	0.199101	0	0	0	0	0	0	0	0	0	0	0	0.244823	0	0	0.313567	0	0	0	0	0	0	0	0	0	0	0	0	0	0	0	0	0	0	0	0.644652	0	0	0	0	0.295775	0	0
chr1	65364634	65366196	+	ENSG00000116675.15	DNAJC6	0.670841	0	0.691533	0.922687	0.312853	0	0	8.10092	0.224885	0	0	1.81801	0.590815	0.716981	8.39869	0	0.86231	0	0.572224	0	0	0	0	1.10851	1.72543	2.19222	0.381704	0	1.06623	0	0.298616	0	1.15434	0.189506	0	0.536957	0	0.789955	0.518406	0.514404	0	0	0	0.740034
chr1	65913244	65918835	+	ENSG00000184588.17	PDE4B	0.556925	0.179191	0.345766	0	4.41905	2.28235	0.505692	0	0	0	0.815713	0	0.116704	0.874367	0.72136	0	0.250854	0.22253	0	1.37523	0.66655	1.56575	0.364887	0.359518	0.49298	0	2.98547	0	2.89405	0	0	0	0.772519	0	0	0.878657	0	0	0	0	0.32432	0	0	0
chr1	6667708	6681037	-	ENSG00000007923.15	DNAJC11	0.253148	0	0	0.0971249	0	0	0	0.607569	0	0	0	0	0	0	0.72136	0	0	0	0	0	0	0	0	0	0.49298	0	0	0	0	0	0	0	0	0	0	0.390514	0	0	0	0	0	0	0	0
chr1	66891153	66905375	-	ENSG00000152763.16	WDR78	0.708813	1.63263	1.23179	2.90161	1.77283	0.710064	4.86729	2.22775	4.10415	0.690746	2.44714	3.28251	2.33044	1.36401	2.11255	0.461903	5.78531	1.40441	0.762966	0.982309	2.38342	0.759152	0	0.928754	2.21841	0.693585	1.47229	0.42317	1.32009	0.704537	0.298616	3.73659	4.76831	1.35023	0.679786	3.27056	2.65919	0.252786	4.27685	1.67181	0.972959	0.998241	0	1.53293
chr1	66946149	66959743	+	ENSG00000198160.14	MIER1	0.151889	0	0.288139	0	0	0	0.505692	0.405046	0	0	0	0	0	0.209848	0.206103	0	0.501707	0	0	0	0	0	0	0	0	0	0	0	0.304636	0	0.69677	0	0.56829	0.315843	0	0.781028	0	0	0.691208	0	0	0	0	0
chr1	66946149	66963160	+	ENSG00000198160.14	MIER1	0.253148	0	0	0.19425	0	0	0	1.08012	0	0	0.343458	0	0	0.314772	0.515257	0	0	0.237365	0	0	0	0	0	0.239678	0	0	0	0	0	0	0	0	0	0	0	0	0	0	0	0	0	0	0.814355	0.317157
chr1	66958058	66963160	+	ENSG00000198160.14	MIER1	0.759443	0	1.01569	1.554	2.73746	2.23163	0.758538	5.62001	1.26498	0.895412	0.515187	0	5.20792	1.1017	3.26329	0.513226	1.8814	0.326377	0.953707	0.785847	1.21191	1.26525	0.973032	0.868834	1.80759	2.22938	2.50834	1.41057	4.11259	0	1.16128	1.76035	2.05117	1.13704	2.99106	1.69223	0.940117	1.30606	2.16003	1.45748	1.78376	1.08451	0	1.26863
chr1	6806982	6825210	+	ENSG00000171735.18	CAMTA1	0.430351	0	0	0.0971249	0	0	0	0	0.562213	0.204666	0	0	0	0.0699493	0	0	0	0	0	0	0.484764	0	0	0	0	0.594502	0.327175	0	0	0	0	0	0	0	0	0	0	0	0	1.54321	0	0	0	0
chr1	70246817	70250047	+	ENSG00000116754.13	SRSF11	0.278462	0	0	0	0	0.304313	0.505692	0	0	0	0	0	0	0	0	0	0	0	0	0	0	0	0	0.763975	0	0	0	0	0	0.176134	0	0	0	0	0	0	0	0	0	0	0	0	0	0
chr1	70270855	70315566	-	ENSG00000118454.12	ANKRD13C	0.101259	0.119461	0	0.0971249	0	0	0	0	0	0.409331	0	0	0	0	0	0	0.736883	0.192859	0	0	0	0	0	0.179759	0	0	0	0	0	0	0	0	0	0	0	0.390514	0	0.252786	0.691208	0	0	0	0	0
chr1	70292387	70306290	-	ENSG00000118454.12	ANKRD13C	1.24042	0.477843	0.345766	0.534187	0.625706	0	0.505692	0.607569	1.54609	0	0	1.76751	0.277172	0.116582	0	0	0.595778	0.118683	0	0	0	0	0	0	0	0	0	0	0.304636	0	0	0	1.74039	0.236882	0	0	0	0	0.518406	0	0	0	0.176077	0
chr1	70292387	70315566	-	ENSG00000118454.12	ANKRD13C	1.10119	1.04528	2.78774	1.34761	1.19927	0.722744	1.13781	2.22775	0.44977	0.272887	1.3309	0	2.1335	2.21215	2.16408	1.11627	1.75598	0.682425	0.953707	0.589385	0.772593	0.711705	0.684163	0.314578	1.41732	2.92297	1.92215	0.581859	0.951989	0	0	1.4116	2.01121	0.994906	1.72213	1.07391	0	0.69516	2.85123	0	1.08107	0.517607	0	0.475736
chr1	70300763	70315566	-	ENSG00000118454.12	ANKRD13C	0.151889	0	0	0	0.351959	0	0	0	0	0	0.515187	0	0.0875281	0.209848	0.206103	0	0	0	0	0	0	0	0	0	0.73947	0	0	0	0	0	0	0	0	0	0	0	0	0	0	0	0	0	0	0
chr1	70313744	70336099	-	ENSG00000118454.12	ANKRD13C	0.405036	0	0	0	0	0	0	0	0	0	0	0	0	0	0	0	0	0	0	0	0	0	0	0	0	0	0	0	0	0	0	0	0	0	0	0	0	0	0	0	0	0	0	0
chr1	75732643	75733628	+	ENSG00000117054.13	ACADM	0.860702	0	0	0	0	0	0	0	0	0	0	0	0	0	0	0	0	0	0	0	0.121191	0	0	0	0	0	0	0	0	0	0	0	0	0	0	0	0	0	0	0	0	0	0	0
chr1	77154448	77169395	-	ENSG00000142892.14	PIGK	0.911332	0	0	0.339937	0	0	0.505692	0.607569	1.31183	0	0	0	0	0.218592	0	0	0.710752	0	0.381483	0.392924	0	0	0	0	0	0.495418	0	0	0.304636	0	0	0.553569	0.479494	0	0	0	0	0.252786	0.518406	0	0	0.295775	0	0
chr1	77154448	77210489	-	ENSG00000142892.14	PIGK	0.480981	0	0	0	0	0	0	0	0	0	0	1.51501	0	0	0.412206	0	0	0.118683	0	0	0	0	0	0.179759	0	0	0	0	0	0	0	0	0	0	0	0	0	0	0	0	0	0	0	0
chr1	77631849	77641655	-	ENSG00000036549.12	ZZZ3	0.151889	0	0	0	0	0	0	0	0	0	0	0	0	0	0.206103	0	0	0	0	0	0	0	0	0	0	0	0	0	0	0	0	0	0	0	0	0	0	0	0	0	0	0	0	0
chr1	77701368	77713281	-	ENSG00000077254.14	USP33	0.202518	0	0	0	0.312853	0	0	0	0	0	0	0	0.175056	0	1.44272	0	0	0.118683	0	0	0	0	0	0	0	0.594502	0.327175	0	0	0	0	0	0	0	0	0	0	0	0	0	0	0	0	0.317157
chr1	77701368	77715868	-	ENSG00000077254.14	USP33	0.101259	0	0	0	0	0	0	0	0	0	0	0	0	0	0	0	0.250854	0	0	0	0	0	0	0	0	0	0	0	0	0	0	0	0	0	0	0	0	0	0	0	0	0	0	0
chr1	77711746	77713281	-	ENSG00000077254.14	USP33	1.11385	0.671966	0	0.825562	0.391066	0	0.505692	0	0.505992	0.204666	0	0	1.87091	0.35849	1.16792	0	1.12884	0.296706	0	0.589385	0.848337	0	0	1.1909	0	0.445876	0	0	0	0	0	0.28232	0.985628	0	0	0	0.624506	0	0	0	0	0.492959	0	0
chr1	77711746	77715868	-	ENSG00000077254.14	USP33	0.405036	0	0	0.254953	0.312853	0.557907	0.505692	0.675076	0.787098	0	0.629673	0	1.29104	0.419696	0.463731	0	0	0	0	1.30975	0.181786	0	0	0	0.49298	0	0.436233	0.987398	1.01545	0	0	0	0.213109	0	0	0	0	0	1.03681	0.85734	0	0.406691	0	0
chr1	77717866	77725762	-	ENSG00000077254.14	USP33	0.556925	0.418112	0	0.886265	0	0	0	0.556938	0	0	0	0	0	0.988034	0.412206	0	1.70894	0	0	0	0.201985	0.379576	0	0.269638	0	0	0	0	0.304636	0	0.69677	0	0.515013	0	0	0	0.523779	0	0	0	0	0	0	0
chr1	77725621	77736158	-	ENSG00000077254.14	USP33	0.303777	0	0	0	0	0.45647	0	0.405046	0	0	0	0	0	0.139899	0	0	0	0	0	0	0	0	0	0	0	0	0	0	0	0	0	0	0	0	0	0	0	0	0	0	0	0	0	0
chr1	77734346	77736158	-	ENSG00000077254.14	USP33	0.202518	0.597303	1.15255	0.716296	0.469279	0.532548	0	0	0	0.460498	0.343458	0	2.39608	0.813161	0.824411	0	0	0.356048	0.635805	0	0	0	0	0	0	0.297251	0.926995	0.634756	0.723511	0.968739	0	0	1.38521	0	0	0	0	0	0	0	0	0.492959	0	0
chr1	7777159	7778169	+	ENSG00000049245.12	VAMP3	5.10093	3.31503	7.13143	11.1329	14.7823	5.28744	6.89005	9.77173	5.70646	3.22348	7.51314	1.81801	11.2255	7.97422	9.09428	5.46585	6.16159	3.38245	8.77411	5.05889	7.31691	10.0588	5.10842	3.19072	11.2769	7.05971	17.9946	7.77576	11.8047	4.62352	12.9898	2.5907	5.43427	3.38742	8.49733	11.2273	1.36988	3.4758	8.2297	7.00876	5.35127	6.3222	1.07847	4.59878
chr1	77801330	77815231	+	ENSG00000180488.15	MIGA1	0.544267	0.119461	0.259325	0.0971249	0	0	0	1.01261	1.01198	0.204666	0	0	0.0875281	0.0699493	0.824411	0	1.08703	0	0	0	0.181786	0	0.364887	0	0	0	0	0	0.304636	0	0	0.996424	0.266386	0	0.362553	0.390514	0.161163	0	0	0	0	0	0	0.317157
chr1	77858937	77861322	+	ENSG00000180488.15	MIGA1	0.303777	0	0	0.19425	0	0	0	0	0	0	0	0	0	0.32643	0	0	0.18814	0	0	0	0	0	0	0	1.23245	0	0	0	0	0	0	0	0	0	0	0	0	0	0	0	0	0	0	0
chr1	77858937	77864028	+	ENSG00000180488.15	MIGA1	0.253148	0.268787	0	0	0	0	0	0	0	0	0.643984	0	1.24728	0.26231	0	0	0.658491	0.118683	0	0	0.424168	0.379576	0	0	0	0	0	0	0	0	0	0	0.213109	0.189506	0	0	0	0.252786	0	0	0.486479	0	0	0
chr1	7835761	7837149	+	ENSG00000049246.14	PER3	0.151889	0	0	0.242812	0.312853	0	0	0.675076	0	0	0	0	0	0.271054	0	0	0	0	0	0	0	0	0	0	0	0	0	0	0	0.176134	0	0	0.159831	0	0.181276	0.520686	0	0.252786	0	0	0	0	0	0
chr1	805798	810170	-	ENSG00000230092.7,ENSG00000230021.9	RP11-206L10.8,RP11-206L10.17	1.18979	0.358382	0	1.48115	0.938559	0	0	0.506307	2.02397	0	0.686916	0	6.49896	1.50391	1.39119	0	0.877988	0.712095	0	0	1.78757	0	0	0	0	0	1.71767	0	0	0	0	0	1.06554	0	0	0	0	0.252786	0	1.28601	0	1.03521	0	0
chr1	83911164	83947282	-	ENSG00000137941.16	TTLL7	0.607554	0	0	0.874124	0	0	0.758538	0	2.02397	0.204666	0.343458	0	0.568933	0.568338	1.13357	0	1.11316	0	0	0	0	0	0	0	1.04758	0	0	0	0	0	0	0	0	0.22109	0	0.585771	1.58477	0	0	0	0	0.492959	0	0
chr1	84179176	84185182	+	ENSG00000142875.19	PRKACB	0.151889	0.199101	0	0.849843	0.312853	0	0.758538	0	0	0	0	0	0.948221	0.410952	0	0	0	0	0	0	0.363573	0	0	0	0	0	0	0	0	0.484369	0.895847	0.697497	0	0	0	0	0	0	0	0	0	0	0	0
chr1	84179176	84197824	+	ENSG00000142875.19	PRKACB	0.202518	0	0	0.3885	0.586599	1.59764	0	0	0	0.511664	0	0	4.51864	0.157386	0	0	0	0.459895	0.667595	0	1.81786	0	0	0	0	0	0.817937	0	0.304636	0	1.82487	0	1.85138	0.521141	0	0	0	1.01114	0	0	0	0.690142	0	0
chr1	8465924	8541318	-	ENSG00000221083.1,ENSG00000142599.17	RF00599,RERE	0.29112	0.179191	0	0	0	0.304313	1.68564	0	0	0	0	0	0	0	0	0	0	0	0	0	0	0	0	0	0	0	0	0	0	0	0	0	0	0	0	0	0	0	0.777609	0	0	0	0	0
chr1	84865384	84866138	-	ENSG00000171517.5	LPAR3	0.151889	0	0	0	0	0	0	0.810092	0	0	0	0	0	0	0.283391	0	0	0	0	0	0	0	0.364887	0	0	0	0	0	0.304636	0	0	0	0	0	0	0	0	0	0	0	0	0	0	0
chr1	84947032	84958702	-	ENSG00000153898.12	MCOLN2	0.253148	0	0	0	0	0	0	0	0	0	0	0	0	0	0	0	0	0	0	0	0	0	0	0	0	0	0	0	0	0	0	0	0	0	0	0	0	0	0	0	0	0	0	0
chr1	8495062	8541318	-	ENSG00000221083.1,ENSG00000142599.17	RF00599,RERE	0.151889	0.597303	0.950857	0.226625	0	0	6.25794	2.22775	0	0	0	0	0.306348	0.332259	0.953225	0	0.815274	0.178024	0.381483	0.54027	0.363573	0	0.775385	0	0.821633	0	0.408968	0.846341	0	0	0	0	0.319663	0	0.392765	0.846114	0	0.947946	1.55522	0.900207	0.32432	0.295775	0	0.317157
chr1	8495062	8557523	-	ENSG00000221083.1,ENSG00000142599.17	RF00599,RERE	1.13916	2.07563	0	0.3885	0.625706	0.304313	8.28071	2.83532	0.730877	0.63958	0.472255	0	0	0	0.72136	0	2.35175	0.370883	1.19213	0.491155	0.242382	0	0	1.34819	0.985959	0.594502	0.327175	1.05793	0	0.469691	0	1.31196	1.01227	0.189506	0.99702	0.715943	0	0	1.29602	0.771606	0	0.443663	0	0
chr1	8495062	8614686	-	ENSG00000221083.1,ENSG00000142599.17	RF00599,RERE	0.177203	0	0	0	0	0	0.758538	1.01261	0	0	0	0	0	0	0.927462	0	0.783918	0	0	0	0	0	0.547331	0	0	0	0	0	0	0	0	0	0	0	0	0	0	0	1.03681	0	0	0	0	0
chr1	85182097	85190752	-	ENSG00000097096.8	SYDE2	0.151889	0	0	0	0	0	0	0	0	0	0	0	0	0	0	0	0	0	0	0	0	0	0	0	0	0	0	0	0	0.440336	0	0	0	0	0	0	0	0	0	0	0	0	0	0
chr1	8541213	8557523	-	ENSG00000142599.17	RERE	3.72127	5.30107	3.52249	2.23387	1.29052	1.40745	14.349	5.9238	1.0682	0	1.37383	0	4.40923	3.7248	10.3051	0.307935	5.06411	1.17199	1.76436	1.32612	1.57548	0.379576	0	0.561746	1.06812	0.445876	2.49471	0.705284	1.21855	1.03479	1.96589	0	3.02348	1.2081	3.05904	0.6834	1.61163	1.48512	2.00882	0	0.648639	1.36796	0	0.436091
chr1	8541213	8614686	-	ENSG00000142599.17	RERE	1.32903	1.31407	0	0.667734	0	0	2.65488	2.27838	1.96775	0	0.515187	0	0.320936	0.664519	1.70035	0	2.00683	0	0.572224	0	0.545359	0	0	0.359518	0.49298	0.40872	1.14511	0.476067	0.571193	0.293557	0	0.265713	0.159831	0.252675	0.271914	0.781028	0	0.916348	1.29602	1.02881	0.486479	0.59155	0.352153	0.832538
chr1	8541213	8624380	-	ENSG00000142599.17	RERE	0.202518	0.617214	0	0	0	0	0.927102	0.810092	2.36129	0.358165	0	0	0	0.0874367	0.309154	0.461903	0	0.178024	0	0.736732	0	0	0	0	0	0.594502	0	0.42317	0.660045	0	0	0.199285	0.239747	0	0	0.390514	0	0.379178	1.03681	0	0	0.295775	0	0.555025
chr1	8556474	8624380	-	ENSG00000142599.17	RERE	0.455666	0.537573	0	0	0	0	1.01138	2.32901	2.99847	0	0	0	0.525169	0.268139	0	0	0.376281	0	0	0	0	0	0	0	0	0	0.327175	0	0	0	0	0	0	0	0	0	0	0	0	0	0.32432	0	0	0
chr1	8556474	8656441	-	ENSG00000142599.17	RERE	0.101259	0	0	0	0	0	0	1.56955	0.44977	0	0	0	0	0	0	0	0	0	0	0	0	0	0	0	0	0	0	0	0	0	0	0	0	0	0	0	0	0	0	0	0	0	0	0
chr1	85707690	85707891	-	ENSG00000117174.10	ZNHIT6	0.101259	0	0	0	0	0	0	0	0	0	0	0	0	0	0	0	0	0	0	0	0	0	0	0	0	0	0	0	0	0	0	0	0	0	0	0	0	0	0	0	0	0	0	0
chr1	8624309	8656441	-	ENSG00000142599.17	RERE	0.202518	0	0	0	0	0	0	0	0	0.204666	0	0	0	0.373063	0	0	0	0	0	0	0.363573	0	0	0	0	0	0	0	0	0	0	0	0	0	0	0	0	0	0	0	0	0	0	0
chr1	8655972	8656441	-	ENSG00000142599.17	RERE	0.151889	0	0	0.226625	0	0	0.632115	0.540061	0	0	0	0	0	0.0932658	0.206103	0	0.329245	0.158243	0	0	0	0	0	0	0	0.445876	0.327175	0	0.304636	0	0	0.398569	0.319663	0	0	0	0	0.337048	0.86401	0	0	0	0	0
chr1	86715723	86735179	+	ENSG00000097033.14	SH3GLB1	0.303777	0	0	0.339937	0.312853	0	0	0	1.01198	0.306998	0	0	1.19257	0.716981	0.206103	0.359258	0	0	0	0.589385	1.15131	0	0	0	0	0.297251	0	0.42317	0.533114	0	0	0	0	0	0	0	0	0	0	0	0	0	0	0
chr1	86719506	86724405	+	ENSG00000097033.14	SH3GLB1	0.354407	0	0	0	0.782132	0	0	0.405046	0	0	0	0	0.525169	0	0	0	0	0	0	0	0.989726	0	0	0	0	0	0.381704	0	0.5585	0	0	0	0.399579	0	0	0.390514	0	0	0	0	0	0	0	0
chr1	88740987	88760376	+	ENSG00000065243.19	PKN2	0.29112	0	0	0	0	0	0	0	0	0	0	0	0.43764	0.192361	0	0	0	0	0	0	1.27251	0	0	0	0	0	0	0	0	0	0	0	0	0.189506	0	0	0	0.379178	0	0	0	0	0	0
chr1	88740987	88771879	+	ENSG00000065243.19	PKN2	0.320654	0.119461	0	0.0971249	0	0	0	0.540061	0	0	0.343458	0	0	0.408038	0	0	0	0	0	0	0	0	0	0.179759	0	0	0	0	0	0	0	0	0	0	0	0	0	0	0	0	0	0	0	0
chr1	88770351	88771879	+	ENSG00000065243.19	PKN2	0.632869	0.298652	0	0.607031	0.312853	0.304313	0.632115	0.911353	0.562213	0	0.801402	1.212	0.656461	0.682006	2.44747	0.410581	0.940701	0.445059	0.635805	0	3.12067	1.04383	0	0.509317	1.72543	1.48625	0.981524	0.634756	0.685432	0.264201	1.19446	1.46142	0.799157	0.379012	0	0.390514	0	0	0.604807	1.02881	0.486479	0.369719	0	0
chr1	88770351	88786213	+	ENSG00000065243.19	PKN2	0.632869	0.238921	0	0	0.312853	0.304313	0.505692	1.3164	0.337328	0	0	0	0.0875281	0.148642	1.13357	0.307935	0.595778	0.118683	0	0	0	0	0	0.449397	0	0	0.65435	0.42317	0	0	0	0	0.18647	0	0	0.781028	0	0.252786	0	0.514404	0.486479	0	0	0.317157
chr1	88961380	88969467	-	ENSG00000137944.17	CCBL2	0.405036	0	0	0	0	0	0	0	0	0	0	0	0	0	0	0	0	0	0	0	0	0	0	0	0	0	0	0	0	0	0	0	0	0	0	0	0	0	0	0	0	0	0	0
chr1	90918051	90941309	-	ENSG00000122482.20	ZNF644	0.607554	0	0	0.242812	0	0	0	0	0	0	0	0	0	0	0	0	0	0	0	0	0	0.569364	0	0	0.49298	0	0	0	0	0	0	0	0	0.189506	0	0	0	0	0	0	0	0	0	0.317157
chr1	90973152	90982370	-	ENSG00000122482.20	ZNF644	0.658184	0	0	0	0	0	0	0	0	0	0	2.34826	1.41504	1.73708	3.70985	0	0	0	0	0.72036	0	0	0	0	0	0	0	0	0	0	1.34377	0	0.852435	0	0	0.650857	0	0.505571	0	1.02881	0	0	0	0
chr1	91343429	91353299	-	ENSG00000162669.15	HFM1	0.202518	1.11497	0	0.19425	0	0	0	0	1.91152	0	0	0	0	0.445927	0	0	2.33607	0	0	0	0	0	0	1.03361	0	0	0	0	0	0	0	0	0	0.189506	0.181276	0	0	0.505571	0	0	0.32432	0	0	0
chr1	91861470	91861644	-	ENSG00000069702.10	TGFBR3	0.843826	0.696854	1.90171	2.83281	0.834274	0	3.37128	1.89021	5.39724	0	0.515187	0	1.54633	0.757784	0	1.28306	0.125427	0.336267	0.699385	0.916822	1.79767	1.13873	0.364887	1.34819	0.73947	3.46793	1.09058	1.55162	0.406182	0.381624	0.796309	0	0	0.347428	0	0	0.752094	0	0.691208	0	0	1.28169	0	0
chr1	92320598	92324375	+	ENSG00000122484.8	RPAP2	0.101259	0	0	0	0	0	0	0	0	0	0	0	0	0	0	0	0	0	0	0	0	0	0	0	0	0.297251	0	0	0	0	0	0	0	0	0	0	0	0	0	0	0	0	0	0
chr1	92333390	92363770	+	ENSG00000122484.8	RPAP2	0.632869	0	0	0	0.469279	0	0	0	0	0	0	0	0	0.209848	0	0	0	0	0	0	0	0	0	0	0	0	0	0	0	0	0	0	0	0	0	0	0	0	0	0	0	0	0	0
chr1	92333390	92380873	+	ENSG00000122484.8	RPAP2	0.860702	0.955686	0.821195	3.32653	4.37994	2.38379	1.0746	7.69587	2.77358	0.579886	1.50263	0	4.27794	2.422	3.16883	0.461903	3.18271	1.0088	1.43056	2.16108	3.18126	2.18256	0.486516	0.224698	2.03354	2.6381	5.68466	1.11082	2.13245	2.97227	1.76681	1.94303	2.77041	1.32654	1.48042	2.09901	2.41744	2.27507	2.46243	2.82922	1.6216	2.29226	0	1.07041
chr1	9244924	9247083	+	ENSG00000049239.12	H6PD	0.961961	0	0	0	0	0	0	0	0	0	0	0	0	0	0	0	0	0	0	0	0	0	0	0	0	0	0	0	0	0	0	0	0	0	0	0	0	0	0	0	0	0	0	0
chr1	92563641	92636336	-	ENSG00000223787.2,ENSG00000067208.14	RP4-593M8.1,EVI5	0.101259	1.10501	0.172883	0.437062	0	0.494509	0	0.405046	0.646545	0	0	0	0	0.515876	1.03051	0.962298	0.987736	0.341212	0.381483	0.392924	0.605955	0	0	0	0	0	0	0	0.304636	0	0	0.265713	0.532772	0	0.181276	0.536957	0.725233	0	0.518406	0	0	0.394367	0	0.370017
chr1	92563641	92636356	-	ENSG00000223787.2,ENSG00000067208.14	RP4-593M8.1,EVI5	0.202518	0	0	0	0	0	0	0	0	0	0	0	0	0	0	0	0	0	0	0	0	0	0	0	0	0	0	0	0	0	0	0	0	0	0	0	0	0	0	0	0	0	0	0
chr1	92563641	92704744	-	ENSG00000223787.2,ENSG00000229992.1,ENSG00000201317.1,ENSG00000067208.14	RP4-593M8.1,RP11-330C7.2,RNU4-59P,EVI5	0.126574	0	0	0	0	0	0	1.21514	0	0	0	0	0	0	1.08204	0.461903	0.438994	0	0	0	0	0	0	0.494337	0	0	0	0	0	0	0	0	0	0	0	0	0.765524	0	0	0	0	0	0	0
chr1	92605306	92636336	-	ENSG00000067208.14	EVI5	0.168765	0.477843	0	0.242812	0	0	0	1.77208	0.224885	0	0	0	0.131292	0.373063	0	0.307935	0.533064	0	0.476854	0	0.242382	0	0.547331	0.359518	1.1092	0	0	0	0.761591	0	0	0	0.37294	0	0.634467	0.520686	0	0	0.950411	0	0	0	0	1.03076
chr1	92605306	92704744	-	ENSG00000229992.1,ENSG00000201317.1,ENSG00000067208.14	RP11-330C7.2,RNU4-59P,EVI5	0.202518	0	1.09493	0.145687	0	0	0	0	0	0	0.343458	0.707003	0	0.0699493	0.206103	0	0	0	0	0	0	0	0	0	0.657306	0	0	0	0	0	0	0	0	0	0	0	0	0	0.777609	0.514404	0	0	0	0
chr1	93183317	93264901	+	ENSG00000122483.17	CCDC18	0.101259	0	0	0	0	0	0	0	0	0	0	0	0	0	0	0	0	0	0	0	0	0	0	0	0	0	0	0	0	0	0	0	0	0	0	0	0	0	0	0	0	0	0	0
chr1	93183359	93192106	+	ENSG00000122483.17	CCDC18	0.33753	0	0	0	0	0	0	0	0	0	0	0	0	0.0699493	0	0	0	0	0	0	0	0	0	0	0	0	0	0	0	0	0.497693	0	0	0	0	0	0	0	0	0	0	0	0	0
chr1	93183359	93193744	+	ENSG00000122483.17	CCDC18	0.101259	0	0	0	0	0	0	0	0	0	0	0	0.175056	0	0	0	0	0	0	0	0	0	0	0	0	0	0	0	0	0	0	0	0.106554	0	0	0	0	0	0	0	0	0	0	0
chr1	93183359	93210926	+	ENSG00000122483.17	CCDC18	0.253148	0	0.864416	0	0	0	0	0	0	0	0	0	0	0.244823	0	0	0	0	0	0	0.302977	0	0	0.179759	0	0	0	0	0	0	0	0	0	0	0	0	0	0	0	0	0	0	0	0
chr1	93183359	93232593	+	ENSG00000122483.17	CCDC18	0.202518	0	0	0	0	0	0	0	0	0	0	0	0	0	0	0	0	0	0	0	0	0	0	0	0	0	0	0	0	0	0	0	0	0	0	0	0	0	0	0	0	0	0	0.475736
chr1	93212100	93226449	+	ENSG00000122483.17	CCDC18	0.860702	0	0	0	0	0	0	0	0	0	0	0	0	0.104924	0	0	0	0	0	0	0	0	0	0	0	0	0	0	0	0	0	0	0	0	0	0	0	0	0	0	0	0	0	0
chr1	93212100	93232593	+	ENSG00000122483.17	CCDC18	0.405036	0	0	0	0	0	0.505692	0	0	0	0	0	0	0	0	0	0	0	0	0	0	0	0	0	0	0	0	0	0	0	0	0	0	0	0	0.390514	0	0	0	0	0	0	0	0
chr1	93226332	93232593	+	ENSG00000122483.17	CCDC18	0.113916	0	0	0	0	0.304313	0	0	0	0	0	0	0	0.139899	0	0	0	0	0	0	0	0	0	0	0	0	0	0	0.304636	0	0	0	0.106554	0	0	0	0	0	0	0	0	0	0	0
chr1	93894613	93901669	-	ENSG00000023909.9	GCLM	0.151889	0.268787	0	0	0.312853	0	0	0.810092	1.27435	0.56283	0	0	0	0.361405	0.695597	0	0.344924	0.296706	0.381483	0	0.706947	0	0	0	0	0	0.327175	0	0.710818	0	0	0.442855	0	0	0	0	0	0	0	0.514404	0.648639	0	0	0
chr1	94458606	94483239	+	ENSG00000117528.11	ABCD3	0.911332	0	0.518649	0	0	0.45647	0	0.506307	0	0	0.601052	0	0	0.39638	0	0.975129	1.44241	0.267036	0.572224	0	0	0.759152	1.2771	0	0	0	0	0	0.609273	1.58521	0	0	0	0	0	0	0	0	3.11044	0	0.729719	1.47888	0	0.317157
chr1	94464774	94480606	+	ENSG00000117528.11	ABCD3	0.506295	0	0	0	0	0	0	0	0	0	0	0	0	0	0	0	0	0	0	0	0	0	0	0	0	0	0	0	0	0	0	0	0	0	0	0	0	0	0	0	0	0	0	0
chr1	94498601	94499614	+	ENSG00000117528.11	ABCD3	1.51889	0	0	0	0.364995	0	0	0.810092	7.98342	0	0	0	0	0	3.4007	0	0	0.237365	0	0	0	0.569364	0	1.64779	0	0	0	0	0.456955	0	0	0	0	0.189506	0	0	0	0	1.42562	0.514404	0.918906	0	0	0
chr1	95143890	95151419	+	ENSG00000152078.9,ENSG00000271092.5	TMEM56,TMEM56-RWDD3	0.253148	0	0	0.218531	0	0	0	0	1.01198	0	0	0	0.21882	0.192361	3.24612	0	0.219497	0	0	0	0	0	0	0.269638	0	0	0	0	0.304636	0	0	0	0	0	0	0.9112	0	0	0	0	0	0	0	0
chr1	96769702	96777946	+	ENSG00000117569.18	PTBP2	0.151889	0	0	0	0	0	0	0	0	0	0	0	0	0	0	0	0	0	0	0	0	0	0	0	0	0	0	0	0	0	0	0	0	0	0	0	0	0	0	0	0	0	0	0
chr1	9741093	9773394	-	ENSG00000171603.16	CLSTN1	0.151889	0	0	0	0	0	0	0	0	0	0	0	0	0	0	0	0	0	0	0	0	0	0	0	0	0	0	0	0	0	0	0	0	0	0	0	0	0	0	0	0	0	0	0
chr1	97549559	97595166	-	ENSG00000188641.13	DPYD	0.151889	0	0	0	0.625706	0.304313	0	0	0	0	0	0	0	0	0	0	0	0	0	0	0	0	0	0	0	0	0.490762	0.42317	0	0	0	0	0	0	0	0	0	0	0	0	0	0	0	0
chr1	97679094	97699547	-	ENSG00000188641.13	DPYD	0.202518	0	0	0.161875	0.521421	0	4.36159	0	0	0	0	0	0	0.472158	0	0	0.18814	0	0	0.392924	0	0	0	0	0	0	0	0	0.406182	0	0	0.664282	0	0.189506	0	0.585771	0	0	0	0.514404	0	0	0	0
chr1	97679094	97721671	-	ENSG00000188641.13	DPYD	0.658184	0.159281	0	0.776999	0	0	2.78131	0	0	0	0	0	0	0.209848	0	0	1.56784	0	0	0	0	0	0	0	0	0	0.940627	0	0	0	0	0	0	0.284259	0	0	0	0	0	0	0	0	0	0
chr1	98691074	98701903	+	ENSG00000162627.16	SNX7	0.489419	0	0	0	0	0	0.632115	0	0	0	0	0	0	0.42844	0	0	0.454672	0	0.381483	0	0	0	0	0	0	0	0	0	0	0	0.298616	0.265713	0	0.236882	0	0.781028	0	0	0.777609	0	0	0	0	0
chr1	9931890	9932898	-	ENSG00000162441.11	LZIC	0.379721	0.398202	0	0.607031	0.417137	0	0	0.506307	0.646545	0.204666	0.629673	0	0.3647	0.542107	0	0	0	0.276926	0	0.523898	0	0.569364	0	0	0	0	0.381704	0.528963	0	0	0	0	0.239747	0	0.694893	0.390514	0.966977	0	0	0	0.527019	0	0	0.317157
chr1	9931890	9934860	-	ENSG00000162441.11	LZIC	2.36271	1.93128	1.51273	1.56614	3.87155	1.86392	11.6941	14.531	3.07343	1.53499	1.37383	0	6.55367	4.05706	4.35392	1.77063	3.9823	1.54287	3.24261	4.25667	2.59046	2.89427	1.09466	2.53909	4.68331	4.53308	5.31659	3.54405	3.42716	0	0.796309	0.597854	3.3831	1.06597	2.33393	4.1004	0.402907	1.16913	5.11926	2.44342	1.29728	1.08451	0	1.70472
chr1	9931890	9935627	-	ENSG00000162441.11	LZIC	0.139231	0	0	0.364218	0.547492	0	0	0	0.224885	0	0.343458	0	0.14588	0.332259	0.309154	0.307935	0.18814	0.257145	0.635805	0	0.302977	0	0	0	0.73947	0.54496	0.940627	0.42317	0	0	0.398154	0.132856	0.319663	0	0	0.390514	0	0.631964	0.712808	1.02881	0	0	0	0
chr1	9972017	9981170	+	ENSG00000173614.13	NMNAT1	0.38816	0	0.172883	0	0	0	0.505692	0.405046	0	0	0	0	0	0	0	0	0.125427	0	0	0	0	0	0	0	0	0	0.327175	0	0	0	0	0	0.319663	0	0	0	0	0	0	0	0	0	0	0
chr10	100222111	100222980	-	ENSG00000213341.10	CHUK	0.101259	0	0	0	0	0	0	0	0	0	0	0	0	0	2.06103	0	0	0	0	0	0	0	0	0	0	0	0	0	0	0	0	0	0	0	0	0	0	0	0	0	0	0	0	0
chr10	100253420	100260319	-	ENSG00000095485.17	CWF19L1	0.759443	0	0	0	0	0	0	0	0	0	0	0	0	0	0	0	0.125427	0	0	0	0	0	0	0	0	0	0	0	0	0	0	0	0	0	0	0	0	0	0	0	0	0	0	0
chr10	100260217	100262063	-	ENSG00000095485.17	CWF19L1	0.556925	0	0	0.259	0.469279	0	0	0	0	0	0	0	0.700225	0.367234	0	0	0.658491	0.118683	0	0	2.57531	0.379576	0	0	0	0	0.327175	0	0.304636	0	0	1.32856	0.852435	0	0	0	0	0.252786	0	1.28601	0	0.295775	0	0
chr10	100918383	100931078	+	ENSG00000119906.11	SLF2	0.489419	0	0	0	0	0	0	0	0	0	0	0	0	0	0	0	0	0	0	0	0	0	0	0	0	0	0	0	0	0	0	0	0	0	0	0	0	0	0	0	0	0	0	0
chr10	100937401	100938736	+	ENSG00000119906.11	SLF2	0.227833	0.358382	0	0.182109	0.834274	0.405751	0.632115	1.01261	1.54609	0.409331	0.515187	0	1.55362	0.78693	0.412206	0.769839	1.8814	0.637919	0	0	0	0.379576	0	0.719035	0	0	0.490762	0.42317	0.456955	0.748571	0.846078	1.34517	0.665965	0	0.181276	0.9112	0	0.853152	0.518406	0.685872	0.4054	0.406691	0	0.515381
chr10	101461980	101479457	+	ENSG00000166167.17	BTRC	0.421913	0	1.49832	0.752718	0	0	0	0	0	0	0	0	0	0	0	0	0	0	0	0	0	0	0	0	0	0	0.327175	0	0	0	0	0.132856	0	0	0	0	0	0	0	0.514404	0	0.406691	0	0.475736
chr10	101521638	101521870	+	ENSG00000166167.17	BTRC	0.101259	0	0	0	0	0	0	0	0	0	0	0	0	0.174873	0	0	0	0	0	0.392924	0	0	0	0	0	0	0	0	0	0	0	0	0	0	0	0	0	0	0	0	0	0	0	0
chr10	101521638	101536653	+	ENSG00000166167.17	BTRC	0.278462	0	0	0	0	0	0	0	0	0	0	0	0	0	0	0	0	0	0	0	0	0	0	0	0	0	0	0	0	0	0	0	0	0.189506	0	0	0	0	0	0	0	0	0	0
chr10	101624744	101676436	-	ENSG00000107829.13	FBXW4	0.354407	0	0	0.161875	0.586599	0	0.948173	0	0	0	0	0	0.831517	0.69075	1.71752	0	0	0.356048	0	0	0.333275	1.0122	0	0	0	0	0	0	0.304636	0	0	0	0.852435	0	0	0	0	0	0	0	0	0.443663	0	0.370017
chr10	101667885	101676436	-	ENSG00000107829.13	FBXW4	2.77197	2.09056	0.720346	2.87733	2.50282	0.608626	1.58029	0.759461	2.33318	1.07449	1.28797	1.31301	2.01315	2.32582	1.8034	0.307935	2.30472	1.52804	2.57501	0.834963	0.212084	1.13873	0.425702	1.34819	1.1092	0.594502	2.78099	1.76321	1.56126	1.56319	0.331795	1.37839	2.42411	0.592206	0.657127	1.41561	1.18186	0.379178	1.16641	1.15741	1.05404	1.47888	0	0
chr10	101672914	101676436	-	ENSG00000107829.13	FBXW4	0.506295	0	0.345766	1.1655	0.72999	0.380391	0	0.607569	2.02397	0.306998	0	0	0.919045	0.655775	0	0.615871	0	0.430224	0	0.523898	0	0	0.608145	0.539276	0	0.594502	1.14511	0.634756	0.507727	0	0.248846	1.11267	0.976748	0.260571	0	0.976285	0	0	0	0	0.648639	0	0	0
chr10	101792838	101810314	-	ENSG00000198408.13	MGEA5	1.4556	0.696854	0.518649	3.1687	1.7598	0.532548	0	0.70883	0.44977	0.409331	0	2.77751	4.29982	1.5826	1.08204	0.307935	3.4022	1.23133	0.381483	0.884078	0.560508	0	0.486516	0.539276	1.35569	0.445876	1.39049	0.581859	0.304636	0.572436	0.447924	3.95248	0.452856	0	0	1.41561	1.45047	0.410777	1.36082	1.54321	0.32432	0.96127	0.176077	0.475736
chr10	101797979	101807901	-	ENSG00000198408.13	MGEA5	0.215176	0	0	0.145687	0	0	0	0	0	0	0	0	0	0	0	0	0	0.385718	0	0	0	0	0	0	0	0	0	0	0	0	0	0	0.177591	0	0	0	0	0	0	0	0	0.295775	0	0
chr10	101800241	101807901	-	ENSG00000198408.13	MGEA5	0.168765	0	0	0	0	0	0	0	0	0	0	0	0	0.0699493	0	0	0	0	0	0	0	0	0	0	0	0	0	0	0.304636	0	0	0	0	0	0	0	0	0	0	0	0	0	0	0
chr10	101813029	101813606	-	ENSG00000198408.13	MGEA5	0.303777	0	0	0	0	0	0	0	0	0	0	0	1.56456	0.349747	0	0	0	0	0	0	0	0	0	0	0	0	0	0	0	0	0	0	0	0	0	0	1.20872	0	0	0	0	0	0	0
chr10	101889411	101957732	-	ENSG00000274742.1,ENSG00000222430.1,ENSG00000120029.12	RF00017,RF00019,C10orf76	0.759443	0	0	0.582749	2.58104	2.32039	0.505692	0.810092	0	0.63958	2.18954	0	5.13133	0.571253	1.44272	2.42499	0.95638	0.815942	3.24261	1.37523	0	0.695889	0.364887	1.16843	1.41732	1.41194	1.84036	1.76321	3.5414	0	0	0	0	0.189506	0	0.732214	0	3.22302	0	4.24383	0.851339	0.443663	0	1.70472
chr10	101939862	101957732	-	ENSG00000222430.1,ENSG00000120029.12	RF00019,C10orf76	0.472542	0.477843	0	1.23025	1.1732	0.760783	0.758538	0.945107	0	0	0.772781	0	3.17289	1.20663	0	0	0	0.578577	0.635805	1.17877	0.929131	0.379576	0	0.359518	1.1092	0.396334	1.06332	0.687652	0.723511	0.528403	0.945617	0.265713	0.177591	0	0.362553	0	0	0.631964	0.518406	0.85734	0	0	0	1.00433
chr10	102006539	102040125	-	ENSG00000120029.12	C10orf76	0.303777	0	0	0	0	0	0	0	0	0	0	0	0	0	0	0	0	0	0	0	0	0	0	0	0	0	0	0	0	0	0	0	0	0	0	0	0	0	0	0	0	0	0	0
chr10	102023476	102025248	-	ENSG00000120029.12	C10orf76	0.38816	0	0	0.728437	0	0	0.505692	0	0	0.75044	0	3.06789	0	0.183617	0	0	0.752561	0	0	0	0	0.569364	0	0	0.49298	0	0.65435	0	0.710818	0	0	0	0	0	0.49851	0.390514	0	0	0.518406	1.92902	0.648639	0	0	0
chr10	102157018	102158214	+	ENSG00000166197.16	NOLC1	0.936646	0.92582	0	0.364218	0.508386	0	0.505692	0.810092	0	0.204666	0.343458	0.909004	0.831517	0.725724	1.33967	0	0.595778	0	0.635805	0.785847	1.03012	0.379576	0.425702	0	0	0	0.981524	0.42317	0	0	0	0	0.865754	0.22109	0	1.04137	0	0	0	0	0	0	0.396173	1.11005
chr10	103347237	103347450	-	ENSG00000156374.14	PCGF6	0.354407	0	0	0.145687	0	0	0	0	0.224885	0.358165	0	0	0.32823	0.279797	0	0	0	0	0	0	0.848337	0	0	0.584216	0	0	0.408968	0	0	0	0	1.32856	0	0	0	0	0	0	0	0	0	0	0	0
chr10	103438014	103438808	+	ENSG00000148843.13	PDCD11	0.253148	1.13488	3.5441	1.46901	1.48605	1.33137	2.52846	1.26577	3.14839	0.946578	1.24504	0	1.06493	3.25264	5.02375	1.18042	1.85005	1.23133	1.6213	1.17877	1.77242	2.51469	0.547331	0.539276	2.4649	2.22938	3.43533	2.04532	2.01822	0	4.35481	1.90981	1.77147	0.497453	1.78255	2.24546	0	0.631964	2.26803	1.67181	1.29728	0.887326	1.1445	1.26863
chr10	103439745	103440850	+	ENSG00000148843.13	PDCD11	0.797415	0.199101	0	0.218531	1.44694	0	0.505692	0.945107	0	0.946578	0.858645	0	0.97375	1.08421	0	0.923806	0	0	0.381483	1.08054	0	1.56575	0.364887	0.179759	1.1092	0	0.708879	0.493699	0.571193	0	1.99077	0	0.159831	0	0	1.75731	0	0	0	1.02881	0.32432	0.542255	0	0
chr10	103611580	103661114	-	ENSG00000107957.16	SH3PXD2A	0.303777	0	0	0.307562	0	0	0	0	0	0	0	0	0	0	0	0	0	0	0	0	0	0	0	0	0	0	0	0	0.304636	0	0	0.398569	0	0	0	0	0	0	0	0	0	0	0	0
chr10	103622469	103661114	-	ENSG00000107957.16	SH3PXD2A	0.493638	0	0	1.52972	0.677848	0	0	0.607569	1.26498	0	0	0	0.350112	0.410952	0	0.384919	0.710752	0.118683	0.508644	0	0	0.996386	0	0.404457	0	0	0	0	0	0.792604	0.265436	1.02964	0.7592	0	0	0	0	0	0	0	0	0.345071	0.176077	0
chr10	103905090	103910622	-	ENSG00000107960.10	OBFC1	0.354407	0.716764	0	0	0	0	0	0	0	0	0	0	0.247996	0	0.412206	0	0	0	0	0	0	0	0	0.988673	0	0	0	0	0.507727	0	0	0	0	0	0	0	0	0	0.518406	0	0	0	0	0
chr10	104008176	104018908	+	ENSG00000065613.13	SLK	0.303777	0.298652	0	0.279234	0.860345	0.646665	0.505692	0	0	0	0.343458	0	0.3647	0.673262	0.618308	0	0.501707	0.118683	0.810651	1.66993	0	0	0	0	0	1.52341	0.817937	1.19898	0	0	0	0.863567	0.639326	0.876465	0.634467	0	0	0	0.518406	0	0	0.850354	0	0.59467
chr10	104018159	104018908	+	ENSG00000065613.13	SLK	0.303777	0	0	0.178062	0	0	0	0	0	0	0	0	0.102116	0	0	0	0	0	0	0	0	0.506101	0	0	0.49298	0	0	0.687652	0	0	0	0	0	0	0	0	0	0	0.518406	0.771606	0	0	0	0
chr10	1056347	1072293	+	ENSG00000047056.14	WDR37	0.270024	0	0	0	0.469279	0.659345	0	0.405046	0	0.204666	0	0	0	0	0	0	0	0	0	0.589385	0	0	0	0	0	0	0.327175	0.42317	0.761591	0	0	0	0	0	0	0	0	0	0	0	0	0	0.176077	0
chr10	106699213	106709341	-	ENSG00000108018.15	SORCS1	0.202518	0	0	0	0	0	0	0	0	0	0	0	0	0.477987	0.687009	0	0.658491	0.341212	0	0	0	0	0	0	0	0	0	0	0	0	0	0	0.266386	0	0	0	0	0	0	0	0	0	0	0
chr10	1072115	1080476	+	ENSG00000047056.14	WDR37	0.303777	0	0	0	0.312853	0	0	0	0	0	0	0	0	0	0	0.307935	0	0.118683	0	0	0	0.759152	0	0	0.73947	0	0	0	0.533114	0	0	0	0	0	0	0.390514	0	0	1.62002	0	0	0	0	0
chr10	1072115	1096246	+	ENSG00000047056.14	WDR37	0.168765	0.238921	0	0	0.625706	0	0	0	0	0	0	0.656503	0.29176	0.139899	0.515257	0	0	0	0	0	0	0	0	0	0	0.445876	0.65435	0	0	0	0	0	0.279705	0	0	0	3.14268	0	0	0	0	0	0	0
chr10	1077906	1078558	+	ENSG00000047056.14	WDR37	0.101259	0	0	0	0	0	0	0	0	0	0	0	0.758577	0.0699493	0	0	0	0	0	0	1.07052	0	0	0	0	0	0	0	0	0	0	0	0.106554	0	0	0	0	0	0	0	0	0	0	0
chr10	1080010	1080476	+	ENSG00000047056.14	WDR37	0.379721	0.761562	2.85257	1.554	1.7598	1.67372	1.32744	1.21514	0.562213	1.73966	0	0	1.56456	1.7225	6.64681	0.577379	0	0.860448	1.76436	2.99604	1.51489	1.56575	1.55077	0	1.97192	1.43671	1.55408	0	1.75166	0.748571	1.91612	1.99285	1.05222	0.473765	0	1.80613	0	0	0.86401	0.900207	0.689179	1.58979	0.52823	0.370017
chr10	1093451	1105241	+	ENSG00000047056.14	WDR37	0.151889	0	0	0	0	0	0	0	0	0	0	0	0	0	0	0	0	0	0	0	0	0	0	0	0	0	0	0	0	0	0	0	0	0	0	0	0	0	0	0	0	0	0	0
chr10	109907690	109915099	-	ENSG00000108039.17	XPNPEP1	0.303777	0	0	0	0	0	0	0	0	0	0	0	0	0.233164	0	0	0	0.311542	0	0	0.454466	0	0	0	0	0	0	0	0	0	0	0	0	0	0	0.781028	0	0	0	0	0	0	0	0
chr10	110100624	110112915	+	ENSG00000148700.14	ADD3	0.101259	0	0	0.19425	0	0	0	0	0	0	0	0	0	0.122411	0	0	0	0	0	0	0	0	0	0	0	0	0	0	0	0	0	0.265713	0	0	0	0	0	0	0	0	0	0	0	0
chr10	110124016	110130486	+	ENSG00000148700.14	ADD3	0.594897	0	0	0	0	0.532548	0.758538	0	0	0.238777	0	0	0.984691	0.104924	0	0	0.470351	0.118683	0.572224	0	0	0	0.547331	0	0	0	0.940627	0.42317	0	0	0	0	0	0	0	0.520686	0	0	0	0.514404	0	0.59155	0	0.317157
chr10	110578627	110584396	+	ENSG00000108055.9	SMC3	0.354407	0	0	0	0	0.304313	0	0	0	0	0	0	0	0	0	0	0	0	0	0	0	0	0	0	0	0	0	0	0	0	0	0	0	0	0	0	0	0	0	0	0	0	0	0
chr10	110596397	110598290	+	ENSG00000108055.9	SMC3	2.93651	1.29914	3.09029	1.89394	2.03354	1.78784	0.505692	1.46829	2.86729	0.793079	0.400701	3.78751	0.765871	2.25587	0.875937	0.384919	2.79075	1.48353	2.38427	1.12966	0.575657	0.632626	0.638552	2.53909	0.924337	0.81744	3.27175	2.22164	1.44702	0.264201	1.49308	1.97624	0.958989	0.442181	1.1783	6.39467	0	0.821553	0.907211	1.35031	0.527019	1.47888	0.968422	0.792894
chr10	110964124	110985765	+	ENSG00000108061.11	SHOC2	1.41763	0.970618	0.576277	1.42045	2.15086	1.31869	0.948173	1.26577	2.19263	0.511664	2.18954	0.757503	3.17289	2.15094	0.618308	0.500395	1.04522	0.875284	0.381483	0.982309	1.09072	1.37596	0.364887	0.539276	0.862715	1.67204	1.2678	0.42317	1.25662	1.11552	1.76681	1.12928	2.2776	0.450077	0	1.61087	0	1.8327	1.29602	2.57202	1.86484	1.4419	0.616268	1.18934
chr10	11165485	11217507	+	ENSG00000048740.18	CELF2	0.253148	0	0	0	0	0	0	0	0	0	0	0	0	0	0	0	0	0	0	0	0	0	0	0	0	0	0	0	0	0	0	0	0	0	0	0	0	0	0	0	0	0	0	0
chr10	112527086	112538330	+	ENSG00000151532.13	VTI1A	0.468323	0	0	0.404687	0.743025	0	0	0	0	0	0.515187	0	0.634579	0.996778	0.687009	0	0.689848	0.47473	0	0	0.27268	0	0.364887	0	0	0	0.490762	0	0	0	0	0	0	0	0.770424	0	0	0	0	0.685872	0.648639	0.295775	0	0
chr10	11266597	11288552	+	ENSG00000048740.18	CELF2	1.17714	0	0	0	0	0	0	0	0	0	0	0	0	0	0	0	0	0	0	0	0	0	0	0	0	0	0	0	0	0	0	0	0	0	0	0	0	0	0	0	0	0	0	0
chr10	114331802	114333295	-	ENSG00000169129.14	AFAP1L2	0.101259	0	0	0	0	0	0	0	1.18065	0	0	0	0	0	0	0	0	0	0	0	0.383771	0	0	0	0	0	0	0	0	0	0	0	0.719242	0	0	0	0	0	0	0	0	0	0	0
chr10	11481769	11485911	-	ENSG00000148429.14	USP6NL	0.253148	0	0	0	0	0	0	0	0.337328	0	0	0	0.350112	0.139899	0.772885	0	0.580099	0	0	0	0	0	0	0.359518	0	0.297251	0.327175	0	0	0	0	0	0	0	0	0	0	0	0.518406	0	0	0	0	0
chr10	114830851	114848737	+	ENSG00000151553.14	FAM160B1	0.101259	0	0	0.3885	0.703919	0	0	0	0	0.613997	0	0	0	0.244823	0	0	1.06613	0	0.381483	0	0.201985	0	0	0	0	0	0	0	0.304636	0	0	0	0	0	0	0.390514	0	0.505571	0	0	0.32432	0	0	0.317157
chr10	114959725	114974385	+	ENSG00000165832.5	TRUB1	1.43028	0.627169	0	0	0.312853	0.418431	0	0	0	0	0	0	0.0875281	0	0	0.461903	0	0.257145	0	0	0	0	0	0	0.49298	0	0	0	0	0	0	0	0.266386	0	0	0	0	0	0	0.685872	0.32432	0.443663	0	0
chr10	114970367	114974385	+	ENSG00000165832.5	TRUB1	0.658184	0.238921	0	0.704156	0.391066	0.684705	0	0	0	0	0.729848	0	1.25822	0.568338	1.13357	0	0.830953	0.494511	0	0.687616	1.42399	0	0	0	0.73947	0	0.695246	0.634756	0.609273	0	0	0.597854	0.865754	0	0.181276	0.585771	1.12814	0.505571	0	1.73611	1.54052	0	0	0
chr10	115120184	115129535	+	ENSG00000107518.16	ATRNL1	0.468323	0.617214	2.18265	0.19425	0.430173	2.4345	0	0	0	0	0.601052	1.0605	0	0.0699493	1.03051	0.307935	1.20723	0	0	0	0.66655	0	0	0	0	0	0	0	0	0	0.298616	0.548033	0.266386	0	3.55755	2.34309	0	1.7379	0	0	4.90533	0	0	0.475736
chr10	115120184	115165645	+	ENSG00000107518.16	ATRNL1	0.354407	0	0.777974	0	0	1.86392	0	0	0.562213	0	0	0.909004	0	0.0699493	0	0.307935	0.627134	0	0	0	1.07557	0	0	0	0	0	0	0	0	0	0	0	0	0	3.14968	0.585771	0	0	0	0.514404	2.27024	0	0	0
chr10	115120184	115171292	+	ENSG00000107518.16	ATRNL1	0.354407	0.836225	0	0.267093	0	1.25529	0	0	0.927651	0.306998	0	0	0.350112	0	0.412206	0	1.77165	0	0	0.72036	0.499913	0	0	0	0	0.297251	0	0	0	0	0	0	0	0	0.679786	1.12273	0	0	0	0	1.13512	0	0	0
chr10	11518534	11527567	-	ENSG00000148429.14	USP6NL	0.354407	0	0	0	0	0	0	0	0	0	0	0	0	0	0	0	0	0	0	0	0	0	0	0	0	0	0	0	0	0	0	0	0	0.331635	0	0	0	0	0	0	0	0	0	0
chr10	11518534	11597717	-	ENSG00000148429.14	USP6NL	0.151889	0	0	0	0	0	0	0	0	0	0	0	0	0	0	0	0	0	0	0	0	0	0	0	0	0	0	0	0	0	0	0	0	0	0	0	0	0	0	0	0	0	0	0
chr10	115461940	115469329	+	ENSG00000107518.16	ATRNL1	0.118136	0.119461	0.432208	0.3885	0	3.87999	0	0	0	0	0	1.51501	0	0	1.20227	0	0.125427	0	0.381483	0	1.04527	0	0	0	0	0.743127	0.490762	0	0	0	0	1.66071	0	0.189506	5.52893	0.650857	0	0.505571	0.691208	0	1.05404	0	0	0.555025
chr10	116089740	116096764	-	ENSG00000151892.14	GFRA1	0.354407	0.477843	0	0	0	0	0	0	2.05208	0.306998	0.515187	0	0.43764	0	0.412206	0	0	0	0	0	0	0	0	0	0	0	0.327175	0	0	0	0	0	0	0	0	1.75731	0	0	0	0	0	0	0	0
chr10	116901764	116921516	-	ENSG00000187164.19	SHTN1	0.151889	0	0	0	0	0	0	0	0	0	0	0	0	0	0	0	0	0	0	0	0	0	0	0	0	0	0	0	0	0	0	0	0	0	0	0	0	0	0	0	0	0	0	0
chr10	116901764	116960230	-	ENSG00000187164.19	SHTN1	0.253148	0	0	0	0	0	0	0	0	0	0	0	0	0	0	0	0	0	0	0	0	0	0	0	0	0	0	0	0	0	0	0	0	0	0	0	0	0	0	0	0	0	0	0
chr10	116948915	116968712	-	ENSG00000187164.19	SHTN1	0.151889	0	0	0	0	0	0	0	0	0	0	0	0	0	0	0	0	0	0	0	0	0	0	0	0	0	0	0	0	0	0	0	0	0	0	0	0	0	0	0	0	0	0	0
chr10	117243970	117253457	+	ENSG00000165646.12	SLC18A2	0.253148	0	0	0	0	0	0	0	0	0	0	0	0	0	0	0	0	0	0	0	0	0	0	0	0	0	0	0	0	0	0	0	0	0	0	0	0	0	0	0	0	0.394367	0	0
chr10	118701305	118730410	-	ENSG00000151893.14	CACUL1	0.33753	0	0	0	0	0	0	0	0	0	0	0	0	0.297285	0	0	0	0	0.381483	0	0	0	0	0	0	0	0	0	0	0	0	0	0	0	0	0.390514	0	0	0	0	0	0	0	0
chr10	118729294	118742292	-	ENSG00000151893.14	CACUL1	0.101259	0.209056	0	0	0	0	0	0	0	0	0	0	0.459523	0.244823	0	0	0	0	0	0	0	0	0	0	0	0	0	0	0	0	0	0	0	0	0	0	0	0	0	0	0	0	0	0
chr10	119038237	119038439	-	ENSG00000107581.12	EIF3A	0.303777	1.67245	0	0	0.743025	0.760783	0	0.506307	0	0.204666	0.729848	0	1.57551	0	1.90645	0.307935	0	0	0	0.72036	1.55528	0.379576	0.547331	0	1.29407	0	1.14511	1.05793	0	1.90812	0	0	0	0.189506	0	0.878657	0	0	0.518406	0	0.891879	0	0	0.59467
chr10	119041993	119044142	-	ENSG00000107581.12	EIF3A	0.202518	0	0	0	0	0	0	0	0	0	0	0.757503	0.43764	0.218592	0.377855	0.577379	0	0	0	0.392924	0	0	0	0	0	0	0	0	0.304636	0	0.796309	0	0.106554	0	0	0	0	0	0	0	0	0	0	0.317157
chr10	119072889	119073577	-	ENSG00000107581.12	EIF3A	0.151889	0	0	0	0	0	0	0	0	0	0	0	0	0	0	0	0	0	0	0	0	0	0	0	0	0	0	0	0	0	0	0	0	0	0	0	0	0	0	0	0	0	0	0
chr10	119160914	119162414	-	ENSG00000183605.16	SFXN4	0.101259	0	0	0	0.625706	0	0	0	5.02244	0	1.03037	0	0	0.402209	0	0	0	0.395608	0	0	0	0.379576	0	0	0	0	0	0	0	0	0	0	0.56829	0	0	0	2.01454	0	0	0	0	0.394367	0	0
chr10	119526031	119527424	-	ENSG00000148908.14	RGS10	0.721471	0.238921	0	0	0.547492	0	0	0	0	0	0	0	0	0	0.618308	0	0	0	0	0	0	0	0	0	0	0	0	0	0	0	0	0.332141	0	0	0.241702	0	0	0	0	0	0	0	0	0
chr10	119580470	119582009	-	ENSG00000151923.17	TIAL1	0.101259	0	0	0	0.312853	0	0	0	0	0	0	0	0	0.393465	0	0	0	0	0	0	0	0	0	0	0	0	0	0	0	0	0	0	0	0	0	0	0	0	0	0	0	0	0	0
chr10	11979056	12014184	-	ENSG00000151461.19	UPF2	1.01259	0	0	0.291375	0.391066	0	0	0.540061	0	0.204666	1.37383	0	0	0.104924	0.412206	0.461903	1.34834	0.326377	0	0	1.3331	0	0	0	0	0	0.736143	0	0.304636	0	0.199077	0	0	0.284259	0	0	0	0	0	0.771606	0.648639	0	0	0
chr10	119796714	119811955	+	ENSG00000198825.12	INPP5F	0.33753	0	0	0	0	0	0	0	0	0	0	0	0	0	0	0	0	0	0	0	0	0	0	0	0	0.445876	0	0	0	0	0	0	0	0	0	0	0	0	0	0	0	0	0	0
chr10	119797460	119811955	+	ENSG00000198825.12	INPP5F	0.202518	0	0	0	0	0	0	0	0	0	0	0	0	0	0	0	0	0	0	0	0	0	0	0	0	0	0	0	0	0	0	0	0	0	0	0	0	0	0	0	0	0	0	0
chr10	11997671	12014184	-	ENSG00000151461.19	UPF2	1.84798	0.119461	0	1.39617	2.07265	2.20627	3.98233	5.01244	0.674656	1.89316	4.76548	0	0.820576	0.472158	4.07053	0.500395	0.18814	1.33518	2.38427	1.9155	1.19676	2.98916	2.32616	0	1.1092	1.98167	1.79946	0.793445	1.14239	1.38706	0	1.89321	0	0.876465	0	2.34309	0.805815	1.8011	2.13843	1.54321	0.648639	0.665494	1.02711	1.18934
chr10	12081471	12094271	+	ENSG00000181192.11	DHTKD1	0.607554	0	2.13223	0.809374	0.899452	0.304313	0.505692	0.405046	0	0.434914	0.343458	0	0	0.830648	0	0.808331	0.125427	1.05331	0.762966	0	0	0	0	0	0.616225	0	0.59982	0	0.710818	0	0	0	0	0.379012	1.35957	0	0	0.379178	0	0.707306	0.729719	0.542255	0.264115	0.475736
chr10	12081471	12113064	+	ENSG00000181192.11	DHTKD1	0.33753	0	0	0	0	0	0	0	0	0	0	0	0	0.104924	0.377855	0	0	0.257145	0	0	0	0	0	0	0	0	0	0	0	0	0	0.697497	0	0	0.181276	0	0	0	0	0	0	0	0.264115	0
chr10	12084539	12101181	+	ENSG00000181192.11	DHTKD1	0.101259	0	0	0	0	0	0	0	0	0.537247	0	0	0	0	0	0	0	0	0	0	0	0	0	0	0	0	0	0	0	0	0	0	0	0	0	0	0	0	0	0	0	0	0	0
chr10	120858642	120890887	+	ENSG00000120008.15	WDR11	0.556925	0	0	0	0	0	0	0	0	0	0	0	0	0	0	0	0	0	0	0	0	0	0	0	0	0	0	0	0	0	0	0	0	0	0	0	0	0	0	0	0	0	0	0
chr10	120878323	120890009	+	ENSG00000120008.15	WDR11	0.354407	0	0	0	0	0	0	0	0	0	0	0	0	0	0	0	0	0	0	0	0	0	0	0	0	0	0	0	0	0	0	0	0	0	0	0	0	0	0	0	0	0	0	0
chr10	120880825	120890009	+	ENSG00000120008.15	WDR11	1.39231	0	3.45766	0.339937	0.938559	0.912939	0	0	0	0	0.515187	0	0	1.15416	2.42171	0.307935	0	0.771436	0	0	0	0	0	0	0	0	1.3087	0	0.609273	0	0	0	0	0	0	0	0	0	1.12321	1.02881	0	0.443663	0	0
chr10	121483697	121488113	-	ENSG00000066468.22	FGFR2	0.506295	0	0	0	0	0	0	0	0	0	0.343458	0	0	0	0	0	0	0	0	0	0	0	0	0	0	0	0	0	0	0	0	0	0	0	0	0	0	0	0	0	0	0	0	0
chr10	121538591	121565704	-	ENSG00000066468.22	FGFR2	1.67077	0	0	0.372312	0.782132	0	0	0	0	0	0	0	0	0	0	0	0	0	0	0	0	0	0	0	0	0	0.490762	0	0	0	0	0.64214	0	0	0	0	0	0	0	0	0	1.10916	0	0
chr10	121551289	121565704	-	ENSG00000066468.22	FGFR2	0.670841	0	0	0	0	0	0	0	0	0	0	0	0	0	0	0	0	0	0	0	0	0	0	0	0	0	0	0	0	0	0	0	0	0	0	0	0	0	0	0	0	0	0	0
chr10	121564501	121565704	-	ENSG00000066468.22	FGFR2	1.06322	0	0	0	0	0	0	0	0	0	0	0	0	0	0	0	0	0	0	0	0	0	0	0	0	0	0	0	0.456955	0	0	0	0	0	0	0	0	0	0	0	0	1.10916	0	0
chr10	121836717	121870038	-	ENSG00000107669.17	ATE1	0.151889	0	0	0	0	0	0	0	0	0	0	0	0	0	0	0.513226	0.125427	0.118683	0	0	0	0	0	0	0	0	0	0	0	0	0	0	0	0	0	0	0	0	0	0	0	0	0	0
chr10	121898840	121913893	-	ENSG00000107669.17	ATE1	0.101259	0.238921	0	0	0	0	0	0	0	0	0	0	0	0	0	0	0	0	0	0	0	0	0	0	0	0	0	0	0	0	0	0	0	0	0	0	0	0	0	0	0	0	0	0
chr10	12209966	12217467	+	ENSG00000151465.13	CDC123	0.253148	0.696854	0	0	0	0	0	0	0	0	0	0	0	0.139899	0.515257	0	0	0	0.381483	0	0	0	0	0	0	0	0	0	0	0	0	0	0	0	0	0.488143	0	0	0.777609	0	0	0	0	0
chr10	12235047	12238485	+	ENSG00000151465.13	CDC123	0.455666	0.179191	0.345766	0	0	0.304313	0.505692	0.911353	0	0	0	0	0	0.291456	1.95798	0.307935	1.06613	0.178024	0	0	0.727146	0	0	0	0	0	0	0	0.380795	0.924705	0	0	0.213109	0	0	0	0	0	0	0	0	0.295775	0	0
chr10	124681606	124682379	-	ENSG00000189319.13,ENSG00000258539.1	FAM53B,RP11-12J10.3	0.177203	0	0	0	0.312853	0.304313	0	0.405046	0	0	0	0	0	0	0	0	0	0.118683	0	0	0	0.379576	0	0	0	0	0.327175	0	0.304636	0	0	0	0.177591	0	0	0	0	0	0	0.514404	0	0	0	0
chr10	124774674	124790338	-	ENSG00000258539.1,ENSG00000203791.14	RP11-12J10.3,METTL10	0.151889	0	0	0.813421	0.547492	0.380391	0	0	0	0	0	0	1.18163	0.384721	0	0	0	0	0.381483	0	0	0.759152	0	0	0	0	0.899731	0	0	0	0	0	0	0	0	0	0	0	0	0	0	0	0	0
chr10	124826594	124831463	+	ENSG00000165660.7	FAM175B	0.151889	0	0	0	0	0	0	0	0	0	0	0	0	0	0	0	0	0	0	0	0	0	0	0	0	0	0	0	0	0	0	0	0	0	0	0	0	0	0	0	0	0	0	0
chr10	125830561	125833946	+	ENSG00000107949.16	BCCIP	0.151889	0	0	0	0	0	0	0	0	0	0	0	0	0	0	0	0	0	0	0	0	0	0	0	0	0	0	0	0	0	0	0	0	0	0	0	0	0	0	0	0	0	0	0
chr10	126278914	126330509	-	ENSG00000148848.14	ADAM12	0.493638	0	0	0	0	0	0.505692	0.405046	0	0	0.343458	0.303001	0	0	0	0	0.689848	0.178024	0	0	0	0	0	0	0	0	0	0	0.304636	0	0	0.442855	0	0	0	0	0	0	0	0.600138	0.32432	0	0	0
chr10	126459039	126470120	-	ENSG00000154493.18	C10orf90	0.101259	0	0	0	0	0	0	0	0	0	0	0	0	0	0	0	0	0	0	0	0	0	0	0	0	0	0	0	0	0	0	0	0	0	0	0	0	0	0	0	0	0	0	0
chr10	126503956	126513939	-	ENSG00000154493.18	C10orf90	2.2277	0.836225	0	0.291375	0	0.912939	0.84282	0	0	0	0.343458	2.87851	0	0.568338	0	0	0.689848	1.08792	0.381483	0.392924	0	0	0	0.359518	1.5611	0.842211	0.327175	0	0.5585	0	0	2.19213	0	0	0.392765	0	3.30384	0.547702	1.20961	0.85734	0.648639	0	0.381499	0.317157
chr10	126970701	126990603	+	ENSG00000150760.12	DOCK1	1.93658	0.686899	2.11782	1.25048	0.521421	1.17921	0	1.35015	0.374809	0	0	0	0.831517	1.7225	2.11255	1.50119	1.44241	0.672534	0.381483	0.589385	0	0.948939	0.364887	1.16843	2.34165	0.297251	0.572556	1.4811	1.75166	1.73199	0	3.88605	0.426217	0.189506	1.56351	1.26917	0	1.8011	1.68482	0	1.17566	0.998241	0.205423	0.713604
chr10	126970701	127000307	+	ENSG00000150760.12	DOCK1	0.860702	2.94172	0.576277	2.59809	1.2123	3.04313	1.83313	8.45533	0.337328	0.784551	1.48832	0	0	1.36401	1.23662	1.4242	3.19838	0.815942	1.14445	0.392924	0	0.854046	0.592941	3.23566	2.03354	5.35052	1.88125	0.42317	2.55133	0.381624	0	3.90266	0	0.252675	0	4.34447	0	2.24347	1.62002	1.86471	2.67564	1.77465	0.946412	0.634315
chr10	126970701	127008804	+	ENSG00000150760.12	DOCK1	0.746786	0.497753	0	1.60256	0	0	0	0.607569	0	0	0.343458	0	0	0.699493	0	0	0	0.395608	0	0	0	0.569364	0	0	0.657306	0	0	0	0.456955	0	0	0	0	0	0	0.520686	0	0	1.03681	0	0.32432	2.66198	0	0.475736
chr10	126970701	127012374	+	ENSG00000150760.12	DOCK1	0.518953	0	0	0	0	0	0	0	0	0	0	0	0	0.0699493	0	0	0	0	0	0	0	0	0	0	0	0	0	0	0	0	0	0	0	0	0	0	0	0	0	0	0	0	0	0
chr10	126970701	127037816	+	ENSG00000150760.12	DOCK1	0.202518	0.657034	0	0	0	0	0	0	0	0	0	0	0	0.291456	0	0	0	0	0	0	0	0	0	0.539276	0	0	0	0	0	0	0	0	0	0	0	0	0	0	0	0	0	0.739438	0	0
chr10	126970701	127127764	+	ENSG00000150760.12	DOCK1	3.13903	0	0.432208	3.03515	0	0	0	0.405046	0	0	0	0	0	0	0.618308	0	0	0	0	0	0	0	0	0	0	0.966065	0	0	0	0.660504	0	0	1.49176	0	0	0	0	0	0	2.70062	0.810799	12.2007	1.62871	0
chr10	126996747	126999435	+	ENSG00000150760.12	DOCK1	0.405036	0.358382	0.691533	0	0	0	0	0	0	0	0	0	0.29176	0.6208	0	0	0.642813	0	0	0	0	0	0	0	0	0	0.65435	0	0	0	0	0.797139	0.621567	0	0	0	0	0	0	0	0.608099	0.295775	0	0
chr10	127000171	127008804	+	ENSG00000150760.12	DOCK1	0.101259	0	0	0	0	0	0	0	0	0	0	0	0	0	0	0	0	0	0	0	0	0	0	0	0	0	0	0	0	0	0	0	0	0	0	0	0	0	0	0	0	0	0	0
chr10	127008731	127012374	+	ENSG00000150760.12	DOCK1	0.523172	0	0	0	0	0.418431	0	0	0	0	0	0	0	0	0	0	0	0	0	0	0	0	0	0	0	0	0	0	0	0	0	0.199285	0.319663	0	0	0	0	0	0	1.28601	0	0.369719	0	0
chr10	127008731	127037816	+	ENSG00000150760.12	DOCK1	0.405036	0	0	0	0	0.304313	0	0.405046	0	0	0	0	0	0	0	0.461903	0	0	0	0	0	0	0	0	0	0	0	0.42317	0.304636	0	0	0	0	0	0	0	0	0.842619	0	0	0	0	0	0
chr10	127012294	127023324	+	ENSG00000150760.12	DOCK1	0.151889	0	0	0	0	0	0	0	0	0	0	0	0	0	0	0	0	0	0	0	0	0	0	0	0	0	0	0	0	0	0	0	0	0	0	0	0	0	0	0	0	0	0	0
chr10	127031649	127037816	+	ENSG00000150760.12	DOCK1	0.101259	0	0	0.485625	0	0	0	0	0	0	0	0	0	0	0	0	0	0	0	0	0	0	0	0	0	0	0	0	0	0	0.69677	0	0	0	0	0	0	0	0	0	0	0	0	0
chr10	127106230	127110354	+	ENSG00000150760.12	DOCK1	0.101259	0.637124	0	0	0	0	0	0.675076	1.12443	0	0	0	0	0.268139	0	0	0.731657	0.118683	0	0	0	0	0	0	0	0.891753	0	0	0	0	0	0	0.710362	0.284259	0	0	0	0	0	0.85734	0	0	0	0
chr10	127106230	127127764	+	ENSG00000150760.12	DOCK1	0.236271	0	0	0.218531	0	0	0	0	0	0	0	0	0	0	0	0	0	0	0	0	0	0	0	0	0	0	0	0	0	0	0	0	0	0	0	0	0	0	0	0	0	0	0	0
chr10	128106678	128107407	-	ENSG00000148773.13	MKI67	0.354407	0	0	0	0	0	0	0	0	0	0	0	0	0	0	0	0	0	0	0	0	0	0	0	0	0	0	0	0	0	0	0	0	0	0	0	0	0	0	0	0	0	0	0
chr10	129867140	129877849	-	ENSG00000108001.13	EBF3	0.590678	0	0	0	0	0	0	0	0	0	0	0	0	0.384721	0	0	0	0.94946	0	0	0	0	0	0	0	0	0	0	0	0	0	0.265713	0	0	0	0	0	0	0	0	0	0	0	0
chr10	130166506	130171636	+	ENSG00000108010.11	GLRX3	0.303777	0	0	0	0	0	0	0	0	0	0	0	0.262584	0.227335	0	0	0.501707	0	0	0	0	0	0	0	0.49298	0	0	0.42317	0	0	0	0	0	0.22109	0	0.390514	0	0	0	0	0	0	0	0
chr10	13116282	13118999	+	ENSG00000123240.16	OPTN	1.67077	0	0	0	0	0	0	0.405046	0	0	0	0	0	0	0	0	0	0	0	0	0	0.569364	0	0	0	0	0	0	0	0	0	0	0	0	0	0	0	0	0	0	0	0	0	0
chr10	13127744	13136897	+	ENSG00000123240.16	OPTN	1.01259	0.617214	0	2.67093	2.08569	0.760783	0.505692	2.02523	1.40553	0.511664	0.858645	0	0.189644	0.979291	2.95414	0	1.56784	0.91979	0.572224	0	0.767543	2.08767	0	0.719035	0.903796	0	1.52682	0	0.964682	1.58521	0	1.52785	0.719242	1.04228	0	4.16548	0	0	1.90082	0.943074	0	0.369719	0	1.58579
chr10	13191298	13195269	+	ENSG00000065328.16	MCM10	0.202518	0	0	0	0	0	0	0	0	0	0	0	0	0	0	0	0	0	0.381483	0	0	0	0	0	0	0	0	0	0	0	0	0	0	0	0	0	0	0	0	0	0	0	0	0
chr10	131934457	131947791	+	ENSG00000175470.18	PPP2R2D	0.523172	0	0	0	0	0	0	0	0	0	0.629673	0	0	0	0	0	0	0.118683	0	0	0	0	0	0	0	0.297251	0	0	0	0	0	0.332141	0	0	0.883722	0	0	0	0	0	0	0	0.176077	0
chr10	132607914	132650505	+	ENSG00000068383.18	INPP5A	0.135012	0	0	0	0	0	0	0.405046	0	0	0	0	0	0	0	0	0	0	0	0	0	0	0	0	0	0	0	0	0	0	0	0	0	0	0	0	0	0	0	0	0	0.443663	0	0
chr10	13283689	13295606	-	ENSG00000107537.13	PHYH	1.10119	0	0	0	0	0	0	0	0	0	0	0	0	0	0	0	0	0	0	0	0	0	0	0	0	0	0	0	0	0	0	0	0	0	0	0	0	0	0.518406	0	0	0	0	0
chr10	14530331	14530515	-	ENSG00000065809.13	FAM107B	0.303777	0	0	0	0	0	0	0	0	0	0	0	0	0	0	0	0	0	0	0	0	0	0	0	0	0	0	0	0	0	0	0	0	0	0	0	0	0	0	0	0	0	0	0
chr10	14922980	14935564	-	ENSG00000152457.17	DCLRE1C	1.06322	0	0	0	0	0	0	0	0	0	0	0	0	0	0	0	0	0	0	0	0	0	0	0	0	0	0	0	0	0	0	0.952138	0	0	0	0	0	0	0	0	0	0	0	0
chr10	14928015	14935564	-	ENSG00000152457.17	DCLRE1C	0.683499	0	0	0.32375	0.417137	0.646665	0	0.911353	0	0	0	0	0	0.116582	0.515257	0	0	0	0.826546	0	0	0	0	0.179759	0	0	0.77704	0	0.913909	0	0	0	0	0	0	1.0251	0	0	1.81442	0	0	0	0	0
chr10	15128349	15130312	-	ENSG00000152465.17	NMT2	0.354407	0	0	0	0	0	0	0	0	0	0	0	0	0	0	0	0	0	0	0	0	0	0	0	0	0	0	0	0	0	0	0	0	0	0	0	0	0	0	0	0	0	0	0
chr10	15130141	15135418	-	ENSG00000152465.17	NMT2	0.202518	0	0	0	0	0	0	0	0	0	0	0	0	0	0	0	0	0	0	0	0	0	0	0	0	0	0	0	0	0	0	0	0	0	0	0	0	0	0	0	0	0	0	0
chr10	15140986	15141557	-	ENSG00000152465.17	NMT2	0.405036	0	0	0	0	0	0	0	0	0	0	0	0.306348	0	0	0	0	0	0.953707	0	0	0	0	0	0	0	0	0	0	0	0	0	0	0	0	0	0	0	0	0	0	0	0	0
chr10	15548454	15586664	-	ENSG00000077943.7	ITGA8	0.354407	0	0	0.752718	0	0	0	0	0	0	0	1.24988	0	0.116582	0	0	0	0	0	0	0	0	0	0	0	0	0	0	0	0	0	0	0	0	0.181276	0	0	0	0	0	0	0	0	0
chr10	15558073	15592304	-	ENSG00000077943.7	ITGA8	0.38816	0	0	0.522046	0	0	0	0	0.224885	0	0	0	0	0	0	0	0.376281	0	0	0	0	0	0	0	0	0	0	0	0	0	0	0	0	0	0	0	0	0	0	0	0	0.295775	0	0
chr10	15804836	15847943	-	ENSG00000148481.13	FAM188A	0.303777	0	0	0	0	0	0	0	0	0	0	0	0	0	0	0	0	0	0	0	0	0	0	0	0	0	0	0	0	0	0	0	0	0	0	0	0	0	0	0	0	0	0	0
chr10	15816834	15834616	-	ENSG00000148481.13	FAM188A	0.506295	0.298652	0	0	0.364995	0	0	0	0	0	0	0	0	0.174873	0	0	0	0	0	0	0	0	0	0	0	0.520189	0.381704	0	0	0	0	0	0	0.189506	0	0	0	0	0	0	0	0	0	0
chr10	15816834	15847943	-	ENSG00000148481.13	FAM188A	3.24029	1.35389	3.41444	5.34187	9.54201	5.21136	14.7915	12.6071	9.05163	1.58616	12.3645	1.81801	9.01539	2.72802	6.98173	4.00316	6.56923	1.7209	3.9102	2.01373	2.90858	3.55852	0.547331	0.449397	2.95788	2.27892	9.12	5.6599	3.23676	0.594453	7.88843	5.71283	4.33321	2.17932	4.69053	2.58716	0	1.29553	4.14725	3.02212	1.90538	3.43839	1.25455	0.317157
chr10	15821655	15843272	-	ENSG00000148481.13	FAM188A	0.721471	0	0	0.339937	0.677848	0.989018	1.6435	3.13911	0.562213	0.409331	0.729848	0	1.56456	0.402209	0.515257	0	0.329245	0.47473	0	0.851334	0	0	0	0	0	0.495418	1.06332	0.42317	0.761591	0	0	0	0	0.426388	0.362553	0	0	0.252786	0	0	0	0.369719	0	0.475736
chr10	15833629	15843272	-	ENSG00000148481.13	FAM188A	0.367064	0	3.19834	0.959108	1.25141	0	0	1.01261	0	0	0.987442	0	0.306348	0.384721	0	0	0.407637	0.178024	0.381483	0	0	0	0	0	0.657306	0.445876	0.408968	0	0.304636	0	0	0	0	0	0	0	0	0	0	0	0.4054	0	0	0
chr10	15833629	15847943	-	ENSG00000148481.13	FAM188A	0.392379	1.11994	4.7831	4.80768	9.77665	6.69489	8.7864	18.9359	7.28066	3.47931	11.9352	2.72701	10.8097	2.16843	6.10579	4.42657	1.63055	1.52804	1.43056	2.89781	4.30228	3.51108	1.91566	1.23584	3.94384	1.00322	9.0382	3.80853	2.93212	1.37972	9.20732	3.18856	1.81142	2.46358	8.04414	3.0753	5.27809	4.86612	2.59203	3.79373	2.18916	1.92254	0.352153	0.792894
chr10	16752538	16782084	-	ENSG00000148484.17	RSU1	2.43022	0.179191	0	1.26262	0.886416	1.25529	1.26423	6.78452	0	0.341109	0.38639	0	0.612697	0.839392	1.15933	0.564548	0.752561	0.652754	1.08087	0.982309	1.16646	0.521917	0	0	0.985959	0.54496	0.436233	1.12845	0.812364	0	0.895847	0	1.10106	1.06597	0	0.520686	0	0.252786	1.46882	1.02881	0	0.690142	0.484211	0
chr10	16947234	16954548	-	ENSG00000107611.14	CUBN	0.438789	0	0	0	0	0	0	0	0	0	0	0	0	0	0	0	0	0	0	0	0	0	0	0	0	0	0	0	0	0	0	0	0	0	0	0	0	0	0	0	0	0	0	0
chr10	17229411	17229740	-	ENSG00000229124.6	RP11-124N14.4	0.354407	0	0	0	0	0	0	0	0	0	0	0	0	0	0	0	0	0	0	0	0	0	0	0	0	0	0	0	0	0	0	0	0	0	0	0	0	0	0	0	0	0	0	0
chr10	17235845	17236379	+	ENSG00000026025.15	VIM	0.945085	0	0	0	0	0	0	0	0	0	0	0	0	0	0	0	0	0	0	0	0	0	0	0	0	0	0	0	0	0	0	0	0	0	0	0	0	0	0	0	0	0	0	0
chr10	17603559	17604047	-	ENSG00000165996.13	HACD1	0.151889	0.358382	0.432208	0.242812	0	0.304313	0.505692	1.06325	0	0.460498	1.67436	0	0	0	2.85968	0	0	0	0	0	0.302977	0	0	0.269638	0	0.842211	0.327175	0.42317	0	0	0	0.531426	0.958989	0	0	0	0.402907	0	0.518406	0	0	0	0	0.317157
chr10	17700190	17705741	+	ENSG00000136738.14	STAM	0.253148	0.418112	0	0	0	0	0	0	0	0	0	0	0	0	1.44272	0	0	0	0	0	0	0	0	0	0	0	0	0.42317	0.495034	0	0	0	0	0	0	0	0	0	0	0	0	0	0	0
chr10	17704430	17705741	+	ENSG00000136738.14	STAM	1.18979	1.17967	1.27501	0.655593	3.28495	2.09215	2.14919	3.9492	0	1.45824	2.44714	0.303001	2.77902	2.16843	25.8917	1.23174	0.940701	0.504401	4.33937	3.43808	3.45394	1.42341	0.775385	0.494337	2.4649	1.189	5.97094	1.11082	2.62749	0.293557	1.07004	1.59428	1.55836	0.923842	1.49553	1.61087	0	1.35872	5.57287	2.57202	0.594586	1.25704	0.733653	3.3698
chr10	179993	249088	+	ENSG00000015171.19	ZMYND11	0.202518	0	0	0.242812	0	0	0	0	0.374809	0	0.815713	0	0	0	0	0	0	0	0	0	0.121191	0	0	0	0	0	0	0	0	0.440336	0	0.619997	0.37294	0	0	0	0	0	0	0	0	0	0	0
chr10	18609844	18642555	-	ENSG00000241058.3	NSUN6	0.405036	0	0	0	0.312853	0	0	0	0	0	0	1.51501	0	0	0	0	0	0	0	0	0	0	0	0	0	0	0	0	0	0	0	0	0	0	0	0	0	0	0	0	0	0	0	0.317157
chr10	19692301	19692543	+	ENSG00000204740.10	MALRD1	0.742566	0	0	0	0	0	0	0	0	0	0	0	0	0	0	0	0	0	0	0	0	0	0	0	0	0	0	0	0	0	0	0	0	0	0	0	0	0	0	0	0	0	0	0
chr10	20143294	20177409	+	ENSG00000120594.16	PLXDC2	0.455666	0	0	0.0971249	0	0	0	0	0.562213	0	0.343458	0	0	0.314772	0	0	0	0	0	1.52258	0	0	0	0	0	0	0	0	0	0	0	0	0	0	0	0	0	0	0	0.514404	0.32432	0	0	0
chr10	20831195	20852649	-	ENSG00000078114.18	NEBL	0.455666	0	0	0	0	0	0	0	0	0	0	0	0	0	0	0	0	0	0	0	0	0	0	0	0	0	0	0	0	0	0	0	0	0	0	0	0	0	0	0	0	0	0	0
chr10	20835512	20840849	-	ENSG00000078114.18	NEBL	0.455666	0	0	0	0	0	0	0	0	0	0	0	0	0	0	0	0	0	0	0	0	0	0	0	0	0.297251	0	0	0	0	0	0	0	0	0	0	0	0	0	0	0	0	0	0
chr10	20845257	20852649	-	ENSG00000078114.18	NEBL	0.253148	0	0	0	0	0	0	0	0	0	0	0	0	0	0	0	0	0	0	0	0	0	0	0	0	0	0	0	0	0	0	0	0	0	0	0	0	0	0	0	0	0	0	0
chr10	20850394	20859826	-	ENSG00000078114.18	NEBL	0.506295	0	0	0	0	0	0	0	0	0	0	0	0	0	0	0	0	0	0	0	0	0	0	0	0	0	0	0	0	0	0	0	0	0	0	0	0	0	0	0	0	0	0	0
chr10	20868663	20899450	-	ENSG00000078114.18	NEBL	0.455666	0	0	0.550374	0	0	0	0	0	0	0	0	0	0	0	0	0	0	0	0	0	0	0	0	0	0	0.327175	0	0	0	0	0	0	0	0	0	0	0	0	0	0	1.13381	0	0
chr10	20880793	20899450	-	ENSG00000078114.18	NEBL	2.5146	0	0	1.71587	0	0	0	0	0	0	0	0	0	0	0	0	0	0	0	0	0	0	0	0	0	0	0	0	0	0	0	0	0	0	0	0	0	0.379178	0	0	0	0	0	0
chr10	21681331	21682257	+	ENSG00000078403.16	MLLT10	0.227833	0	0	0.0971249	0	0	0	0	0.374809	0	0	0	0	0.116582	0.206103	0	0.627134	0	0	0	0	0	0	0	0	0.297251	0	0	0	0	0	0.774996	0	0	0	0	0	0	0	0	0	0	0	0
chr10	21713771	21735235	+	ENSG00000078403.16	MLLT10	0.185642	0	0	0	0	0.304313	0	0.607569	0	0	0	0	0	0.244823	0.412206	0.846822	0.125427	0.178024	0	0	0	0	0.364887	0.269638	0	0.297251	0	0	0	0	0	0	0	0	1.32936	0	0	0.800488	0	0	0	0.295775	0	0
chr10	21879743	21882439	-	ENSG00000136770.10	DNAJC1	0.101259	0	0	0	0	0	0	0	0	0	0	0	0	0	0	0	0	0	0	0	0	0	0	0	0	0	0	0	0	0	0	0	0	0	0	0	0	0	0	0	0	0	0	0
chr10	21882281	21920963	-	ENSG00000136770.10	DNAJC1	0.33753	0	0	0	0	0.355032	0	0	0.787098	0.37522	0.343458	0	0	0.139899	0	0	0	0.197804	0	0	0.545359	0	0	0	0	0	0	0	0	0	0	0	0	0	0	0	0	0	0	0	0	0	0	0
chr10	21904521	21920963	-	ENSG00000136770.10	DNAJC1	0.886017	0.537573	0	0	0	0.418431	0	0	0	0	0	0	0	0.116582	0.515257	0	0	0	0	0	0	0	0	0	0	0	0	0	0	0	0	0	0	0.450077	0	0	0	0	0	0	0	0	0	0.317157
chr10	22591628	22609717	-	ENSG00000150867.13	PIP4K2A	0.151889	0	0	0.485625	0.664812	0.836861	0	0.506307	0	0.383748	0.400701	0	1.29104	0.559595	0.875937	0	0.250854	0	0	1.17877	0	0	0	0.179759	0.862715	0.297251	0.531659	0.42317	0	0.293557	0	0.863567	0.515013	0	0	0	0	0	0	0.900207	0	0	0	0.396447
chr10	22607926	22609717	-	ENSG00000150867.13	PIP4K2A	0.151889	0	0	0.663687	0.521421	0.862221	0	0	0.749617	0.306998	1.37383	0.303001	1.26916	0.559595	5.39302	0.461903	0	0.395608	0	1.17877	2.92878	0	0	0.988673	0	0.891753	0.545291	0.846341	0	0	0	0	0.532772	0	0.33234	0	0	1.01114	1.46882	0.514404	0	0	0.176077	0.475736
chr10	239437	240111	+	ENSG00000015171.19	ZMYND11	0.101259	0	0	0.210437	0	0	0	0	0	0	0	0	0	0	0	0	0	0	0	0	0	0	0	0	0	0	0	0	0	0	0	0	0	0	0	0.781028	0	0	0	0	0	0	0	0
chr10	26704676	26705394	+	ENSG00000148459.15	PDSS1	0.303777	0.627169	0	0.534187	0.547492	0	0	0.70883	0	0	0	0	0.743989	0	0.618308	0	0	0	0.858337	0	0	0	0	0	0	0	0	0	0	0	0	0.398569	0.532772	0	0.838403	0	0	0	0	0	0	0	0	0
chr10	26765217	26770345	-	ENSG00000136754.17	ABI1	0.303777	0	0	0	0	0	0	0.472553	0	0.204666	0	0	0	0	0	0	0	0	0.381483	0	0	0.379576	0	0	0	0	0	0	0	0	0	0	0	0	0	0	0	0	0	0	0	0	0	0
chr10	26995040	27028945	-	ENSG00000107890.16	ANKRD26	0.101259	0	0	0	0	0	0	0	0	0	0	0	0	0	0	0	0	0	0	0	0	0	0	0	0	0	0	0	0	0	0	0	0	0	0	0	0	0	0	0	0	0	0	0
chr10	27012881	27014711	-	ENSG00000107890.16	ANKRD26	0.58224	0	0	0	0	0	0	0	0	0	0.343458	0	0.262584	0	0.515257	0	0	0	0	0	1.65123	0	0	0	0	0	0.327175	0	0	0	0	0	0	0	0	0	0	0	0	0	0	0.295775	0	0
chr10	27022557	27033377	-	ENSG00000107890.16	ANKRD26	1.04634	0.358382	0	0	0.312853	0.710064	0.674256	0	0	0	0	0	0	0	0	0	0	0	0	0	0	0	0	0	0	1.04038	0	0	0.456955	0	0	1.12928	0	0.260571	0	0.439328	0	0	0.518406	0	0.851339	0.369719	0	0.317157
chr10	27022557	27048979	-	ENSG00000107890.16	ANKRD26	0.354407	0	0	0	0	0.304313	0	0	0	0.409331	0	0	0.175056	0	0.618308	0.307935	0	0	0	0	0.227233	0	0	0	0	0	0	0	0	0	0	0	0	0.379012	0	0	0	0	0	0	0.486479	0	0	0
chr10	27037185	27048979	-	ENSG00000107890.16	ANKRD26	0.253148	0	0	0.0971249	0	0.304313	0	0	0	0	0	0	0	0.0699493	0.412206	0.359258	0	0	0	0	0	0	0	0	0	0	0	0	0	0	0.298616	0.199285	0.213109	0	0	0.488143	0	0	0	0	0	0	0	0
chr10	27039964	27043567	-	ENSG00000107890.16	ANKRD26	0.480981	0.298652	0	0	0	0	1.01138	0	0	0	0	0	0	0.186532	0.927462	0	0.125427	0.22253	0	0	0	0	0	0	0	2.22938	0	0	0	0	0	0	0.159831	0	0	0	0	0	0	0	0	0	0	0
chr10	27060344	27061242	-	ENSG00000107890.16	ANKRD26	0.227833	0	0	0	0	0	0.82175	0	0	0	0.686916	0	0	0.349747	1.23662	0	0	0	0	0	0	0.506101	0	0.269638	0.49298	0	0	0.634756	0	0	0	0	0.426217	0	0	0.536957	0	0	0.691208	0	0.918906	0	0	0
chr10	27063987	27092512	-	ENSG00000199855.1,ENSG00000107890.16	RNU6-490P,ANKRD26	0.202518	0	0	0	0	0	0	0	0	0	0	0	0	0	0	0	0	0	0	0	0	0	0	0	0	0	0	0	0.380795	0	0	0	0	0	0	0	0	0	0	0	0	0	0	0
chr10	27066486	27067286	-	ENSG00000107890.16	ANKRD26	0.101259	0	0	0	0	0	0	0	0	0	0	0	0	0	0	0	0	0	0	0	0	0	0	0	0	0	0	0	0	0	0	0	0	0	0	0	0	0	0	0	0	0	0	0
chr10	27067156	27079161	-	ENSG00000107890.16	ANKRD26	0.556925	0	0	0	0	0	0	0.405046	0	0	0.515187	0	0	0	0	0	0	0	0	0.589385	0	0	0	0	0	0	0	0	0	0	0	0	0	0	0	0	0	0.631964	0	0	0	0	0	0
chr10	27114520	27121448	-	ENSG00000136758.18	YME1L1	0.759443	0	0	1.04409	0.508386	0	0	0.405046	0	0	0.629673	0	0	0.279797	0	0	0	0.118683	0	0	0.605955	0	0	0	0	0	0	0	0	0	0	0	0	0	0	0	0	0.916348	0	0.514404	0	0.295775	0	0
chr10	27158548	27161182	+	ENSG00000120539.14	MASTL	0.936646	0	0	0	0	0	0	0	0	0	0	0	0	0.244823	0	0	0	0	0.572224	0	0.908932	0	0	0	0	0	0	0.564227	0	0	0	0	0	0	0	0	0	0	0	0	0	0	0.176077	0
chr10	27165063	27165539	+	ENSG00000120539.14	MASTL	2.31208	1.15479	0.756364	1.21406	1.32962	0.608626	0.632115	4.30361	0	0.434914	0.429323	0	2.4289	2.97285	0.515257	0.538887	0	0.415389	0.715281	1.37523	0	1.28107	0.790589	0	0.49298	0	1.63587	1.11082	1.52318	0	2.33916	1.8766	0	0.426388	0.543829	0.585771	0	0	0	0.707306	0.32432	0.443663	0	0.422877
chr10	27167101	27171083	+	ENSG00000120539.14	MASTL	0.253148	0	0	0	0	0	0	0.70883	0	0	0.515187	0	1.60468	0.443012	0	0	0	0.118683	0	0	0	0	0	0	0	0	0	0	0	0	0	0	0	0	0	0	0	0.252786	0.518406	0	0	0	0	0
chr10	27169943	27171083	+	ENSG00000120539.14	MASTL	0.421913	0.119461	0	0.32375	0	0	0	0.675076	1.31183	0	0.400701	0	0.962809	0.174873	0.652659	0	0	0	1.04908	0	0	0	0	0	0	0	0	0	0	0.61647	0	0	0	0.284259	0	0	0	0	0	0	0	0.394367	0	0
chr10	27208245	27208445	-	ENSG00000107897.18	ACBD5	0.489419	0	0	0	0	0	0	0	0	0	0	0	0	0	0	0	0	0	0	0	0	0	0	0	0	0	0	0	0	0	0	0	0	0	0	0	0	0	0	0	0	0	0	0
chr10	27532506	27533994	+	ENSG00000099246.16	RAB18	1.48091	2.47881	9.5734	1.85751	1.83801	0.722744	0.758538	2.88595	5.73457	0.63958	2.06075	0	5.29545	2.9641	7.4197	1.57817	4.7819	1.33518	1.47825	0.589385	2.13599	0.901492	1.14027	3.0559	1.97192	0.693585	2.82188	1.00503	1.52318	2.8842	0	0	3.48965	0.54483	1.1783	1.31799	0	1.42192	2.20323	1.73611	0	0.59155	0.704307	1.54614
chr10	28119650	28131691	-	ENSG00000150054.18	MPP7	0.759443	0	0	0	0	0	0	0	0	0	0	0	0	0	0	0	0	0.296706	0	0	0	0	0	0	0	0	0	0	0	0	0	0	0.213109	0	0	0	0	0	0	0	0	0	0	0
chr10	28535561	28535757	+	ENSG00000095787.21	WAC	0.101259	0	0	0	0	0	0	0	0	0	0	0	0	0	0	0	0	0	0	0	0	0	0	0	0	0	0	0	0	0	0	0	0	0	0	0	0	0	0	0	0	0	0	0
chr10	28583398	28596041	+	ENSG00000095787.21	WAC	0.316435	0.716764	0.345766	0.534187	0.469279	0	0	1.3164	0	0.460498	1.28797	0	0.919045	0.375978	1.33967	0	0.391959	0.336267	0.381483	0	1.09072	0	1.09466	0.786445	0.73947	0	0.817937	1.26951	0.533114	0	0	0.132856	0.319663	0.284259	0	0	0	0.589833	0.907211	0.685872	0.486479	0.554579	0	0
chr10	28595732	28608431	+	ENSG00000095787.21	WAC	0.101259	0	0	0	0	0	0	0	0	0	0	0	0	0	0	0	0	0	0	0	0	0	0	0	0	0	0	0	0	0	0	0	0	0	0	0	0	0	0	0	0	0	0	0
chr10	30026102	30029866	-	ENSG00000165757.8	KIAA1462	0.202518	0	0	0.546328	0	0	0	0	0	0	0	0	0	0	0	0	0	0	0	0	0	0	0	0	0	0	0	0	0	0	0	0	0.479494	0	0	0	0	0	0	0	0	0	0	0
chr10	30450257	30450519	+	ENSG00000107968.9	MAP3K8	0.101259	0	0	0	0	0	0	0	0	0	0	0	0	0	0	0	0	0	0	0	0	0	0	0	0	0	0.327175	0	0	0	0	0	0	0	0	0	0	0	0	0	0	0	0	0
chr10	3118781	3120044	+	ENSG00000067057.16	PFKP	0.556925	0	0	0	0.469279	0	0	0	0.487251	0	0	0	0.320936	0.437183	0	0	0.564421	0	0	0	0	0.569364	0	0	0	0	0.327175	0.42317	0.571193	0.352269	0.248846	0	0.839115	0	0	0.6834	0	0	0.518406	0.643005	0	0	0	0
chr10	31461036	31502509	+	ENSG00000148516.21	ZEB1	0.860702	0	0	0.744624	0.312853	0	0	0.405046	0	0	0	0	0	1.16582	0	0.615871	2.21587	0.395608	0.381483	0	1.57548	0	0	0	0	0	0	0	0	0	0	0	1.43848	0.442181	0	0	0	0	0	1.02881	0	0	0.52823	0
chr10	3158913	3160330	-	ENSG00000107959.15	PITRM1	0.168765	0.433045	0	0.849843	0.782132	0	0	0.759461	0	0.665163	0.515187	0	1.93656	0.507133	2.37018	0	0.627134	0.178024	0.381483	0	3.21156	0	0.912218	0	1.04758	1.189	0.77704	0.42317	0.761591	0	0	0.398569	0.479494	0	0	0.585771	0	0.800488	2.20323	0	0.32432	0.295775	0	0
chr10	31843460	31854206	-	ENSG00000165322.17	ARHGAP12	0.303777	0	0	0.582749	0	0	0	0	0	0	0	0	0	0.0699493	0	0	0	0	0	0	0	0	0	0	0	0	0	0	0	0	0	0	0	0	0	0	0	0	0	0	0	0	0	0
chr10	31843460	31861658	-	ENSG00000165322.17	ARHGAP12	0.253148	0	0	0	0	0	0	0	0	0	0	0	0	0	0	0	0	0	0	0	0.727146	0	0	0	0	0	0	0	0	0	0	0	0	0	0	0	0	0	0.648008	0	0	0	0	0
chr10	31908171	31910563	-	ENSG00000165322.17	ARHGAP12	0.506295	0.119461	0	0	0.312853	0.45647	0.505692	0	0.224885	0	0	0	0	0.209848	0.9017	0	0.125427	0.178024	0	0	0	0	0.820996	0	0.73947	0	0.327175	0	0	0	0	0	0.159831	0	0	0	0	0	0	0	0.32432	0	0	0
chr10	32015508	32021287	-	ENSG00000170759.10	KIF5B	0.455666	0	0	0	0	0	0	0	0	0	0	0	0	0	0	0	0	0	0	0	0	0	0	0	0	0	0	0	0	0	0	0	0	0	0	0	0	0	0	0	0	0	0	0
chr10	32017142	32018156	-	ENSG00000170759.10	KIF5B	0.405036	0	0	0	0	0	0	0	0	0	0	0	0	0	0	0	0	0	0	0	0	0	0	0	0	0	0	0	0	0	0	0	0	0	0	0	0	0	0	0	0	0	0	0
chr10	32019857	32021287	-	ENSG00000170759.10	KIF5B	0.421913	0	2.01697	0.598937	0.586599	0.950979	0	0.810092	0	0	0.772781	0.606002	0	0.891854	1.52001	0	0	1.2165	0.476854	0.491155	1.42399	0.711705	0	0	0	1.11469	0.449865	0.687652	0.723511	0.990755	0	0.631068	0.719242	0.284259	0	0.488143	0	0	0.777609	0	0.32432	0.83803	0	0.475736
chr10	32021021	32040457	-	ENSG00000170759.10	KIF5B	0.253148	0	0	0	0	0	0	0	0	0	0	0	0	0	0	0	0	0	0	0	0	0	0	0	0	0	0	0	0	0	0	0	0	0	0	0	0	0	0	0	0	0	0	0
chr10	32028427	32040457	-	ENSG00000170759.10	KIF5B	0.489419	0	0	0	0	0	0	0	0	0.204666	0	0	0	0	0	0	0	0	0	0	0	0	0	0	0	0	0	0	0	0	0	0	0	0	0	0	0	0	0	0	0	0	0	0
chr10	32044886	32048551	-	ENSG00000170759.10	KIF5B	0.101259	0	0	0	0	0	0	0	0	0	0	0	0	0	0.343505	0	0	0	0	0	0	0	0	0	0	0	0	0	0	0	0	0	0	0	0	0	0	0	0	0	0	0	0	0
chr10	32451591	32456334	+	ENSG00000216937.13	CCDC7	0.101259	0	0	0	0	0	0	0.556938	0	0	0	0	0	0	0	0	0	0	0	0	0	0	0	0	0	0	0	0	0	0	0	0	0	0	0	0	0	0	0	0	0	0	0	0
chr10	32451591	32463049	+	ENSG00000216937.13	CCDC7	0.101259	0	0	0.161875	0	0	0	0.810092	0	0.204666	0	0	0.379288	0.0816076	0	0	0	0	0	0	0	0	0	0	0	0	0	0	0	0	0	0	0	0	0	0	0	0	0	0	0	0	0	0
chr10	32451591	32474023	+	ENSG00000216937.13	CCDC7	0.379721	0.238921	0.432208	0.267093	1.05588	0.45647	0.632115	2.48091	1.23687	0.306998	0.343458	0	1.18163	0.603313	0.463731	0	0.830953	1.18683	0	0.392924	0.727146	0	0	0	0.73947	0.966065	0.531659	0	0.761591	0.528403	0	1.39499	0.998947	0	0	0.536957	0	0.88475	0	0	0	0	0	0.317157
chr10	32462682	32474023	+	ENSG00000216937.13	CCDC7	0.151889	0	0	0	0	0	0	0	0	0	0	0	1.53174	0.39638	0	0	0	0	0	0	0	0	0	0	0	0	0	0.634756	0	0	0	0	0.799157	0	0	0	0	0	0	0	0	0	0	0
chr10	32471063	32474023	+	ENSG00000216937.13	CCDC7	0.367064	0	0	0.145687	0	0	0	0	0	0	0	0	0.897163	0.271054	0.798648	0.615871	0	0.118683	0	0.392924	0.121191	0	0	0	0	0	0	0	0	0	0	0	0.142072	0	0	0	0	0	0	0	0	0	0	0.396447
chr10	32543299	32584304	+	ENSG00000216937.13	CCDC7	2.87323	0.552506	0.518649	2.63451	1.7598	0.912939	1.20102	2.02523	0	0.613997	2.70473	4.09052	13.8294	3.15646	4.63731	8.39124	2.74371	2.71486	1.19213	0.523898	3.52969	1.42341	0.957829	0.898794	6.22387	2.97251	2.33112	2.64482	2.13245	2.44386	1.46819	1.81017	2.77041	1.39761	0.302127	1.41561	5.25794	0.88475	2.33283	1.80041	0.891879	1.33099	0.484211	0.555025
chr10	32543299	32623817	+	ENSG00000216937.13	CCDC7	0.151889	0	0	0.647499	0	0	0	0	0	0	0	0	0.977397	0	0	0.307935	0	0	0	0	0	0	0	0	0	0.445876	0	0	0	0	0	0	0	0	0	0	0	0	0	0	0	0	0	0
chr10	32565557	32584304	+	ENSG00000216937.13	CCDC7	1.4556	1.44846	0	1.52972	4.06709	1.5596	1.45386	1.87334	2.19263	0.537247	1.97488	2.00738	8.47928	1.79245	2.9112	3.77221	2.47718	1.24617	0.667595	1.81727	0.646352	1.85043	0.50172	1.61783	2.83463	3.2326	4.70314	5.13094	4.75994	1.16689	4.45435	2.14231	2.87697	1.35023	0	1.7085	1.20872	0.337048	2.20323	2.63632	0.32432	1.99648	0.968422	0
chr10	32565557	32634364	+	ENSG00000216937.13	CCDC7	0.202518	0	0	0	0	0	0	0	0	0	0	0	0	0	0	0	0	0	0	0	0	0	0	0	0	0	0	0	0	0	0	0	0	0	0	0	0	0	0	0	0	0	0	0
chr10	32778976	32824604	+	ENSG00000216937.13	CCDC7	0.421913	0	0	0	0	0	0	0	0	0	0	0	0	0.104924	0	0	0	0	0	0	0	0	0	0	0	0	0	0	0	0	0	0	0	0	0	0	0	0	0	0	0	0	0	0
chr10	33202890	33226289	-	ENSG00000099250.17	NRP1	0.253148	0	0	0	0	0	0	0	0	0	0	0	0	0	0	0	0	0	0	0	0	0	0	0	0	0	0	0	0	0	0	0	0	0	0	0	0	0	0	0	0	0	0	0
chr10	33254027	33270856	-	ENSG00000099250.17	NRP1	0.101259	0	0	0	0	0	0	0	0	0	0	0	0	0	0	0	0	0	0	0	0	0	0	0	0	0	0	0	0	0	0	0	0	0	0	0	0	0	0	0	0	0	0	0
chr10	34269656	34284245	-	ENSG00000148498.15	PARD3	0.691937	0.433045	1.49112	0.19425	0.312853	0.418431	0.758538	0.810092	1.88341	0.56283	2.10368	0	0.175056	0.227335	3.1173	0	1.63055	0.22253	0	0.589385	0	0.379576	0	0	0	0	0.736143	1.05793	1.90398	0	0	0	0.266386	0.568518	0	0	0	0.46344	0.84241	0	0.972959	1.1831	0.484211	0.555025
chr10	34331116	34360259	-	ENSG00000148498.15	PARD3	0.202518	0	0	0.566562	0	0.45647	0	0.810092	0	0	0.515187	0	0	0	1.13357	0	0	0	0	0	0	0	0	0	0	0	0	0	0	0	0	0	0	0	0	0	0	0	0	0	0	0	0	0
chr10	34372497	34384254	-	ENSG00000148498.15	PARD3	0.776319	0	2.0746	0	0	0	0.632115	0	0	0	0	0	0	0.209848	0	0.410581	0.731657	0	0	0	0	0	0	0.449397	0	0	0	0.528963	0	0	0	0	0	0	0	0	0	0	0	0	0	0.59155	0	0
chr10	348640	349412	-	ENSG00000151240.16	DIP2C	0.354407	0	0	0	0	0	0	0	0	0	0	0	0	0	0	0	0	0	0	0	0	0	0	0	0	0	0	0	0	0	0	0	0	0	0	0	0	0	0	0	0	0	0	0
chr10	35025131	35028887	-	ENSG00000108094.14	CUL2	0.253148	0	0	0	0	0	0	0	0	0	0	0	0	0	0	0	0	0	0	0	0	0	0	0	0	0	0	0	0	0	0	0	0.799157	0	0	0	0	0	0	0	0	0	0	0
chr10	35025131	35033273	-	ENSG00000108094.14	CUL2	0.168765	0	0	0	0	0	0	0	0	0.204666	0	0	0	0.104924	0	0	0	0	0	0	0	0	0	0	0	0	0	0	0.406182	0	0	0	0	0	0	0	0	0	0	0	0	0	0	0
chr10	35029487	35033273	-	ENSG00000108094.14	CUL2	0.151889	0	0	0	0	0	0	0	0	0	0	0	0	0	0	0	0	0	0	0	0	0.379576	0	0	0	0	0	0	0	0	0	0	0	0	0	0	0	0	0	0	0	0	0	0
chr10	35060873	35071339	-	ENSG00000108094.14	CUL2	0.253148	0	0	0	0	0	0	1.95772	0	0	0	0	0	0.699493	1.75187	0	0.501707	0.45495	0	0	0.201985	0	0	0	0	0	0.817937	0	0	0	0	0	0.443976	0	0	0	0	0	0	0	0	0.640846	0	0
chr10	35483403	35525999	+	ENSG00000108100.17	CCNY	0.303777	0	0	0	0	0	0	0	0	0	0	0	0	0	0	0	0	0	0	0	0.545359	0	0	0	0	0	0	0	0.609273	0	0	0.597854	0	0	0	0	0	0	0	0	0	0	0	0
chr10	35483403	35530243	+	ENSG00000108100.17	CCNY	0.354407	0	0	0	0	0	0	0.70883	0	0	0	0	0	0	0	0	0	0	0	0	0	0	0	0	0.49298	0	0.327175	0	0	0	0	0	0	0	0.755318	0	0	0	0	0	0	0	0	0
chr10	35501500	35530243	+	ENSG00000108100.17	CCNY	0.253148	0	0	0	0	0	0	0	1.19939	0	0.457944	0	0	0.218592	0	0	0	0	0	0	0.121191	0	0	0	0	0.371564	0	0	0	0	0	0	0	0	0	0	0	0	0	0	0	0.739438	0	0
chr10	35516522	35530243	+	ENSG00000108100.17	CCNY	0.911332	0	0.172883	0.424921	0.860345	1.48353	0.758538	1.3164	0	0.71633	2.57594	1.62863	1.08316	0.550851	0.927462	0.577379	0	1.08298	0.762966	0.54027	0	0.521917	0.364887	0.988673	1.17083	1.22616	1.10421	0.634756	0	0	0	0.132856	0	0.410596	1.99404	0	0	0	1.81442	0.685872	0.32432	0.887326	0	1.34792
chr10	35516522	35553185	+	ENSG00000108100.17	CCNY	0.101259	0	0	0	0	0	0	0	0	0	0	0	0	0	0	0	0.125427	0	0	0	0.242382	0	0	0	0	0	0	0	0	0	0	0	0	0	0	0	0	0	0	0	0	0	0	0
chr10	366274	384146	-	ENSG00000151240.16	DIP2C	1.46826	1.16474	0	0	0	0	0	0.607569	2.09893	0	0	0	0	0.349747	5.35867	0	0	0.534071	0	0	0	0	0	0	0	0	1.14511	0.899237	0.456955	0	0	0	0	0.379012	0	0	0	0	0	0	0	0	0	0
chr10	37953694	37957546	-	ENSG00000175395.15	ZNF25	0.354407	0	0	0	0	0	0	0	0	0	0	0	0	0	0	0	0	0	0	0	0	0	0	0	0	0	0	0	0	0	0	0	0	0	0	0	0	0	0	0	0	0	0	0
chr10	413912	423033	-	ENSG00000151240.16	DIP2C	0.202518	0	0.172883	0	0	0	0	0	0	0	0	0	0	0	0	0	0	0	0	0	0	0	0	0	0	0	0	0	0	0	0	0	0	0	0	0	0	0	0	0	0	0	0	0
chr10	413912	486530	-	ENSG00000239822.3,ENSG00000151240.16	RN7SL754P,DIP2C	0.227833	0	0	0	0	0	0	0	0	0	0	0	0	0	1.67458	0	0	0	0	0	0	0	0	0	0	0	0	0	0	0	0	0	0	0	0	0	0	0	0	0	0	0	0	0
chr10	419064	472549	-	ENSG00000239822.3,ENSG00000151240.16	RN7SL754P,DIP2C	0.101259	0.238921	0	0	0	0	0	0	0	0	0	0	0	0	1.03051	0	0	0	0	0	0	0	0.364887	0	0	0	0	0	0	0	0	0	0	0	0	0	0	0	0	0	0	0	0	0
chr10	43154896	43160595	+	ENSG00000169826.7	CSGALNACT2	0.101259	0	0	0	0	0	0	0	0	0	0	0	0	0	0	0	0	0	0	0	0	0	0	0	0	0	0	0	0	0	0	0	0	0	0	0	0	0	0	0	0	0	0	0
chr10	43154896	43167098	+	ENSG00000169826.7	CSGALNACT2	0.189861	0	0	0	0	0	0	0	0	0	0	0	0	0.233164	0	0	0	0	0	0	0.484764	0	0	0	0	0	0	0	0	0	0	0	0	0	0	0	0	0	0	0	0	0	0	0
chr10	43158714	43176032	+	ENSG00000169826.7	CSGALNACT2	0.286901	0	0	0	0	0	0	0	0	0.306998	0	0	0	0	0	0	0	0	0	0	0	0	0	0	0	0	0	0	0	0	0	0	0	0	0	0	0	0	0	0	0	0	0	0
chr10	440870	486530	-	ENSG00000151240.16	DIP2C	0.354407	0.119461	0	0	0	0	0	0	0	0.486081	0	0	0	0	0.515257	0	0	0	0	0	0	0	0	0	0	0	0	0	0	0	0	0	0	0	0	0	0	0	0.972012	0	0	0	0	0
chr10	45939360	45962994	-	ENSG00000239883.8	PARGP1	0.843826	0.985551	0	1.31119	3.44138	0	2.44418	1.01261	4.04793	1.48383	2.11799	0	0.408464	0.52462	2.67934	0.769839	1.04522	0.504401	0	0	0	0.822414	0.790589	0.584216	2.21841	4.0872	1.47229	1.05793	0.913909	0	1.02857	0	2.58394	0.600102	0	2.92886	0	1.95909	0	3.34363	0.702693	1.1831	0	1.00433
chr10	45946836	45962994	-	ENSG00000239883.8	PARGP1	0.303777	0	0	0	0	0	0	1.51892	0	0	0	0	0	0.641202	0	0	0	0	0	0	0	0.759152	0.364887	0	0	0	0	0	0	0	0	0	0	0	0	0	0	0	0	1.28601	0	0.517607	0	0
chr10	45975453	45988847	+	ENSG00000265733.1,ENSG00000265354.3	SNORA74C-1,TIMM23	0.793196	0.567438	0	0	1.51212	0	1.01138	0.877599	0	0.648108	0.858645	0.984754	0.590815	0.967632	0.875937	0	1.19156	1.03847	0.381483	0	0	1.23362	0	0	1.06812	0	1.14511	0.740548	0	0	0	0.697497	0	0	0	1.04137	0	0.252786	0.648008	0.643005	0.702693	0	0	0
chr10	45982522	45988847	+	ENSG00000265733.1,ENSG00000265354.3	SNORA74C-1,TIMM23	0.658184	0	0	0	0.938559	0.608626	1.6435	1.3164	0	0.37522	1.14486	0	0	0	0	0	0	0.563742	0.476854	0	0	0	0	0	1.35569	0	0	0.42317	0	0	0.248846	0	0	0.379012	1.40489	0.650857	0	0.315982	0	0	0	0.369719	0	0.713604
chr10	472438	486530	-	ENSG00000151240.16	DIP2C	0.961961	1.64258	0	0	0	0.418431	0	0	0.44977	0.358165	0	0	0	0.314772	6.7241	0	0	0.178024	0	0	0	0.379576	0.364887	0	0.616225	0.40872	0.490762	1.4282	0.304636	0	0	0.730711	0.550531	0	0.181276	0	3.28369	0.252786	2.85123	0.514404	0.32432	0	0	0.317157
chr10	4830674	4847230	+	ENSG00000165568.17	AKR1E2	0.658184	0	0	0	0	0	0	0	0	0	0	0	0	0.104924	0	0	0.250854	0	0	0	0	0	0	0	0	0	0	0	0	0	0	0	0	0	0	0	0	0	0	0	0	0	0	0
chr10	4830674	4847660	+	ENSG00000165568.17	AKR1E2	0.860702	0	0	0	0	0	0	0	0	0	0	0	0	0	0	0	0	0	0	0	0	0	0	0	0	0	0	0	0	0	0	0	0	0	0	0	0	0	0	0	0	0	0	0
chr10	48401611	48410168	+	ENSG00000107643.15	MAPK8	0.67506	0	2.24748	0.704156	0.312853	0	0.758538	0	0.224885	0.204666	0.343458	1.56551	0.700225	0.367234	1.93221	0	0.418089	0.375828	0.508644	0.458411	0.621104	0	0	0	0	0.297251	0.65435	0	0.304636	0	1.64239	0.597854	0.266386	0.252675	0	0	0	0.589833	0	0.685872	0	0.295775	0	0.317157
chr10	484780	486530	-	ENSG00000151240.16	DIP2C	0.320654	0.975596	0	0	0	0.45647	0	0	0	0	0	0	0	0	0.463731	0	0	0	0	0	0	0	0	0	0	0.594502	0	0	0	0	0	0	0	0	0	0	0.886396	0	0.518406	0	0	0	0	0
chr10	48897453	48901863	+	ENSG00000128815.19	WDFY4	0.72569	0	0	0	0	0	0	0	0	0	0	0	0	0	0	0	0	0	0	0	0	0	0	0	0	0	0	0	0	0	0	0	0	0	0	0	0	0	0	0	0	0	0	0
chr10	49460372	49500696	-	ENSG00000225830.12	ERCC6	1.06322	0	0	0	0	0	0	0	0	0	0	0	0	0	0	0	0	0	0	0	0	0	0	0	0	0	0	0	0	0	0	0	0	0	0	0	0	0	0	0	0.32432	0	0	0
chr10	49460372	49506012	-	ENSG00000225830.12	ERCC6	0.101259	1.09506	0	0	0	0	0	0	0	0	0	0	0	0	0	0	0.501707	0	0	0	0	0	0	0	0	0	0	0	0	0	0	0	0	0	0	0	0	0	0	0	0	0.295775	0	0
chr10	49915916	49935142	-	ENSG00000227345.8	PARG	4.29085	0.955686	10.9132	3.44793	3.08942	2.73882	2.90773	2.02523	0	1.50941	6.01052	0	3.21666	2.57064	3.73561	23.0567	2.49286	1.38463	1.38288	2.25931	0.626153	2.37235	1.45955	0.719035	1.97192	4.45876	2.49471	0.634756	3.88411	1.93748	1.04516	2.14785	1.8647	1.27917	1.31425	1.95257	0	2.02229	1.03681	1.45748	1.66214	2.66198	0.557576	2.49761
chr10	49932099	49935142	-	ENSG00000227345.8	PARG	0.506295	0	0	0	0	0	0	0	0	0.272887	0	0	0.350112	0.221506	0	0	0.438994	0.217585	0.762966	0	0	0	0	0.958713	0	0	0.763408	0.846341	0.609273	0	0	0	0.37294	0.189506	0	0.9112	0	0.69516	0	0.514404	0	0	0	0
chr10	49952125	49955060	+	ENSG00000223111.1,ENSG00000204152.10	SNORA74C-2,TIMM23B	0.202518	0	0	0	0	0	0	0.810092	0	0	0	0	0	0	0.412206	0	0	0	0	0	0	0	0	0	0	0	0	0	0	0	0	0	0	0	0	0	0	0	0.648008	0	0	0.517607	0	0
chr10	49952125	49958480	+	ENSG00000223111.1,ENSG00000204152.10	SNORA74C-2,TIMM23B	1.55264	0	1.29662	0.607031	0.469279	0.380391	0	1.3164	0	0.306998	0.343458	0	0.21882	0.192361	2.43888	0	0	0.148353	0.572224	0	1.95925	0	0	0	0	0	0	0	0.456955	0	0	0	0	0	0	1.26917	0	0.88475	0	0	0.810799	0.96127	0.440192	0
chr10	49991675	50008076	+	ENSG00000204149.10	AGAP6	0.151889	0	0	0	0	0	0	0	0	0	0	0	0	0	0	0	0	0	0	0	0	0	0	0	0	0	0	0	0	0	0	0	0	0	0	0	0	0	0	0	0	0	0	0
chr10	50069546	50080931	+	ENSG00000099290.16	WASHC2A	0.784758	1.94124	2.0746	1.18978	3.36317	3.19529	0.505692	1.01261	0	0.358165	1.71729	0	1.90374	0.349747	0	0	0.815274	0	0.572224	1.47346	0	2.08767	1.82444	2.02229	0	0	1.88125	1.3753	1.75166	0	2.23962	0	2.85033	0.615894	0	2.83123	0	1.26393	1.42562	0.900207	1.29728	1.10916	0	1.03076
chr10	52280788	52290290	+	ENSG00000185532.16	PRKG1	0.556925	0	0	1.28691	0	0	0	0	0	0	0	0	0	0	0.515257	0	0.627134	0	0	0	0	0	0.547331	0.629156	0	0	0	0	0.304636	0	0	0	0.266386	0	0	0	0	0	0	0	0	0.443663	0.352153	0
chr10	5720543	5727123	+	ENSG00000108021.20	FAM208B	0.202518	0	0	0	0	0	0	0	0	0	0	0	0	0	0	0	0	0	0.715281	0	0.181786	0	0	0	0	0	0	0	0	0	0	0	0	0	0	0	0	0	0.518406	0	0.445939	0	0	0
chr10	5726884	5735546	+	ENSG00000108021.20	FAM208B	0.455666	0	0	0	0	0	0	0	0	0	0	0	0	0	0	0	0	0	0	0	0	0	0	0	0	0	0	0	0	0	0	0	0	0	0	0	0	0	0	0	0	0	0	0
chr10	5768212	5800705	-	ENSG00000057608.16	GDI2	1.09697	0	0	0.0971249	0	0	0	0	0	0	0	0	0.940927	0.827734	2.06103	0	1.09748	0	0	0.785847	2.42382	0	0	0	0	0	0	0	0	0.924705	0	0	0	0	0	0.6834	0	0	1.55522	0	0	0.517607	0	0
chr10	5773841	5800705	-	ENSG00000057608.16	GDI2	4.18959	1.34393	2.96062	0.619171	2.11176	0.8749	1.17995	3.34163	1.46175	0.281415	1.07331	0	1.81621	1.13668	2.85968	1.23174	3.19838	2.03244	1.19213	1.12966	3.80237	2.18256	1.09466	0.808914	0	0	2.74009	0	1.8659	2.17966	1.41842	0.132856	0	0.686959	0.589148	0.976285	0	1.26393	3.36964	2.63632	0	0.887326	0	0.555025
chr10	5773841	5811956	-	ENSG00000057608.16	GDI2	0.253148	0	0	0	0	0	0	0	0	0	0	0	0	0	0	0	0	0	0	0	0	0	0	0	0	0	0	0	0	0	0	0	0	0	0	0	0	0	0	0	0	0	0	0
chr10	5785141	5800705	-	ENSG00000057608.16	GDI2	0.987276	1.15479	2.79494	2.28244	0.547492	0.836861	0	3.78043	0	0	1.2021	0	0.547051	1.50391	2.44747	0.564548	2.38311	1.7209	0.572224	1.0478	3.55999	0.759152	1.70281	0	0	0	1.74493	1.05793	1.6755	0.308235	0.298616	1.67731	0.586049	0.252675	2.71914	1.07391	4.10965	1.13754	1.98722	0	0.648639	0.517607	0	0.396447
chr10	5785851	5795019	-	ENSG00000057608.16	GDI2	0.303777	0	0	0	0	0	0	0	0	0	0	0	0	0	0	0	0	0	0	0	0	0	0	0	0	0	0	0	0	0	0	0	0	0	0	0	0	0	0	0	0	0	0	0
chr10	5794884	5800705	-	ENSG00000057608.16	GDI2	0.978838	1.22447	5.35938	3.30225	3.79334	3.19529	2.02277	5.06307	3.99171	2.17457	4.16443	0	3.87312	2.77174	6.20885	2.23253	1.78733	2.74453	4.86391	2.16108	1.04527	2.79937	1.96127	0	1.84867	2.62572	7.23874	3.86143	5.71193	0.352269	1.86635	1.12928	1.37189	1.35023	1.74478	1.85494	0	3.25462	6.73928	1.28601	1.2162	0.443663	0.52823	1.22898
chr10	5796762	5800705	-	ENSG00000057608.16	GDI2	0.949304	0.328517	0	0	0.625706	0.45647	0	0.540061	0	0.767496	0.915888	0	2.84466	0.489645	2.98849	1.23174	1.96502	0.573632	1.6213	0	0	0	0	0	0	0	2.08574	0.42317	1.98014	0.484369	0	0	2.13109	0	0	0.781028	0	0	0	1.71468	0	1.42958	0	1.05719
chr10	58702073	58702143	+	ENSG00000122870.11	BICC1	0.202518	0	0	0	0	0	0	0	0	0	0	0	0	0	0	0	0	0	0	0	0	0	0	0	0	0	0	0	0	0	0	0	0.213109	0	0	0	0	0	0	0	0	0	0	0
chr10	59283362	59302864	-	ENSG00000148541.12	FAM13C	0.151889	0	0	0	0	0	0	0	0	0	0	0	0	0	0	0	0	0	0	0	0	0	0	0	0	0	0	0	0	0	0	0	0	0	0	0	0	0	0	0	0	0	0	0
chr10	5959753	5960567	-	ENSG00000134470.20	IL15RA	0.421913	0	0	0.242812	0.547492	0.304313	0	0	0	0	0	0	0	0.209848	0	0	0	0	0	0.392924	0.424168	0.759152	0	0.599196	0	0	0.490762	0	0	0	0	0	0	0	0	0	0	0	0	0.600138	0	0.443663	0	0
chr10	59804419	59814755	-	ENSG00000108091.10	CCDC6	1.10119	0	0	0	0	0	0	0	0	0	0	0	0	0.104924	0	0	0	0	0	0	0	0	0	0	0	0	0	0	0	0	0	0	0	0	0	0	0	0	0	0	0.32432	0	0	0
chr10	59804419	59852702	-	ENSG00000108091.10	CCDC6	0.253148	0	0	0	0	0	0	0	0	0	0	0	0	0	0	0	0	0	0	0	0	0	0	0	0	0	0	0	0	0	0	0	0	0	0	0	0	0	0	0	0	0	0	0
chr10	59832524	59852702	-	ENSG00000108091.10	CCDC6	0.202518	0	0.288139	0	0	0	0	0	0	0	0	0	0.175056	0	0	0	0	0	0	0	0	0	0	0	0	0	0	0	0	0	0	0	0	0	0	0	0	0	0	0	0	0	0	0
chr10	60084601	60085253	-	ENSG00000151150.21	ANK3	0.151889	0	0	0.218531	0	0	0	0	0	0.409331	0	0	0.284466	0.104924	0	0	0.250854	0	0	0	0.605955	0	0	0	0	0	0	0.42317	0	0	0.497693	0	0	0	0	0	0	0	0	0	0	0	0	0
chr10	60105904	60139087	-	ENSG00000151150.21	ANK3	0.101259	0	0	0	0	0	0	0	0	0	0	0	0	0.104924	0	0	0	0	0	0	0	0	0	0	0	0	0	0	0	0	0	0	0	0	0	0	0	0	0	0	0	0	0	0
chr10	63206594	63215455	-	ENSG00000171988.18	JMJD1C	0.658184	0	0	0	0	0	0	0	0	0	0	0	0	0	0	0	0	0	0	0	0	0	0	0	0	0	0	0	0	0	0	0	0	0	0	0	0	0	0	0	0	0	0	0
chr10	63380317	63380482	-	ENSG00000171988.18	JMJD1C	1.31637	0	1.29662	0.971249	0	0	0	1.01261	0	0	1.25935	0	0.393876	0.734468	0	0	0.836179	0.593413	0	0	2.09054	0.885677	0	0	0.985959	0.520189	0.545291	1.55162	0.507727	0.557759	1.1281	0	0.74588	0.379012	0	0	0	0.337048	0	1.02881	0	0	0	0.317157
chr10	63380317	63409988	-	ENSG00000171988.18	JMJD1C	0.835387	0	0	0	0	0	0	0	0	0	0	0	0	0	0	0	0	0	0	0	0	0	0	0	0	0	0	0	0	0	0	0	0	0	0	0	0	0	0	0	0	0	0	0
chr10	67939587	67941105	-	ENSG00000148634.15	HERC4	0.101259	0	0	0	0	0	0.505692	0	0	0	0.343458	0	0	0	0	0	0	0.118683	0	0	0	0	0.364887	0	0	0	0	0	0	0	0	0	0	0	0.604254	0.390514	0	0	0	0.514404	0	0	0	0
chr10	67954594	67966802	-	ENSG00000226318.1,ENSG00000148634.15	RP11-474D14.2,HERC4	0.253148	0	0.432208	0	0.469279	0	0	0	0	0.204666	0	0	1.29833	0.233164	0.515257	0	0.28221	0.237365	0	0	0	0	0	0	0	0.371564	0	0	0	0	0	0.531426	0.852435	0	0.453191	0	0	0	0	0	0	0	0	0
chr10	67954594	68014186	-	ENSG00000266467.2,ENSG00000236375.3,ENSG00000226318.1,ENSG00000148634.15	RN7SL220P,POU5F1P5,RP11-474D14.2,HERC4	0.151889	0	0.56187	0.461343	0.312853	0.45647	1.26423	1.01261	0	0.37522	0.729848	0	0	0.268139	0.309154	0	0.344924	0.118683	0.699385	0.523898	0	0	0.486516	0.449397	0	0.520189	0	0.42317	0.304636	0	0	0	0	0.189506	0.362553	0.781028	0.805815	0	0	0.771606	0	0	0	0
chr10	67966682	68014186	-	ENSG00000266467.2,ENSG00000236375.3,ENSG00000148634.15	RN7SL220P,POU5F1P5,HERC4	1.41763	0	0.583481	0.558468	0	0	0	0	0	0	1.03037	0	0	0	1.00475	0.307935	0.580099	0.22253	0.381483	0.392924	0.121191	0	0.592941	0.808914	0.49298	0.668814	0.981524	0	0	0	0.199077	0.531426	0.213109	0	0	0	3.25012	0.505571	0.907211	0	0.486479	0	0	0.317157
chr10	67966682	68034186	-	ENSG00000266467.2,ENSG00000236375.3,ENSG00000148634.15	RN7SL220P,POU5F1P5,HERC4	0.151889	0	0	0	0	0	0	0	0	0	0	0	0	0	0	0	0	0	0	0	0	0	0	0	0	0	0	0	0	0	0	0	0	0	0	0	0	0	0	0	0	0	0	0
chr10	68341644	68341845	+	ENSG00000096746.17	HNRNPH3	0.202518	0	0	0	0	0	0	0	0	0	0	0	0	0	0	0	0	0	0	0	0	0	0	0	0	0	0	0	0	0	0	0	0	0	0	0	0	0	0	0	0	0	0	0
chr10	68355352	68386128	-	ENSG00000204130.13	RUFY2	0.354407	0	0	0	0	0	0	0	0	0	0	0	0	0	0	0	0	0	0	0	0	0	0	0	0	0	0	0	0	0	0	0	0	0	0	0	0	0	0	0	0	0	0	0
chr10	68363589	68364113	-	ENSG00000204130.13	RUFY2	0.151889	0	0	0.307562	0	0	0	0	0	0	0	0	0.14588	0	0	0	0	0.118683	0	0	0	0	0	0	0	0	0	0	0	0	0	0	0	0	0.181276	0	0	0	0	0	0	0	0	0
chr10	68363589	68386128	-	ENSG00000204130.13	RUFY2	0.151889	0	0	0	0	0	0	0	0	0	0	0	0	0	0	0	0	0	0	0	0	0	0	0	0	0	0	0	0	0	0	0	0	0	0	0	0	0	0	0	0	0	0	0
chr10	68381231	68386128	-	ENSG00000204130.13	RUFY2	0.101259	0	0	0	0	0	0	0	0	0	0	0	0.207879	0.408038	0	0	0	0	0	0	0	0	0	0	0	0	0	0	0	0	0	0	0	0	0	0	0	0	0	0	0	0	0	0
chr10	68393137	68394451	-	ENSG00000204130.13	RUFY2	0.506295	0	0.172883	1.04409	0.990701	0.304313	0.927102	0.810092	0	0.306998	1.43108	0	1.31292	1.26783	1.13357	0	0.689848	0.830778	0	0	0.323176	0	0	0.449397	2.95788	0.371564	1.47229	0.42317	0.609273	0	0	0	1.10106	0.758024	2.17532	0.878657	0	0.252786	0	0.771606	0	0	0	0
chr10	68393137	68401737	-	ENSG00000204130.13	RUFY2	0.734128	0.497753	0	0.485625	0	0	0.505692	0.607569	0	0	0.601052	0	0	0.174873	0	0	0	0.118683	0	0	0	0	0	0	0.49298	0	0	0	0	0	0	0.996424	0	0	0	0.390514	0	0	0	0	0	0	0	1.00433
chr10	68394074	68394451	-	ENSG00000204130.13	RUFY2	0.303777	0	0	0	0.586599	0.45647	0	0	0	0	0	0	0.875281	0.163215	0	0	0.658491	0	0	0	0.363573	0	0	0	0	0	0	0	0	0	0	0	0	0	0	0.488143	0	0	0	0	0	0	0	0
chr10	68394074	68401737	-	ENSG00000204130.13	RUFY2	0.303777	0	0	0	0	0	0	0	0	0	0.343458	0	0	0	0	0	0	0	0	0	0	0	0	0	0	0	0	0	0	0	0	0	0	0	0	0	0	0	0	0	0	0	0	0
chr10	68459103	68470163	-	ENSG00000138346.14	DNA2	1.05056	0	3.34961	0	0.664812	0.405751	0	0.810092	0	0	0.801402	0	0.175056	0.778186	0	0	0.940701	0	0.524539	0.458411	0	0.695889	0.364887	0	0	0	0.736143	0	0.710818	0	0	0	0.346302	0.189506	0	1.46443	0	0	0	0	0.540533	0	0	0
chr10	68487143	68506718	-	ENSG00000122912.14	SLC25A16	2.4049	0.358382	0	0.19425	0.312853	0	0	0	0	0.306998	0.400701	8.48403	0.743989	0.201104	0.309154	0	0.501707	0.430224	0	0	0.787741	0	0	0	0	0.297251	0	0	0.304636	0	0	0	0.355181	0	0	0.390514	0	0	0.648008	0	0	0	0	0
chr10	68644697	68647005	+	ENSG00000138336.8	TET1	0.367064	0.179191	0	0	0	0	0	0	0	0	0	0	0	0	0.309154	0	0.580099	0.207694	0	0	0	0	0	0	0	0.297251	0	0	0	0	0	0	0	0.189506	0	0	0	0	0	0	0	0	0	0
chr10	68648154	68681488	+	ENSG00000227583.1,ENSG00000138336.8	RP11-119F7.3,TET1	0.101259	0	0	0	0	0	0	0	0	0	0	0	0	0.104924	0	0	0	0	0	0	0	0	0	0	0	0	0	0	0	0	0	0	0	0	0	0	0	0	0	0	0	0	0	0
chr10	68651845	68673045	+	ENSG00000138336.8	TET1	0.354407	0	1.38307	0	0	0	0	0.405046	0.374809	0	0	0	0	0.0699493	0	0	0	0	0	0	0	0	0	0	0	0	0	0	0	0	0	0	0	0	0	0	0	0	0	0	0	0	0	0
chr10	68722454	68737889	+	ENSG00000060339.13	CCAR1	0.202518	0	0	0	0	0	0	0	0	0	0	0	0	0	0	0	0	0	0	0	0	0	0	0	0	0	0	0	0	0	0	0	0	0	0	0	0	0	0	0	0	0	0	0
chr10	68742375	68747566	+	ENSG00000060339.13	CCAR1	0.253148	0	0	0	0	0	0	0	0	0	0	0	0	0	0	0	0	0	0	0	0	0	0	0	0	0	0	0	0	0	0	0	0.213109	0	0	0	0	0	0	0	0	0	0	0
chr10	68753851	68773099	+	ENSG00000283551.1,ENSG00000221184.1,ENSG00000060339.13	SNORD98,MIR1254-1,CCAR1	0.658184	0	0	0.259	0.312853	0	0.674256	0.540061	0	0.204666	0.601052	0	0.0875281	0.209848	0	0	0	0.356048	0.524539	0	1.51489	0	0	1.28078	0	0	0	0	0	0	0	0	0.532772	0	0	0.390514	0	0	0	0	0	0	0	0.422877
chr10	68754713	68757377	+	ENSG00000283551.1,ENSG00000060339.13	SNORD98,CCAR1	0.354407	0	0	0.631312	0	0	0	0	0	0	0	0	0	0.445927	0.309154	0	0	0	0	0	0	0	0	0	0	0	0	0	0	0	0	0	0	0	0	0	0	0	0	0	0	0	0	0
chr10	68761006	68773099	+	ENSG00000060339.13	CCAR1	0.101259	0	0	0	0	0	0	0	0	0	0	0	0	0.244823	0	0	0	0	0	0	0	0	0	0	0	0	0	0	0	0.352269	0	0	1.59831	0	0	0	0	0	0	0	0	0	0	0
chr10	68786135	68786692	+	ENSG00000060339.13	CCAR1	0.101259	0	0.345766	0.218531	1.60337	0	0.505692	0.472553	0	0.741913	0	1.13625	2.06785	1.69627	1.41696	0.307935	1.26995	0.356048	0	0.392924	0.40397	1.20199	0	0.299598	0.821633	1.04038	0.490762	0	0.533114	0.726554	1.16128	0.531426	1.57168	0	0.725105	1.10646	0.402907	0	0.777609	0.514404	0.594586	0.406691	0	0
chr10	68786135	68791341	+	ENSG00000060339.13	CCAR1	0.354407	0	0	0	0	0	0	0	0	0	0	0	0	0	0	0	0	0	0	0	0	0	0	0	0	0	0	0	0	0	0	0	0	0	0	0	0	0	0	0	0	0	0	0
chr10	68787926	68788328	+	ENSG00000060339.13	CCAR1	0.38816	0.378292	1.08052	0	0	0.608626	0	0.405046	0	0	0	0	0.554345	0.547936	0	0	0	0.296706	0	0	0	0	0	0.449397	0	0	0	0	0	0	0	0.730711	0	0	0	0	0	0	0	0	0	0	0	0
chr10	68881957	68892773	+	ENSG00000165730.15	STOX1	0.303777	0	0	0	0	0	0	0	1.01198	0	0	0	0	0	0	0	0	0	0	0	0	0	0	0	0	0	0	0	0	0	0	0	0	0	0	0	0	0	0	0	0	0	0	0
chr10	68959805	68960249	+	ENSG00000165732.12	DDX21	0.683499	0	0.777974	0	0	0.304313	0	0	0	0.306998	0	0	1.26916	0.384721	1.00475	0	0	0.316487	0.572224	0.392924	0	0.379576	0	0	0.985959	0	0.65435	0	0.710818	0	0	0.64214	0.159831	0.307947	0	0	0	0.315982	0	0.964508	0	0	0	0
chr10	68959805	68963469	+	ENSG00000165732.12	DDX21	0.101259	0	0	0	0	0	0	0	0	0	0	0	0	0	0	0	0	0	0	0	0	0	0	0	0	0	0	0	0	0	0	0	0	0	0	0	0	0	0	0	0	0	0	0
chr10	69155811	69158211	+	ENSG00000122958.14	VPS26A	0.354407	0	0	0.0971249	0	0	0	0	0	0	0	0	0	0.174873	0.206103	0	0	0	0	0	0	0	0	0	0	0	0	0	0	0	0	0	0	0	0	0	0	0	0	0	0	0	0	0
chr10	69162405	69166110	+	ENSG00000122958.14	VPS26A	0.227833	0	0	0	0	0	0	0	0	0	0	0	0	0	0	0	0	0	0	0	0	0	0	0	0	0	0	0	0	0	0	0	0	0	0	0	0	0	0	0	0	0	0	0
chr10	69185986	69191766	+	ENSG00000156502.13	SUPV3L1	0.303777	0	0	0.0971249	0.312853	0.418431	0	0	0	0.281415	0	0	0	0.186532	0.309154	0	0	0	0	0	0	0	0	0	0	0	0	0	0	0	0	0	0	0	0	0	0	0	0	0	0	0	0	0
chr10	69483690	69485215	+	ENSG00000099282.9	TSPAN15	0.236271	0	0	0.522046	0	0.304313	0	0	0	0	0	0	0	0.157386	0	0	0	0	0	0	0	0.379576	0	0	0	0	1.14511	0	0	0	2.28939	0	0	0	0	0	0	0	0	0	0	0	0	0
chr10	70217811	70218817	-	ENSG00000180817.11	PPA1	0.101259	0	0	0.1295	0	0	0	0	0	0	0	0	0	0	0.75571	0	0.125427	0	0	0	0	0.569364	0	0	0	0	0	1.16372	0.710818	0	0	0.448391	0	0	0	0	0	0	0	0	0	0	0	0
chr10	71820281	71821965	-	ENSG00000197746.13	PSAP	0.607554	0	0	0	0.469279	0	0	0	0	0	0	0	1.57551	0	0	0.923806	0	0	0	0	0	1.0122	0	0	0.49298	0	0.490762	0	0.609273	0	0	0	0	0	0	0	0	0	0.604807	0	0	0	0	0.555025
chr10	7188623	7227937	-	ENSG00000198879.11	SFMBT2	0.33753	0	0	0	0	0.304313	0	0	0	0	0	0	0	0.104924	0	0	0	0	0	0	0	0	0	0	0	0	0	0	0	0	0	0	0	0	0	0	0	0	0	0	0	0	0	0
chr10	72203426	72213331	-	ENSG00000138303.17	ASCC1	0.202518	0	0	0	0	0	0	0	0	0	0	0	0	0	0	0	0	0	0	0	0	0	0	0	0	0	0	0	0	0	0	0	0	0	0	0	0	0	0.777609	0	0	0	0	0.475736
chr10	7220410	7285954	-	ENSG00000198879.11	SFMBT2	0.202518	0.577393	0	0.449203	1.25141	0	0	0	0	0	0.400701	0	0.131292	0.279797	1.5973	0.461903	0	0.845613	0.381483	0.687616	0.969528	0	0	0.209719	0	0	0.490762	0.42317	0.456955	0	0	0	0	0.4027	0	0	0	0	0.777609	0	0	0	0	0
chr10	72340788	72341170	-	ENSG00000148719.14	DNAJB12	0.139231	0.238921	0	0.352078	0.703919	0.418431	0	0	0	0.358165	0.515187	0	0.53611	0.384721	2.0095	0	0.18814	0.257145	0.381483	0	0	0	0	0.179759	0.73947	0	0.327175	0.42317	0	0.528403	0.398154	0.514819	0.443976	0.236882	0	0.650857	0	0	0.950411	0	0.32432	0.77641	0	0
chr10	7243557	7285954	-	ENSG00000198879.11	SFMBT2	0.379721	1.49326	0.259325	1.34761	6.5308	2.77686	1.45386	0.759461	1.01198	1.10008	2.31834	0	0.579874	2.8242	5.74511	0.500395	1.20723	2.67036	3.24261	3.73277	1.83301	2.79937	1.09466	0	2.09516	0.445876	5.07121	2.11585	6.74008	0.440336	0.547462	0.531426	2.41079	0.663271	0.99702	2.19664	0	0	3.56404	1.67181	0	0	0.198086	0
chr10	7276891	7285954	-	ENSG00000198879.11	SFMBT2	2.2277	5.85357	3.26317	13.3425	23.1511	13.1996	1.89635	1.82271	8.46131	4.88639	4.55082	1.28776	11.4552	17.7322	22.3364	2.92539	4.87597	12.0611	5.05465	7.41643	14.4975	5.21917	2.64543	2.24698	3.82059	2.8982	14.3139	4.97225	11.5762	2.46588	4.20551	4.78283	8.33788	4.45339	2.46989	5.1255	3.20311	0.663562	3.82325	3.47223	0.648639	1.92254	0.814355	1.46685
chr10	73192555	73193593	+	ENSG00000138286.14	FAM149B1	0.405036	0	0	0	0	0	0	0	0	0	0	0	0	0	0	0	0	0	0	0	0	0	0	0	0	0	0	0	0	0	0	0	0	0	0	0	0	0	0	0	0	0	0	0
chr10	73192555	73210438	+	ENSG00000227382.1,ENSG00000138286.14	RP11-152N13.8,FAM149B1	0.405036	0	0	0	0	0	0	0	0	0	0	0	0	0	0	0	0	0	0	0	0	0	0	0	0	0	0	0	0	0	0	0	0	0	0	0	0	0	0	0	0	0	0	0
chr10	73331176	73335524	-	ENSG00000156042.17	CFAP70	0.202518	0	0	0	0	0	0	0	0	0	0	0	0	0	0	0	0	0	0	0	0	0	0	0	0	0	0	0	0	0	0	0	0	0	0	0	0	0	0	0	0	0	0	0
chr10	73378910	73379954	-	ENSG00000138279.15	ANXA7	0.101259	0	0	0	0	0	0	0	0	0	0	0	0	0	0	0	0	0	0	0	0	0	0	0	0	0	0	0	0	0	0	0	0	0	0	0	0	0	0	0	0	0	0	0
chr10	73396518	73400857	-	ENSG00000138279.15	ANXA7	0.594897	0	0	0	0	0	0	1.01261	0	0	0	0	0	0	0	0	0	0	0	0	0	0.442838	0	0	0	0	0.327175	0	0.533114	0.61647	0	0	0	0	0	0	0	0	0	0	0	0.295775	0	0
chr10	73571420	73576361	-	ENSG00000166348.18	USP54	0.265805	0.119461	0	0	0	0	0	0	0	0	0	0	0	0	0	0	0	0	0	0	0	0.379576	0	0	0	0	0	0	0	0	0	0.730711	0	0	0	0	0	0	0	0	0	0	0	0
chr10	73676718	73694804	-	ENSG00000172650.13,ENSG00000242288.9	AGAP5,RP11-464F9.1	1.34168	0	0	0	0	0	0	0	0	0	0	0	0.940927	0	0	0	0	0	0	0	0	0	0	0	0	0	0	0	0	0	0	0	0	0	0	0	0	0	0	0	0	0	0	0
chr10	73802971	73803359	-	ENSG00000272916.5,ENSG00000166507.17	RP11-574K11.31,NDST2	0.303777	0	0	0	0	0	0	0	0	0	0	0	0.21882	0	0	0	0	0	0	0	0	0	0	0	0	0	0	0	0	0	0	0	0	0	0	0	0	0	0	0	0	0	0	0
chr10	74070669	74074903	+	ENSG00000035403.17	VCL	1.51889	1.11994	0	0	0.312853	0	1.09567	0	0	0	0	1.81801	0	0.104924	0.206103	0	0.79437	0.415389	0.381483	0	0	0	0	0	0	0.495418	0.490762	0	0	0	1.14469	0	0.865754	0	0	0	0	0	0	0	0	0	0	0
chr10	74314666	74398579	+	ENSG00000214629.3,ENSG00000156110.13	RP11-506B4.3,ADK	2.06315	0	0	0.0971249	0	0.304313	0	1.16451	0	0	0.686916	0	1.00657	0.612057	2.23278	0.769839	0.815274	0	0	0	0	0.379576	1.00344	0	0	0	2.16753	1.05793	0.533114	0	0	0	0	0	0	1.31799	0	0.315982	0.518406	0	0	1.77465	0	1.05719
chr10	74589281	74600493	+	ENSG00000156110.13	ADK	0.826949	0	0	1.84537	0.547492	0.710064	0.758538	0	0	0	0	0	0	0.419696	0	0	1.83437	0	0	0	0	0	0	0	0	0	0	0	0	0	0	0	1.474	0	0	0	0	0.379178	1.68482	0.85734	0	0	0	0
chr10	74589281	74670269	+	ENSG00000214626.2,ENSG00000156110.13	RP11-312P12.2,ADK	0.101259	0	0	0	0	0	0	0	0	0	0	0	0	0	0	0	0	0	0	0.491155	0	0	0	0	0	0	0	0	0	0	0	0	0	0	0	0	0	0	0	0	0	0	0	0
chr10	74838682	74843478	+	ENSG00000156650.12	KAT6B	0.607554	0	0	0.728437	0	0	0	0	0	0	0.343458	0	0	0.268139	0	0	0.167236	0	0	0	0	0	0	0	0	0	0	0	0	0	0	0	0	0	0	0	0	0	0	0	0	0	0	0
chr10	74842599	74843478	+	ENSG00000156650.12	KAT6B	0.189861	0	0	0.267093	0	0	0	0	0	0	0	0	0.29176	0.12824	0	0	0.376281	0	0.381483	0	0.222183	0	0	0	0	0	0	0	0	0	0	0	0.106554	0	0	0	0	0	0	0	0	0	0	0
chr10	74969659	74989112	+	ENSG00000156650.12	KAT6B	2.39225	0	0	1.09266	0.625706	0	0	0	0	0.383748	0.686916	0	1.07222	0	0	0.307935	1.91276	1.05331	0.572224	0	0	0	0.547331	0	0.49298	0	0.327175	0	0	0	0	0	0.319663	0	0	0	0	0	0	0	0.36486	0	0	0
chr10	74975398	74989112	+	ENSG00000156650.12	KAT6B	0.405036	0	0	0.3885	0	0	0	0	0	0	0	0	0	0	0	0	0	0	0	0	0	0	0	0	0	0	0	0	0	0	0	0	0	0	0	0	0	0	0	0	0	0	0	0
chr10	75219062	75219356	+	ENSG00000165637.13	VDAC2	0.101259	0.388247	0	0	0.312853	0.836861	0	0	0	0.255832	0	0	0	0	0	0	0	0.514291	0	0.589385	0	0	0.547331	0	0	1.04038	0.817937	0	0	0.264201	0	0.232499	0	0	0	0.390514	0	0	0	0	0	0	0	0
chr10	76036007	76058783	+	ENSG00000148655.14	C10orf11	0.354407	0	0	0.437062	0	0.304313	0.884961	0	0	0	0	0	0	0.157386	0.747123	0	0	0	0	0	0	0.379576	0	0	0	0	0.327175	0	0.533114	0	0	1.19571	0	0.189506	0	1.51324	2.01454	0.631964	1.29602	0	0	0	0	0
chr10	7780055	7780307	-	ENSG00000151657.11	KIN	0.101259	0	0	0	0	0	0	0	0	0	0	0	0	0	0	0	0	0	0.381483	0	0	0	0	0	0	0	0	0.581859	0.304636	0	0	0	0	0	0	0	0	0	0	0	0	0	0	0
chr10	7797046	7802854	+	ENSG00000165629.19	ATP5C1	1.18979	1.16474	1.18857	2.20959	2.07265	1.21725	0.82175	3.03784	4.63826	1.07449	1.37383	0	5.6018	2.21215	3.14307	0.654363	0.674169	1.64672	1.38288	0.982309	1.18161	1.28107	0.684163	0.763975	2.09516	0.990836	2.16753	2.32744	1.8659	0	0.647001	0.88571	2.11777	1.13704	0.392765	0.390514	0.82596	0.315982	3.75844	0.900207	1.37836	1.77465	0.322807	0.832538
chr10	79310923	79311184	+	ENSG00000108175.16	ZMIZ1	0.101259	0	0	0	0	0	0	0	0	0	0	0	0	0	0	0	0	0	0	0	0.181786	0	0	0	0	0	0	0	0	0	0	0	0	0	0	0	0	0	0	0	0	0	0	0
chr10	82738576	82743539	+	ENSG00000185737.12	NRG3	0.227833	0.298652	0	0	0	0	0.632115	0	0	0	0	0	0	0	0	0	0	0	0	0	0	0	0	0	0	0	0	0	0	0	0	0	0	0	0	0	0	0	0	0	0	0	0	0
chr10	84371013	84373815	+	ENSG00000107771.16	CCSER2	0.151889	0.238921	0	0.570609	1.1732	2.66274	0	2.12649	0	0.690746	0.858645	0	0.408464	0.498389	0	0.461903	0.768239	0.504401	0.61991	0.54027	0	0.759152	1.82444	1.52795	1.1092	1.33763	2.41291	0	1.33278	0.176134	0	0.265713	0.159831	0.592206	0	1.0251	2.15555	0.758357	1.03681	0.514404	0.32432	0.739438	0	0.436091
chr10	84380097	84477664	+	ENSG00000225423.1,ENSG00000107771.16	TNPO1P1,CCSER2	0.379721	0	0	0	0	0	0	0	0	0	0	0	0	0.279797	0	0	0	0	0	0	0	0	0	0	0	0	0	0	0	0	0	0	0	0	0	0	0	0	0	0	0.32432	0	0	0
chr10	84417770	84425893	+	ENSG00000107771.16	CCSER2	1.37965	0	0	2.01534	2.54193	0.912939	1.26423	1.95772	0.937022	0.409331	1.41676	0.909004	4.23417	2.09848	1.64882	0.500395	1.3013	1.23133	1.27161	1.42435	0.651402	1.32852	0.486516	1.58787	0	0.297251	2.16753	1.53399	1.42164	0.587114	1.26082	0.979817	1.65159	0.631687	0.271914	1.88749	0.604361	0.379178	0.518406	1.80041	1.6216	0.690142	0	0.845753
chr10	84417770	84477664	+	ENSG00000107771.16	CCSER2	0.24049	0.915865	0	0	0	0.45647	0	0.472553	0	0	0.686916	0	0	0.323516	0.515257	0	1.4006	0.385718	0	0.72036	0.302977	0	0	0.299598	0	0	0	0	0.456955	0	0	0	0	0	0	1.17154	0	0	0	0	0	0	0	0
chr10	84425730	84477664	+	ENSG00000107771.16	CCSER2	0.151889	0	0	0	0	0	0	0	0	0	0	0	0	0	0	0	0	0	0	0	0	0	0	0.269638	0	0	0	0	0	0	0	0	0	0	0	0	0	0	0	0	0	0	0	0
chr10	84438281	84477664	+	ENSG00000107771.16	CCSER2	0.151889	0	0	0.242812	0.782132	1.82588	0	0	0	0	0	1.28776	0.335524	0.547936	0	0	0.271758	0.207694	0	0.589385	0.787741	0	0	0	0	0	0	0	0	0	0	0.697497	0.399579	0.189506	0.362553	0	0	0	0	0	0	0	0	0
chr10	84438511	84477664	+	ENSG00000107771.16	CCSER2	0.721471	0.119461	0.777974	1.71183	1.25141	0.507189	1.32744	1.06325	1.51798	0	0.987442	0	1.61927	1.26783	0.618308	0	2.3204	0.548907	0.810651	0.884078	0.711997	0	0.547331	0.239678	0.73947	0.966065	1.43139	0	0.647352	0	0.846078	0.381962	0.705922	0.4027	0.483404	1.7085	0	1.01114	0	0.514404	0.594586	0.59155	0.176077	0.475736
chr10	84463932	84477664	+	ENSG00000107771.16	CCSER2	1.12651	0	0	0.582749	0.417137	0.811502	0	0.742584	4.69448	0	0	0	1.21445	0.0699493	0	0.307935	0	0.415389	0	0	0	0.47447	0	0	0.677847	0.495418	0	0	0.507727	0	0	0	0	0	0	0.585771	0	0	0	0	0.648639	0	0	0.317157
chr10	863742	885760	-	ENSG00000107929.14	LARP4B	0.215176	0	0	0.19425	0	0	0	0	0	0	0	0	0.131292	0	0	0	0	0	0	0	0.302977	0	0	0	0	0	0	0	0	0	0	0	0.319663	0	0	0	0	0	0	0	0	0	0	0
chr10	86443274	86446449	-	ENSG00000062650.18	WAPL	0.101259	0	0	0	0	0	0	0	0	0	0	0	0	0	0.618308	0	0	0	0	0	0	0	0	0	0	0	0	0	0	0	0	0	0	0	0	0	0	0	0	0	0	0	0	0
chr10	86453219	86460496	-	ENSG00000062650.18	WAPL	0.253148	0.676944	0.691533	0.161875	0	0.45647	0	0	0	0	0	0	0	0.0699493	0	0	0	0	0	0	0	0	0	0	0	0	0	0	0	0	0	0	0.461735	0	0	0.390514	0	0	0	0	0	0	0	0
chr10	86497200	86500743	-	ENSG00000062650.18	WAPL	0.101259	0	0	0	0	0	0	0	0	0	0	0	0.29176	0.0699493	0	0	0	0	0	0	0	0	0	0	0	0	0	0	0	0	0	0	0.37294	0	0	0	0	0	0	0	0	0	0	0
chr10	86716326	86718847	+	ENSG00000122367.19	LDB3	0.202518	0	0	0.161875	0	0	0	0	0	0	0	0	0.0875281	0	0	0	0	0.370883	0	0	0	0	0	0	0	0.297251	0	0	0	0	0	0	0	0	0	0	0	0	0	0	0	0.443663	0	0
chr10	87062655	87076656	-	ENSG00000148672.8	GLUD1	0.708813	0	0	0	0	0	0	0	0	0	0	0	0	0	0	0	0	0	0	0	0	0	0	0	0	0	0	0	0	0	0	0	0	0	0	0	0	0	0	0	0	0	0	0
chr10	87767672	87776427	-	ENSG00000138138.13	ATAD1	0.168765	0.358382	0	0.404687	0.547492	0	0	0.405046	1.79908	0.272887	0	0	1.29104	0.926829	0.566783	0.667193	0.533064	0.741766	0	0	0.565558	0	0	0.269638	0	0	0	0	0	0	0	1.24553	0	0.236882	0	0.585771	0	0.379178	0	0.643005	0	0	0	0.396447
chr10	88314465	88362725	-	ENSG00000184719.11	RNLS	0.101259	0	0	0	0	0	0	0	0	0	0	0	0	0	0	0	0	0	0	0	0	0	0	0	0	0	0	0	0	0	0	0	0	0	0	0	0	0	0	0	0	0	0	0
chr10	88938060	88941390	-	ENSG00000107796.13	ACTA2	0.734128	0	0	0	0	0	0	0	0	0	0	0	0	0	0	0	0	0	0	0	0	0	0	0	0	0	0	0	0	0	0	0	0	0	0	0	0	0	0	0	0	0	0	0
chr10	89751345	89762835	+	ENSG00000138182.14	KIF20B	1.15182	1.16474	1.12374	0	0.664812	1.0651	1.20102	2.53154	0.224885	0.204666	0.815713	1.78013	0.733048	0.891854	2.57628	0.821161	1.39537	0.69726	0.810651	0.785847	1.80272	0.616811	1.09466	0	0.73947	1.11469	0.545291	0.793445	1.37086	0.440336	0.995386	1.31196	0	0.410596	0.543829	3.61226	0	2.40146	0	1.41461	0.689179	0.443663	0.381499	0.317157
chr10	91848455	91855688	+	ENSG00000107854.5	TNKS2	0.556925	0	0	0	0	0	0	0	0	0	0	0	0	0.314772	0	0	0	0	0	0	0	0	0	0	0	0	0	0	0	0	0	0	0	0	0	0	0	0	0	0	0	0	0	0
chr10	91939951	91953873	+	ENSG00000095564.13	BTAF1	0.253148	0	0	0	0	0	0	0	0	0	0	0	0.0875281	0.122411	0.206103	0	0	0	0	0	0	0	0	0	0	0	0	0	0	0	0	0	0	0	0	0	0	0	0	0	0	0	0	0
chr10	91942421	91956657	+	ENSG00000095564.13	BTAF1	0.151889	0	0	0	0	0	0	0	0	0	0	0	0	0	0	0	0.438994	0	0	0	0	0	0	0	0	0	0	0	0	0	0	0	0.452856	0	0	0	0	0	0	0	0	0	0	0
chr10	91994534	91997751	+	ENSG00000095564.13	BTAF1	0.354407	0	0.172883	0	0	0	0	0	0	0	0	0	0	0.116582	0	0	0	0	0	0	0	0	0	0	0	0	0	0	0	0	0	0	0	0	0	0.390514	0	0	0	0	0	0	0	0
chr10	91994534	92016465	+	ENSG00000095564.13	BTAF1	0.151889	0	0	0	0	0	0	0	0	0	0	0	0	0	0	0	0	0	0	0	0	0	0	0	0	0	0	0	0	0	0	0	0	0	0	0	0	0	0	0	0	0	0	0
chr10	92081319	92091944	-	ENSG00000107864.14	CPEB3	0.82273	1.25434	0	0	0.391066	0	0	0	0	0	0.772781	0	0	0.233164	1.03051	0	0	0.534071	0	0.834963	0	0.506101	0	0	0	0	0.858834	0	0.875829	0	0	0	0	0.22109	0	0	5.66756	0	0	0	1.0135	0.295775	0	0
chr10	92143028	92181019	-	ENSG00000107864.14	CPEB3	0.691937	0.477843	0	0.145687	0	0	0	0	0	0	0	0	0	0.52462	0.206103	0	0.721204	0	0	0	0.605955	0	0	0	0	0	0	0	0	0	0	0	0.532772	0	0	0.488143	0	0	0	0	0	0	0	0
chr10	92239345	92241239	-	ENSG00000107864.14	CPEB3	0.101259	0	0	0	0	0	0	0	0	0	0	0	0	0	0	0	0	0	0	0	0	0	0	0	0	0	0	0	0	0	0	0	0	0	0	0	0	0	0	0	0	0	0	0
chr10	92483254	92508890	-	ENSG00000119912.15	IDE	0.253148	0	0	0	0	0	0	0	0	0	0	0	0	0	0	0	0	0	0	0	0	0	0	0	0	0	0	0	0	0	0	0	0	0	0	0	0	0	0	0	0	0	0	0
chr10	92510049	92537550	-	ENSG00000119912.15	IDE	0.303777	0	0	0	0	0	0	0	0	0	0.343458	0	0	0	0	0	0.18814	0	0	0	0	0	0	0	0	0	0	0	0	0	0	0	0	0	0	0	0	0	0	0	0	0	0	0
chr10	92606264	92616832	+	ENSG00000138160.5	KIF11	0.101259	0	0	0	0	0	0	0	0	0	0	0	0	0	0	0	0	0	0	0	0	0	0	0	0	0	0	0	0	0	0	0	0	0	0	0	0	0	0	0	0	0	0	0
chr10	92893348	92899644	+	ENSG00000138190.16	EXOC6	0.354407	0	0	0.307562	0.469279	0	0	0	0	0	0	0	0.284466	0.192361	0.309154	0.410581	0.548742	0.118683	0	0	0.40397	0.759152	0	0	0	0	0.436233	0	0	0	0	0	0	0	0	0.732214	0	0	0	0	0	0	0	0.687174
chr10	92893348	92974232	+	ENSG00000138190.16	EXOC6	0.151889	0	0	0	0	0	0	0	0	0	0	0	0	0	0	0	0	0	0	0	0	0	0	0	0	0	0	0	0	0	0	0	0	0	0	0	0	0	0	0	0	0	0	0
chr10	92899598	92915913	+	ENSG00000138190.16	EXOC6	0.253148	0	0	0	0	0	0	0	0	0	0	0	0	0	0	0	0	0	0	0	0	0	0	0	0	0	0	0	0	0	0	0	0	0	0	0	0	0	0	0	0	0	0	0
chr10	92909426	92928422	+	ENSG00000138190.16	EXOC6	0.354407	0	0	0	0	0	0	0	0	0	0	0	0	0	0	0	0	0	0	0	0	0	0	0	0	0	0	0	0	0	0	0	0	0	0	0	0	0	0	0	0	0	0	0
chr10	93347616	93349969	-	ENSG00000138119.16	MYOF	0.202518	0	0	0	0	0	0	0	0	0	0	0	0	0	0	0	0	0	0	0	0	0	0	0	0	0	0	0	0	0	1.19446	0	0	0	0	0	0	0	0	0	0	0	0	0
chr10	93363960	93369776	-	ENSG00000138119.16	MYOF	0.354407	0	0	0	0	0	0	0	0	0	0	0	0	0.139899	0	0	0	0	0	0	0	0	0	0	0	0	0	0	0	0	0	0	0	0	0	0	0	0	0	0	0	0	0	0
chr10	93408786	93409739	-	ENSG00000138119.16	MYOF	0.455666	0	0	0	0.312853	0	0	0	0	0	0	0	0.0875281	0	0	0	0	0	0	0	0	0	0	0.494337	0	0	0	0	0	0	0	0	0	0	0	0	0	0	0	0	0	0	0	0.317157
chr10	93676652	93687449	-	ENSG00000148690.11	FRA10AC1	0.33753	0	0	0.356125	0	0	0	0.405046	0	0	0.429323	0	0.21882	0	0.978988	0	0.627134	0	0	0	0.605955	0	0	0.314578	0	0.520189	0.899731	0.42317	0.533114	0	0	0.132856	0	0	0	0	0	0	0.950411	0	0	0	0	0
chr10	93684055	93687449	-	ENSG00000148690.11	FRA10AC1	0.177203	0	0	0.356125	0	0	0	0	0	0	0	0	1.12328	0.104924	0	0	0	0.316487	0.381483	0	0	0	0	0.359518	0.49298	0	0	0	0	0	0	0	0	0.521141	0	0	0	0	0	0.514404	0	0	0	0
chr10	94245945	94246621	+	ENSG00000138193.15	PLCE1	0.227833	0	0.216104	0.32375	0	0	0	0	0.374809	0	0	0.505002	0	0.151557	0.377855	0	0	0	0	0	0	0	0	0	0	0	0	0	0	0	0.298616	0.132856	0	0	0	0.585771	0	0.252786	0	0	0	0	0	0
chr10	94258799	94259150	+	ENSG00000138193.15	PLCE1	0.354407	0	0	0	0.469279	0	0	0	0	0	0.343458	0	0	0.830648	0.309154	0	0.972058	0	0	0	0	0	0	0	0	0	0	0	0	0	0	0.996424	0	0.189506	0	2.3919	0	0	0.518406	0	0.608099	0	0.726316	0
chr10	94441895	94474783	+	ENSG00000108239.8	TBC1D12	0.253148	0	0	0.230672	0.625706	0.342352	0.758538	2.09274	0	0	0	0	0.612697	0.472158	0.549607	0.564548	1.44241	0.504401	0	0.589385	0	0.695889	0	0.359518	0	1.67204	0.708879	0.775812	0.761591	0	0.945617	0	0.452856	0.72644	0	0.650857	0	0.34758	1.16641	0.771606	0.378373	1.03521	0.176077	0.317157
chr10	94441895	94493447	+	ENSG00000108239.8	TBC1D12	0.253148	0	0	0	0	0	0	1.14763	0	0	0	0	0.809635	0	0	0	0	0	0	0	0	0	0	0	0	0	0	0	0	0	0	0	0	0	0	0	0	0	0	0	0	0	0	0
chr10	94474667	94500327	+	ENSG00000108239.8	TBC1D12	0.607554	0	0	0	0	0	0	0	0	0	0	0	0	0	0	0	0	0.118683	0	0	0	0.379576	0	0	0	0	0	0	0	0	0	0	0	0	0	0	0	0	0	0	0	0.295775	0	0
chr10	94507266	94522453	+	ENSG00000108239.8,ENSG00000119969.14	TBC1D12,HELLS	0.202518	0	0	0	0	0	0.505692	0	0	0	0	0	0	0.297285	0	0	0	0	0	0	0	0	0	0	0	0	0	0	0	0	0	0	0	0	0	0	0	0	0	0	0	0	0	0
chr10	94596859	94597111	+	ENSG00000244332.1,ENSG00000119969.14	RP11-119K6.6,HELLS	0.151889	0	0	0	0	0	0	0	0	0	0	0	0	0.303114	0	0	0	0	0	0	0	0	0	0	0	0	0	0	0	0	0	0	0	0	0	0	0	0	0	0	0	0	0	0
chr10	95351208	95384285	-	ENSG00000095637.21	SORBS1	0.101259	0	0	0	0	0	0	0	0	0	0.343458	0	0	0.244823	0	0	0	0	0	0	0	0	0	0	0	0	0	0	0	0	0	0	0	0	0	0	0	0	0	0	0	0	0	0
chr10	95351208	95410777	-	ENSG00000095637.21	SORBS1	0.202518	0	0	0	0	0	0	0	0	0	0	0	0	0	0	0	0	0	0	0	0.605955	0	0	0	0	0	0	0	0	0	0	0	0	0	0	0	0	0	0	0	0	0.59155	0	0
chr10	95381684	95410777	-	ENSG00000095637.21	SORBS1	2.01252	1.35887	4.06275	1.68755	0	0.811502	5.1412	0.877599	3.41076	1.50941	6.01052	0	0	0.297285	0	0.410581	7.54129	1.36485	0	0.589385	0.484764	0.506101	1.2771	0	2.38274	2.67526	0	0.42317	0.304636	0.528403	1.19446	0.376427	0.94123	3.17423	0	14.986	0	1.60098	0.950411	1.54321	1.51349	2.11972	0	1.32149
chr10	96544075	96565426	-	ENSG00000077147.14	TM9SF3	0.202518	0.537573	0	0.242812	0	0.760783	0.505692	0.675076	0.646545	0	0	0	0.29176	1.0405	0.927462	0	0.830953	0.197804	0	0.687616	0.590806	0.759152	0.547331	0	0	0.297251	0.695246	0.793445	0.304636	0.990755	0	0	0	0	0	0.585771	0	0	0	1.02881	0.32432	0	0	0
chr10	96544075	96576829	-	ENSG00000077147.14	TM9SF3	0.455666	0	0	0.145687	0.703919	0	0.758538	0.405046	0	0	0	0	0.583521	0.507133	0.412206	0	0	0	0	0	0	0	0	0	0	0	0	0	0	0	0	0.199285	0.492814	0.355324	0.725105	0.781028	0	0.252786	0	0.514404	0.32432	0.295775	0	0
chr10	96944112	96952196	+	ENSG00000196233.13	LCOR	0.168765	0	0	0	0.391066	0	0	0	0	0	0	0	0	0.157386	0	0	0.292663	0	0.381483	0	0	0	0	0	0.49298	0.334407	0.531659	0	0	0	0	0	0.319663	0	0	0	0	0	0	0	0	0.295775	0	0
chr10	97256317	97266125	-	ENSG00000269891.2,ENSG00000213390.10	ARHGAP19-SLIT1,ARHGAP19	0.455666	0	0	0.161875	0	0	0	0	0	0	0	0	0	0	0	0	0	0	0	0	0	0	0	0	0	0	0.327175	0	0	0	0	0	0	0	0	0	0	0	0	0	0	0	0	0
chr10	97436416	97437750	-	ENSG00000171311.12	EXOSC1	1.78891	0.537573	0	10.4409	3.85852	1.11581	2.02277	1.55268	3.26084	0.460498	2.00351	5.30252	7.1773	3.4042	5.42737	0.410581	2.46673	1.80002	2.09816	0.982309	6.7261	1.26525	0	2.66642	1.39678	0.371564	2.12664	0.987398	1.87859	0.264201	1.49308	2.05928	3.78268	0.821193	0	1.3668	0	0.842619	0.950411	1.88615	0	1.67606	0	0.528596
chr10	97437190	97437750	-	ENSG00000171311.12	EXOSC1	0.784758	0	1.51273	3.73931	1.32962	0.355032	0	0.810092	7.16822	0.443442	0.858645	0	2.21008	3.15646	0.566783	0.538887	1.45809	2.03244	0.476854	1.03142	2.46927	1.66064	0	0.359518	0	0.594502	1.10421	0	1.14239	0.286218	1.71704	0	3.39642	0	0.181276	0.488143	0	0	0	0.643005	0.567559	0.406691	0	0.396447
chr10	97460694	97462682	-	ENSG00000155229.20	MMS19	0.303777	0	0	0	0	0	0	0	0	0	0	0	0	0.104924	0	0	0	0	0	0	0	0	0	0	0	0	0	0	0	0	0	0	0	0	0	0	0	0	0	0	0	0	0	0
chr10	97476682	97478389	-	ENSG00000155229.20	MMS19	0.354407	0	0	0	0	0	0	0	1.18065	0	0	0	0	0	0	0	1.06613	0.257145	0	0	0.818039	0	0	0.359518	0.616225	2.19222	0.327175	0	0	0	0	1.71053	0	0	0	0	0	0	0	1.02881	0	0	0	0
chr10	97656284	97656974	+	ENSG00000249967.1,ENSG00000155252.13	RP11-548K23.11,PI4K2A	0.101259	0	0	0	0	0	0	0	0	0	0	0	0.0875281	0	0.377855	0	0	0	0	0.392924	0	0	0	0	0	0	0	0	0	0	0	0.199285	0	0	0	0	0	0	0	0	0	0	0	0
chr10	98186466	98209899	+	ENSG00000166024.13	R3HCC1L	0.151889	0	0	0	0	0	0	0	0	0	0	0	0	0	0	0	0	0	0	0	0	0	0	0	0	0	0	0	0	0	0	0	0	0	0	0	0	0	0	0	0	0	0	0
chr10	98429572	98431291	-	ENSG00000107521.18	HPS1	0.101259	0	0	0.242812	0	0	0	0	0	0	0	0	0	0	0	0	0	0	0.476854	0	0	0	0	0	0	0	0	0	0	0	0	0	0	0	0	0	0	0	0	0	0	0	0	0
chr10	99811535	99813144	+	ENSG00000023839.10	ABCC2	1.01259	0	0	0	0	0	0	0	0	0	0	0	0	0	0	0	0	0	0	0	0	0	0	0	0	0	0	0	0	0	0	0	0	0	0	0	0	0	0	0	0	0	0	0
chr10	99899918	99900066	-	ENSG00000107554.16	DNMBP	0.202518	0	0	0	0	0	0	0	0	0	0	0	0.175056	0	0	0	0	0	0	0.785847	0	0	0	0	0	0.297251	0	0	0	0	0.199077	0	0	0	0	0	0	0	0	0	0	0	0	0
chr11	1000431	1003804	+	ENSG00000183020.13	AP2A2	0.430351	0	0	0.0971249	0	0	0	0	0.937022	0	0	0	0	0.0699493	0.206103	0	0.418089	0.118683	0	0	0.26258	0	0	0	0	0	0	0	0.304636	0	0	0	0.639326	0	0	0	0	0	0	0	0.32432	0	0	0
chr11	100913451	100921604	+	ENSG00000165895.18	ARHGAP42	0.354407	0	0	0	0	0	0	0	0	0	0	0	0	0	0	0	0	0	0	0	0	0	0	0	0	0	0	0	0	0	0	0	0	0	0	0	0	0	0	0	0	0	0	0
chr11	100959882	100962467	+	ENSG00000165895.18	ARHGAP42	0.455666	0	0	0	0	0	0	0	0	0	0	0	0	0	0	0	0	0	0	0	0	0	0	0.292108	0	0	0	0	0	0	0	0	0	0	0	0.390514	0	0	0	0	0	0	0	0
chr11	102075872	102081281	+	ENSG00000137691.12	C11orf70	0.101259	0	0	0	0	0	0	0	0.224885	0	0	0	0	0	0	0	0	0	0.572224	0	0	0	0	0	0	0	0	0	0	0	0	0.132856	0	0	0	0	0	0	0	0	0	0	0	0
chr11	102362895	102368548	+	ENSG00000110330.8	BIRC2	0.784758	0	0	0.303515	0.899452	0.570587	1.26423	1.21514	2.08019	0	1.07331	0	2.25385	0.52462	0.858762	0.307935	1.75598	0	0.715281	0.458411	0	1.32852	0	0	0.49298	0	1.71767	0.42317	2.09437	0	1.06174	0.132856	0.865754	0.663271	0	1.80613	0	0	1.74962	1.45748	0.432426	0.850354	0.440192	0.396447
chr11	103303092	103358359	+	ENSG00000187240.13	DYNC2H1	0.101259	0.457933	0	0.275187	0	0	0.589974	1.77208	0.824579	0.358165	0.987442	0	0	0.104924	0	0	1.06613	0	0	0.392924	0	0	0.364887	0	0	0.297251	0	0	0	0.61647	0	0	0.532772	0	0	0.4556	0	0.252786	0.712808	0.514404	0	0.295775	0	0.475736
chr11	103316544	103323990	+	ENSG00000187240.13	DYNC2H1	0.101259	0	0	0	0	0.45647	0	1.21514	0	0	0	0	0	0	0	0	0	0	0	0	0	0	0	0	0	0	0	0	0	0	0	0	0	0	0	0	0	0	0	0	0	0	0	0
chr11	106978618	106986131	-	ENSG00000152402.10	GUCY1A2	3.50609	4.89789	0	6.60449	0.586599	0	0.884961	0	4.13227	0.306998	0.94451	0	1.25822	2.16843	4.53426	0	3.76281	1.17199	0	0	1.55528	1.13873	1.23149	1.70771	1.39678	0	0.408968	0	0.304636	0.176134	0.248846	2.97266	3.52961	0.22109	1.75234	0.4556	0	1.13754	0	0	0.648639	0	0	0.475736
chr11	107348936	107353736	-	ENSG00000152404.15	CWF19L2	0.202518	0	0	0	0	0	0	0	0	0	0	0	0	0	0	0	0	0	0	0	0	0	0	0	0	0	0	0	0	0	0	0	0	0	0	0	0	0	0	0	0	0	0	0
chr11	107390073	107392895	-	ENSG00000152404.15	CWF19L2	1.18136	1.76205	2.05299	0.437062	0.312853	0	0	0.607569	3.89801	0.204666	0	0	1.85997	0.935572	0	0	1.1602	1.0088	0.381483	0.785847	0	0.569364	0	0	0.985959	0	0	0.687652	0.685432	0	0	0	0.266386	0.189506	0	0.390514	0	0	0	1.22171	0	0.295775	0	0.317157
chr11	107390073	107418287	-	ENSG00000225215.1,ENSG00000152404.15	AP000766.2,CWF19L2	3.37952	3.52409	0	2.51311	1.83801	3.99411	4.86729	12.8096	4.46022	1.2621	4.46495	0	1.38586	1.50391	3.32341	1.00079	4.65647	0.415389	1.04908	1.86639	2.36322	1.5183	0.912218	0.898794	0.73947	0	1.75856	2.64482	3.80795	4.75563	0	2.10356	6.16683	1.87137	0	3.56344	0	1.7695	0.518406	0	1.09458	0.83803	0	0.475736
chr11	107416208	107418287	-	ENSG00000152404.15	CWF19L2	0.438789	0	0	0	0	0	0	0	0	0	0	0	0	0.0932658	0	0	0	0	0.572224	0	0	0	0	0	0.49298	0	0.545291	0	1.16777	0	0	0	0	0	0	0	0	0	0	0	0	0	0	0
chr11	107418193	107433749	-	ENSG00000152404.15	CWF19L2	0.658184	0	0	0	0.312853	0	0	0	0	0	0	0	0	0	0	0	0	0	1.14445	0	0	0	0	0	0	0	0	0	0	0	0	0	0	0	0	0	0	0	0	0	0	0	0	0
chr11	107806716	107815965	-	ENSG00000110660.14	SLC35F2	0.168765	0	0	0	0	0	0	0	0	0	0	0	0	0	0	0	0	0	0	0	0	0	0	0	0	0	0	0	0	0	0	0	0	0	0	0	0	0	0	0	0	0	0	0
chr11	108033801	108054955	+	ENSG00000166266.13	CUL5	0.354407	0	0.388987	0	0	0	0	0	0	0	0.643984	0	0	0	0	0	0.18814	0	0	0	0	0	0	0	0	0	0	0	0	0	0	0	0	0	0	0	0	0	0	0	0.32432	0	0.396173	0
chr11	108046269	108054955	+	ENSG00000166266.13	CUL5	1.68343	1.34393	4.1492	0.522046	1.95533	0.836861	2.40204	5.06307	2.1083	1.38149	4.80841	0	0.919045	0.664519	2.13832	0.461903	4.13909	0.430224	0	1.17877	1.04527	0	0.547331	0	1.41732	1.189	0.77704	0	0.609273	0.733893	0	0.464998	0.985628	0.410596	0	0.6834	1.20872	1.45352	1.81442	1.37174	1.37836	1.55282	0.396173	0.673959
chr11	108088526	108089623	+	ENSG00000166266.13	CUL5	0.202518	0	0	0	0	0	0	0	0	0	0	0	0	0	0	0	0	0	0	0	0	0	0	0	0	0	0.327175	0	0	0	0	0	0.213109	0	0	0	0	0	0	0	0	0	0	0
chr11	108088526	108095691	+	ENSG00000166266.13	CUL5	0.185642	0	0	0	0	0	0	0	0	0	0	0	0	0.0699493	0	0	0	0	0	0	0	0	0	0	0	0	0	0	0	0	0	0	0	0	0	0	0	0	0	0	0	0	0	0
chr11	108169743	108173851	-	ENSG00000149308.16	NPAT	0.354407	0	0	0	0.417137	0	0	0	0	0	0	0	0.21882	0	0	0	0	0	0	0.589385	0	0	0	0	0	0	0	0	0	0.587114	0	0	0	0	0	0	0	0.34758	0	0	0	0	0	0
chr11	108172198	108177090	-	ENSG00000149308.16	NPAT	0.556925	1.09008	0	0.218531	0	0	0	0.405046	1.5742	0.741913	0.343458	0	0.656461	0.201104	0	0	0.125427	0	0.381483	0.392924	0	0	0.547331	0.419437	0.49298	0	0	0	0.304636	0.264201	0	0	0.106554	0.379012	0	0	0	0	0	0	0	0	0	0
chr11	108176245	108177090	-	ENSG00000149308.16	NPAT	4.29085	6.6002	1.64239	2.48883	4.84922	3.38548	3.03415	8.45533	5.65024	1.43266	7.38435	0	19.7923	5.54348	4.22511	0.872484	4.86029	2.41816	2.90881	3.14339	3.52969	2.65703	3.64887	1.07855	4.00546	2.48948	4.45776	2.96219	3.00828	0	2.9198	1.6441	6.43322	2.48727	1.42755	1.90376	6.26521	1.64311	3.17524	5.01544	1.54052	1.29402	0	1.34792
chr11	108185231	108186569	-	ENSG00000149308.16	NPAT	1.26574	0	3.328	0	0	0	0	0	0	0.272887	0	0	1.19622	0	0.206103	0.307935	0	0	0	0	0	0	0	0.539276	0	0	0	0	0	0	0	0	0	0	0	0	0	0	0	0.514404	0	0	0	0
chr11	108185231	108190500	-	ENSG00000149308.16	NPAT	1.81001	3.49423	0	0	0	0.684705	1.39065	1.16451	0	0	0.915888	0	4.95628	0	0	0.872484	2.61829	0.296706	1.14445	0.982309	3.81752	0	0.547331	1.01863	0	0	1.51318	0.564227	0.710818	0	0	0	0	0.663271	0	0	0	0	1.42562	0	0	0.369719	0	0
chr11	108185231	108197420	-	ENSG00000149308.16	NPAT	0.405036	0	0	0	0	0	0	0	0	0	0	0	0	0.244823	0	0	0	0	0	0	0	0	0.364887	0	0	0	0	0	0	0	0	0	0	0	0	0	0	0	0	0	0	0	0	0
chr11	108223120	108244118	+	ENSG00000149311.18	ATM	0.354407	0	0	0	0	0	0	0	0	0	0	0	0	0	0	0	0	0	0	0	0	0	0	0	0	0	0	0	0	0	0	0	0	0	0	0	0	0	0	0	0	0	0	0
chr11	108227594	108229323	+	ENSG00000149311.18	ATM	0.101259	0.418112	5.47463	2.70736	3.91066	1.90196	2.40204	3.37538	3.51383	1.48383	3.9927	0	16.8382	4.97515	0	2.61745	1.92844	2.16596	0.762966	4.32216	1.2927	1.09128	0.820996	2.04476	3.04004	4.11197	6.25722	3.22667	2.89405	0.968739	2.61289	0.774996	4.03575	2.15563	0	2.58716	4.10965	2.49626	1.64162	1.60751	0.594586	0	1.84881	1.98223
chr11	108227594	108235834	+	ENSG00000149311.18	ATM	3.27826	3.15078	1.64239	0.776999	2.77657	1.01438	1.8542	0.607569	0	0.306998	3.64924	6.26202	3.35889	2.3433	1.64882	1.61666	1.19156	1.17199	0.572224	3.09427	3.49939	1.26525	1.03385	0.988673	1.64327	1.189	3.80341	0.899237	0.990068	0	2.06543	1.95963	1.59831	1.38971	0	0.585771	0	0.252786	3.11044	1.71468	0.4054	1.03521	0	0.475736
chr11	108235669	108245026	+	ENSG00000149311.18	ATM	0.202518	0.418112	0	0.19425	0.782132	0.418431	0.505692	0	1.12443	0	0.558119	0	1.05034	0.751955	1.85492	0.410581	0.125427	0.163188	0	0	0	0.379576	0.364887	0.898794	0	0	0.490762	0.42317	0.304636	0	0	0.398569	0	0	0	0.390514	0	0	0	0	0	0	0	0.317157
chr11	108243952	108249102	+	ENSG00000149311.18	ATM	0.151889	0	0	0	0	0	0	0	0	0	0	0	0	0	0	0	0	0	0	0	0	0	0	0	0	0	0	0	0	0	0	0	0	0	0	0	0	0	0	0	0.648639	0	0	0
chr11	108249028	108250816	+	ENSG00000149311.18	ATM	0.151889	0	0	0	0	0	0	0	0	0	0	0	0	0	0	0	0	0	0	0	0	0	0	0	0	0	0	0	0	0	0	0	0	0	0	0	0	0	0	0	0	0	0	0
chr11	108258985	108267342	+	ENSG00000149311.18	ATM	0.421913	0	0	0.80128	0.508386	0	0	0.472553	0	0.443442	0.515187	0	1.31292	0.612057	1.61447	0.461903	1.1602	0.395608	0	0	0.40397	0.759152	0.547331	0	0	0	0	0	0.533114	0	0	0.88571	0.426217	0.189506	0	0	0	0	0.518406	0.514404	0.851339	0	0	0
chr11	108267170	108267342	+	ENSG00000149311.18	ATM	6.37932	1.772	0	7.05774	11.5756	5.1226	2.52846	2.97034	22.2636	4.63909	6.9264	0	55.2302	18.455	7.2823	3.95184	7.75556	6.03303	6.29447	10.0196	14.7045	4.55491	3.46643	1.40811	5.34061	2.08076	12.9234	6.62967	4.67109	3.69882	5.37508	4.78283	12.6622	1.45288	2.11489	2.40817	1.53105	1.98015	5.01126	8.91634	3.67562	2.85916	0	2.16724
chr11	108267170	108268609	+	ENSG00000149311.18	ATM	0.354407	1.13488	0	0	0.469279	0.304313	0.758538	0.506307	0	0.204666	1.11624	0	3.81841	0.472158	1.23662	1.11627	0.438994	0.756601	0.667595	0	0	0	0.364887	0.299598	0.677847	0	0	0	0	0	0	0	0	0	0	0	0	0.252786	0	0.600138	0	0	0	0
chr11	108267170	108271406	+	ENSG00000149311.18	ATM	1.16448	0	0	0.534187	0.312853	0.304313	0	0.405046	0	0	0	0	0	0.116582	0	0	0.438994	0	0	0	0	0	0	0	0	1.33763	0	0	0.304636	0	0	0	0	0	0	0	0	0	0	0	0	0.295775	0	0
chr11	108297286	108304852	+	ENSG00000149311.18	ATM	1.09697	0	0	0	0	0	0	1.01261	0	0	0	0	0	0.35849	1.39119	0	0	0.197804	0.508644	0.392924	0	0	0.364887	1.03361	0	1.48625	0.981524	0.42317	0	1.58521	0	2.19213	0	0	0	0	0	0	0	0	0	0	0	0
chr11	108299713	108304852	+	ENSG00000149311.18	ATM	0.354407	0	0	0	0.469279	0	0.505692	0	0	0	0	0	2.39608	0.174873	2.83391	0	0	0	0	0	0.302977	0	0	0	0	0	0.490762	0	0.304636	0	0	0	0	0	0	0	0	0	0.777609	0	0	0	0	0
chr11	108301647	108304852	+	ENSG00000149311.18	ATM	1.48091	1.25434	0	1.00767	1.29052	0.722744	1.58029	2.07586	2.36129	0.997745	3.04819	0	4.77028	0.751955	2.78239	1.9246	3.65306	0.514291	0.572224	1.9155	1.18161	0.506101	0.912218	2.6065	2.83463	0.495418	2.86278	1.26951	0.951989	0	0	1.9707	1.78478	1.11335	0	0	0	0	4.27685	0.514404	0.32432	0.369719	0	0.317157
chr11	108327644	108332037	+	ENSG00000149311.18	ATM	0.405036	0	0	0.841749	1.13409	0.304313	0.589974	0.405046	0	0	0.400701	0	3.4136	0.104924	2.16408	0	1.47377	0.593413	0	0.589385	0.848337	0	0	0	0	0	0.490762	0.564227	0.456955	0	0	0.398569	1.11882	0.252675	0	0	0	0	0	0	0	0.295775	0	0
chr11	108330213	108343371	+	ENSG00000149311.18	ATM	1.06322	0	0	0	0	0	0	0	0	0	0	0	0	0	0	0	0	0	0	0	0	0	0	0	0	0.297251	0	0	0	0	0	0	0	0	0	0	0	0	0.518406	0	0	0	0	0
chr11	108332761	108347365	+	ENSG00000149311.18	ATM	0.72569	0	0	0	0	0	0	0	0	0	0	0	0.802341	0.384721	0	0.307935	0	0.197804	0	0.392924	0	0	0	0	0	0	0	0	0	0	0	0	0	0	0	0	0	0	0	0	0	0	0	0
chr11	110136662	110159490	+	ENSG00000149289.10	ZC3H12C	0.101259	0	0	0.242812	0.312853	0	0	0	0	0	0	0	0	0.104924	1.49425	0	0.627134	0.163188	0	0	0	0	0	0	0	0	0	0	0	0	0	0	0	0.260571	0	0	0	0	0.518406	0	0	0.295775	0	0
chr11	110247702	110258189	-	ENSG00000137710.15	RDX	0.253148	0	0	0.291375	0	0	0	0	0	0	0	0	0	0	0	0	0.564421	0	0	0	0	0	0	0	0	0	0.490762	0	0	0	0	0	0	0	0	0	0	0.252786	0	0	0.567559	0	0	0
chr11	111688000	111712375	+	ENSG00000170145.4	SIK2	0.151889	0	0	0	0	0	0	0	0	0	0	0	0	0	0	0	0	0	0	0	0	0	0	0	0	0	0	0	0	0	0	0	0	0	0	0	0	0	0	0	0	0	0	0
chr11	111836164	111857737	-	ENSG00000086848.14,ENSG00000258529.5	ALG9,RP11-108O10.8	0.253148	0	0	0.32375	0	0	1.09567	0.405046	0	0	0	0	0.557992	0.174873	0	0	0.972058	0	0	0	0	0.379576	0	0	0	0	0	0	0	0	0	0	0.426217	0	0	0	0	0	0	0	0	0	0	0
chr11	112028514	112033530	+	ENSG00000150768.15	DLAT	0.506295	0	0	0	0	0	0	0.810092	0	0.37522	0	0	0	0	0	0	0	0	0	0	0	0	0	0	0.49298	0	0	0	0	0	0	0	0	0	0	0	0	0	0.777609	0	0	0	0	0
chr11	112037272	112043533	+	ENSG00000150768.15	DLAT	0.405036	0	0	2.01534	0.469279	0	0	0	1.12443	0	0	0	0.175056	0.244823	0.652659	0	0	0	0	0	0	0.379576	0	0	0	0	0.327175	0	0	0	0	0	0	0.284259	0	0.390514	0	0	0	0	0.851339	0.295775	0	0
chr11	112199698	112217889	+	ENSG00000255231.1,ENSG00000197580.11	MRPS36P4,BCO2	0.101259	0	0	0.226625	0	0	0	0	0	0	0	0	0	0	0	0	0	0	0	0	0	0	0	0	0	0	0	0	0	0	0	0	0	0	0	0	0	0	0	0	0	0	0	0
chr11	113852500	113854335	-	ENSG00000048028.11	USP28	0.506295	0	0	0.0971249	0.782132	0	0.505692	0	0	0.204666	0	0	0	0.716981	0	0	0.250854	0.815942	0	0	1.3937	0	0	0	0	0	0.327175	0	0.304636	1.17423	0	0.221427	0	0.236882	0	0	0	0	0	0	0	0	1.05646	0
chr11	114443855	114446087	+	ENSG00000076043.9,ENSG00000255663.1	REXO2,RP11-212D19.4	0.101259	0	0	0	0	0	0	0	0	0	0	0	0	0	0	0	0	0	0	0	0	0	0	0	0	0	0	0	0	0	0	0	0	0	0	0	0	0	0	0	0	0	0	0
chr11	116759073	116765446	-	ENSG00000137656.11	BUD13	1.87329	0	0	0	0	0	0	0.556938	0	0	0	0	0	0	0	0	0.376281	0	0	0	0	0	0	0	0	0.594502	0	0.42317	0	0	0	0	0	0	0	0	0	0	0.777609	0	0	0	0	0.422877
chr11	117152440	117163892	+	ENSG00000168092.13	PAFAH1B2	1.11385	3.06616	1.46951	0	1.64248	0.45647	1.01138	2.83532	0.899541	0.989217	0.772781	0	0	1.35527	0	0	3.13567	0.934625	1.52593	0.851334	2.60561	0.885677	0.912218	0	0.49298	0	1.58134	1.62215	1.06623	0	0	0.265713	0.825796	0.450077	0	1.26917	0	0	2.16003	1.73611	0	1.67606	0	0
chr11	117183778	117184139	+	ENSG00000149577.15	SIDT2	0.202518	0	0	0	0	0	0	0	0	0.255832	0	0	0	0.116582	0	0	0	0	0	0	0	0	0	0	0	0	0	0	0	0	0	0	0	0	0	0	0	0	0	0	0	0	0	0
chr11	117238600	117246948	+	ENSG00000167257.10	RNF214	0.101259	0	0	0	0	0	0	0	0.337328	0	0	0	0	0	0	0	0	0	0	0	0	0	0	0	0	0	0	0	0	0	0	0	0	0	0	0	0	0	0	0	0	0	0	0
chr11	117244444	117246948	+	ENSG00000167257.10	RNF214	0.480981	0	0	0.0971249	0	0	0	0	0	0.238777	0	0	0.0875281	0.256481	0	0	0	0	0	0.392924	0	0	0.364887	0	0	0.297251	0.368072	0	0	0	0	0.464998	0.621567	0	0	0	0	0.252786	0.518406	0	0	0	0	0.317157
chr11	117279907	117280259	+	ENSG00000167257.10	RNF214	0.126574	0	0.432208	1.34761	1.60337	0.405751	0.589974	0.506307	1.23687	0.818662	0.629673	0	2.00221	1.54763	1.90645	0	1.14975	1.30551	1.19213	0.982309	0.908932	0.379576	0	0	1.1092	0.346793	0.65435	0	0.609273	0	0	0.56464	0	0.568518	0.271914	0	0	1.64311	0.518406	1.62895	1.25674	0.394367	0	0
chr11	118481714	118482495	+	ENSG00000118058.20	KMT2A	0.101259	0	0.626701	0	0.312853	0.304313	0	0.742584	0.562213	0	0	0	0.995632	0.183617	0	0	0.736883	0.118683	0	0	0.302977	0	0	0	1.15029	0.297251	0	0	0.406182	0	0.298616	0.132856	0.106554	0.379012	0	0	0	0	0	0	0	0.295775	0	0
chr11	118551785	118559864	-	ENSG00000118096.7	IFT46	0.379721	0	0	1.80895	0.886416	0.862221	4.12982	0	1.98649	0.818662	1.76022	0	0.481405	0.341003	0.206103	2.73293	1.25427	0.118683	0	0.933194	0	0	0.364887	0	2.52652	0	1.41776	1.74558	1.52318	0	0	1.77696	1.07886	0	1.32936	0.781028	0	0.46344	1.98722	0.943074	0.648639	0.702466	0	0.422877
chr11	118554458	118559864	-	ENSG00000118096.7	IFT46	0.202518	0	0	0.3885	1.14713	0	0	0	0	0.545775	0.629673	0.833253	0	0.271054	0.206103	0	0.501707	0	0.381483	0.654873	0	0	0	0	0	0.594502	0.327175	0.740548	0.304636	0	0	0.730711	0	0.686959	0	0.585771	0	0	0	0	0.32432	0.554579	0	0
chr11	118581245	118584644	+	ENSG00000095139.13	ARCN1	0.24049	0.119461	0	0.3885	0	0	0	0	0	0	0	0	0	0	0	0.307935	0	0.296706	0.381483	0	0.181786	0	0	0	0	0	0	0	0.304636	0	0	0.132856	0.293024	0	0	0	0	0	0	0	0	0	0	0
chr11	118583178	118584644	+	ENSG00000095139.13	ARCN1	0.405036	0.418112	0	0	0	0	0	0	0	0	0.400701	0	0	0.116582	0	0	0.627134	0	0	0	0	0	0	0	0	0	0	0	0	0	0	0	0	0.347428	0	0.390514	0	0	0	0	0	0	0	0
chr11	118590365	118590730	+	ENSG00000095139.13	ARCN1	0.253148	0	0	0	0	0	0	0	0	0	0	0	0	0	0	0	0	0	0	0	0	0	0	0	0	0	0	0	0	0	0	0	0	0	0	0	0	0	0	0	0	0	0	0
chr11	11873799	11892106	+	ENSG00000170242.17	USP47	0.151889	0	0	0	0	0	0	0	0	0	0	0	0	0	0	0	0	0	0	0	0	0	0	0	0	0	0	0	0	0	0	0	0	0	0	0	0	0	0	0	0	0	0	0
chr11	118779631	118781184	-	ENSG00000110367.11	DDX6	0.354407	0	0	0.364218	0.417137	0	0	0.675076	0.524732	0	0	0	0	0.157386	0.618308	0	0.18814	0.178024	0	0	1.63608	0	0	0.808914	0	0	0	0	0	0	0	0	0.865754	0.284259	0	0	0	0	0	0.643005	0	0	0	0
chr11	119070233	119073951	+	ENSG00000160695.14	VPS11	0.354407	0	0	0	0	0	0	0	0	0	0	0	0	0	0.515257	0	0	0	0	0	0	0	0	0.269638	0	0	0	0	0	0	0	0	0	0	0	0	0	0	0	0	0	0	0	0
chr11	119126934	119127125	+	ENSG00000172273.12	HINFP	0.101259	0	0	0	0	0	0	0	0	0	0	0	0	0	0	0	0	0	0	0	0	0	0	0	0	0	0	0	0	0	0	0	0	0	0	0	0	0	0	0	0	0	0	0
chr11	11920155	11922891	+	ENSG00000170242.17	USP47	0.236271	0	0	0	0	0	0	0	0	0	0	0	0	0	0	0	0	0	0	0	0.40397	0	0	0	0	0	0	0	0	0	0	0	0	0	0	0	0	0	0	0	0	0	0	0
chr11	11920155	11929565	+	ENSG00000170242.17	USP47	0.227833	0	0	0	0	0	0	0	0	0	0	0	0	0	0	0	0	0	0	0	0	0	0	0	0	0	0	0	0	0	0	0	0	0	0	0	0	0	0	0	0	0	0	0
chr11	119271734	119274953	+	ENSG00000110395.6	CBL	0.848045	0.238921	0	0	0.364995	0.304313	0	0	0	0.511664	0.858645	0	0.175056	0.39638	0.824411	0	0.642813	0.385718	0	0	0	0.379576	0	0	0	0	1.3087	0	0.5585	0	0	0.287856	0	0	0	0	0	0	0	0.514404	0	0	0	0
chr11	119273867	119274953	+	ENSG00000110395.6	CBL	1.51889	0	0	0.473484	0.547492	0.507189	0	0.70883	0.899541	0.37522	0.343458	0	1.21445	0.454671	0	0	0.376281	0	0	0.442039	1.03012	1.07546	0	0.299598	0	0.990836	0.436233	0	0	0	0	0	0	0	0.302127	0	0	0	0	0	0	0	0	0
chr11	119284968	119285566	+	ENSG00000110395.6	CBL	2.18973	1.63263	1.64239	2.13675	2.30729	0.950979	1.76992	1.41766	3.37328	1.17683	2.14661	0	5.2298	2.95536	1.70035	0.461903	2.8221	0.969241	1.85973	2.50489	1.12102	2.08767	0.729774	4.15692	4.43682	2.26654	3.9261	2.06296	2.55133	1.05681	1.52626	2.03713	2.69938	1.23179	0	1.62714	0	0	0.518406	2.14335	1.29728	1.77465	0	0.792894
chr11	119296917	119297481	+	ENSG00000110395.6	CBL	0.506295	0	0	1.00767	2.30729	0.912939	0	1.01261	0	0.665163	0.901577	0	6.24732	1.04924	0.412206	0.615871	2.16361	1.5132	1.66899	0.589385	0.767543	0.948939	0	1.6403	1.1092	1.13946	1.02242	0.493699	1.63742	0	0	0	0.665965	0.663271	0	2.88004	0	0	1.23121	0	0	0.295775	0	0.475736
chr11	120309424	120315427	+	ENSG00000137709.9	POU2F3	0.759443	0	0	0	0	0	0	0	0	0	0	0	0	0	0	0	0	0	0	0	0	0	0	0	0	0	0	0	0	0	0	0	0	0	0	0	0	0	0	0	0	0	0	0
chr11	120406117	120407823	+	ENSG00000196914.8	ARHGEF12	1.34168	0.582371	12.7501	2.53739	1.77283	1.8766	1.95956	1.11388	2.69862	1.84199	5.70999	0	1.55362	1.27658	7.90919	2.25819	3.29245	1.14726	1.84383	1.89913	0.787741	1.37596	2.69104	1.04859	2.30057	3.08398	2.37202	0.846341	1.4851	1.46779	5.52439	1.30642	1.06554	1.0107	7.56829	1.46443	0.56407	1.32712	1.81442	5.85135	3.2432	4.4736	1.01244	0.581455
chr11	120406117	120409450	+	ENSG00000196914.8	ARHGEF12	0.607554	0.418112	2.59325	0.80128	1.01677	0.608626	0	2.43027	10.0074	1.53499	3.43458	0	0.393876	0.897683	4.63731	0.846822	0.898892	0.989021	0.381483	1.76816	0.585756	1.32852	1.52036	0.329558	1.80759	2.97251	1.19964	1.16372	1.92936	3.49333	1.72534	0.509283	0.74588	1.51605	0.362553	2.66851	1.61163	1.81163	0.907211	10.2023	7.29719	2.3662	0.381499	0.475736
chr11	120440128	120445464	+	ENSG00000196914.8	ARHGEF12	0.72569	0	0	0.861984	0	0.304313	0.758538	0.405046	0	0	0.643984	3.18151	0.656461	0	0	0	1.72462	0	0.572224	0	0	0	0	0	0	0	0.490762	0	0	1.12286	0.447924	2.15892	0	0.4027	0	0.715943	1.36988	0	0	0.514404	0	0.295775	0	0.634315
chr11	120447873	120469388	+	ENSG00000196914.8	ARHGEF12	0.303777	0	0	0	0	0	0	0	0	0	0	0	0	0	0	0	0	0	0	0	0	0	0	0	0	0	0	0	0	0	0	0	0	0	0	0	0	0	0	0	0	0	0	0
chr11	120457720	120473127	+	ENSG00000196914.8	ARHGEF12	0.227833	0	0	0	0	0	0	0	0	0	0	0	0	0	0	0.461903	0	0	0	0	0	0	0	0	0	0	0	0	0	0	0	0	0	0	0	0.585771	0	0	0	0	0	0	0	0.317157
chr11	120473049	120477526	+	ENSG00000196914.8	ARHGEF12	2.2277	0	0.691533	1.60256	0.782132	0.722744	1.51708	2.02523	0.937022	0.682219	0.601052	0	0	0.78693	1.41696	0	2.77507	0.370883	0	0.392924	0	0	0.729774	1.23584	1.9103	0	2.33112	0.687652	0.685432	0.792604	0	1.37285	2.30424	1.57922	0	2.92886	2.15555	0	0	0.514404	0	1.10916	0	0
chr11	120474559	120477526	+	ENSG00000196914.8	ARHGEF12	3.62001	3.70328	3.17673	1.60256	2.03354	0.45647	3.287	3.59478	9.83873	0.71633	1.63143	0	1.43327	3.56742	3.89019	1.00079	8.37224	0.890119	1.28751	3.04516	0	2.65703	1.41394	1.75265	0.862715	3.19545	2.33112	1.05793	0.304636	2.06958	0	4.55033	0.55941	0.710647	0	2.7336	1.04756	0.379178	1.94402	3.40793	1.05404	1.99648	0.469538	1.30827
chr11	120476660	120477526	+	ENSG00000196914.8	ARHGEF12	1.96189	0.164258	0.950857	1.66326	1.40784	0	0.632115	1.9746	1.96775	0.409331	1.07331	0	0	1.1017	2.57628	0	1.64623	0.682425	0.890127	0	1.93906	1.04383	0	0.808914	0.924337	0.990836	0.981524	1.12845	0.495034	0	0	0	0.93235	0.347428	0	1.17154	0	0	1.94402	1.86471	0.486479	1.25704	0	0
chr11	121045673	121060085	+	ENSG00000154114.12,ENSG00000285509.1	TBCEL,CMB9-75A1.1	0.101259	0.358382	0.886026	0.922687	1.36873	1.16653	3.35021	2.6328	0.983873	1.43266	4.1215	0	0.525169	0.550851	2.499	0.461903	1.44241	0.890119	1.47825	0.933194	0.181786	1.37596	1.18588	0	0.862715	0	2.04484	0.564227	0.761591	1.17423	0.895847	0.730711	0.958989	1.56342	0.634467	0.585771	0.402907	0	1.74962	0.514404	0	0.887326	0	0
chr11	12236176	12239585	+	ENSG00000133816.14	MICAL2	0.607554	0.418112	0	0	0	0	0	0	0	0	0	0	0	0	0	0	0	0	0	0	0	0	0	0	0	0	0	0	0	0	0	0	0	0	0	0	0	0	0	0	0	0	0	0
chr11	122956495	122957491	+	ENSG00000109944.10	C11orf63	0.151889	0	0	0.178062	0	0	0	0	0.224885	0	0	0	0.196938	0.209848	1.16792	0	0.156784	0	0	0.392924	0	0	0	0.359518	0	0	0	0	0.406182	0	0	0.199285	0.37294	0	0	0	0.725233	0	0	0	0	0	0	0
chr11	124117496	124119089	+	ENSG00000110002.15	VWA5A	0.405036	0	0	0	0	0	0	0	0	0	0	0	0	0	0	0	0	0	0	0	0	0	0	0	0.49298	0	0	0	0	0	0	0.132856	0	0	0	0	0	0	0	0	0	0	0	0
chr11	124647364	124648175	-	ENSG00000110013.12	SIAE	1.21511	0.537573	3.24156	2.68308	0.990701	0.45647	1.6435	0.405046	3.14839	0.341109	1.50263	0	2.82278	0.338088	5.04952	1.33439	0	0.370883	0	1.70267	0	0.948939	0.364887	0.988673	0.49298	1.78351	0.65435	0.564227	0.609273	1.84941	1.24423	0	0.852435	0	0	0.829843	0	0.34758	0.518406	1.20028	0.918906	0.83803	0	0
chr11	124766871	124774818	-	ENSG00000120458.10	MSANTD2	0.202518	0	0	0	0	0	0	0	0	0	0	0	0	0	0	0	0	0	0	0	0	0	0	0	0	0	0	0	0	0	0	0	0	0	0	0	0	0	0	0	0	0	0	0
chr11	125087909	125088118	+	ENSG00000134955.11	SLC37A2	0.151889	0	0	0	0	0	0	0	0	0	0	0	0	0	0	0	0	0	0	0	0	0	0	0	0	0	0	0	0	0	0	0	0	0	0	0	0	0	0	0	0	0	0	0
chr11	125978303	125989759	-	ENSG00000064309.14	CDON	0.894455	0	0	0	0	0	0	0	0	0	0	0	0	0	0	0	0	0	0	0	0	0	0	0	0	0	0	0	0	0	0	0	0	0	0	0	0	0	0	0	0	0.295775	0	0
chr11	126406095	126409411	+	ENSG00000110080.18	ST3GAL4	0.392379	0	0	0	0	0	0	0	0	0	0	0	0	0.35849	0	0	0	0	0	0	0	0	0	0	0.49298	0	0	0	0	0	0	0	0	0	0	0	0	0	0	0	0	0	0	0
chr11	12862249	12864900	+	ENSG00000187079.16	TEAD1	0.354407	0	0	0.291375	0.547492	0.45647	0	0	0	0.306998	0.343458	0	0	0	0	0.872484	0	0	0.635805	0.589385	0	0.379576	0.425702	0.449397	0.985959	0	0	0	0.304636	0	0	0	2.06005	0.236882	0	0	0	1.13754	0.518406	1.54321	0.540533	0.59155	0	1.22898
chr11	129040927	129066868	-	ENSG00000134909.18	ARHGAP32	0.691937	0	0	0	0	0	0.505692	0.405046	0	0	0	0	0	0	0	0	0.407637	0	0	0	0	0	0	0.179759	0	0	0	0	0	0	0	0	0.479494	0	1.63149	0	0	0	0	0	0.32432	0	0	0
chr11	129062279	129066868	-	ENSG00000134909.18	ARHGAP32	1.19823	1.04528	0	0	0	0	0	1.14763	0	0	0	0	0	0.338088	0	0	0.909345	0	0	0	0	0	0	0	0	0	0	0	0	0	0	0	0	0	0	0	0	0	0.691208	0	0	0.788734	0	0
chr11	129093620	129164427	-	ENSG00000134909.18	ARHGAP32	0.379721	0	0	0	0	0	0	0.405046	0	0	0	0	0	0	0	0	0.313567	0	0	0	0	0	0	0	1.41732	0	0	0	0	0	0	0	0	0	0	0	0	0.505571	0	0	0	0	0	0
chr11	129123445	129124894	-	ENSG00000134909.18	ARHGAP32	0.253148	0	0	0.971249	0	0	0	0	0	0.358165	1.58849	0	0	0	0.652659	0	0.376281	1.06814	0	0	0	0	0	0	0	0	0	0.42317	0.304636	0	0	0	0	0.592206	0	0	0	0	0	0.85734	0.486479	0.77641	0.586922	0.713604
chr11	130140417	130141572	+	ENSG00000084234.16	APLP2	0.455666	0	0	0	0	0	0	0	0	0	0	0	0	0	0	0	0	0	0	0	0	0	0	0	0	0	0	0	0	0	0	0	0	0	0	0	0	0	0	0.771606	0.32432	0	0	0
chr11	130260855	130261929	-	ENSG00000196323.12	ZBTB44	0.658184	0	0.288139	0.99553	0.312853	0	0	0	0	0.306998	0	0	0.32823	0.314772	0	0	0.501707	0.118683	0.381483	0	0	0	0	0	0	0	0.327175	0.42317	0	0.176134	0	0	0	0.284259	0.302127	0	0	0	0.518406	0	0	0.517607	0	0
chr11	13413529	13421838	-	ENSG00000148925.10	BTBD10	0.489419	0	0.172883	0.437062	0.469279	0.608626	0	0	0.44977	0	0.558119	0	0.0875281	0.585826	1.98374	0	0.768239	0	0.445063	0.589385	0.121191	0.379576	0	0.359518	0	0.594502	1.59498	0.740548	1.59934	0	0	0	0	0	0	0.536957	0	0	0.907211	0.514404	0.4054	0.295775	0	0.396447
chr11	134194015	134194738	-	ENSG00000151503.12	NCAPD3	0.101259	0	0	0	0	0	0	0	0	0	0	0	0.21882	0	0.515257	0	0	0	0	0	0	0	0	0	0	0	0	0	0	0	0	0	0	0	0	0	0	0	0	0	0	0	0	0
chr11	14457783	14458687	-	ENSG00000129083.12	COPB1	0.506295	0	0	0	0	0	0	0	0.224885	0	0	0	0	0	0	0	0	0	0	0.392924	0	0	0	0	0	0	0	0	0	0	0	0	0	0	0	0.390514	0	0	0	0	0	0	0	0
chr11	14771936	14789242	+	ENSG00000152270.8	PDE3B	1.26574	1.01542	0	0.861984	0.886416	0.950979	0	0	0.562213	0.332582	1.50263	0	1.88185	1.08421	0.343505	1.77063	0.167236	0.519236	0.572224	0.785847	1.60578	0.664258	0.364887	0.179759	1.54056	1.04038	0.490762	0.42317	0.380795	0	0	0.531426	1.53172	0.379012	0.725105	0	0.483489	0.46344	0.907211	0	0	0	0	0
chr11	14786436	14844026	+	ENSG00000152270.8	PDE3B	0.101259	0	0	0	0	0	0	0	0	0	0	0	0	0	0	0	0	0	0	0	0	0	0	0	0	0	0	0	0	0	0	0	0	0	0	0	0	0	0	0	0	0	0	0
chr11	14803943	14835095	+	ENSG00000152270.8	PDE3B	0.421913	0	0	0	0	0	0	0	0	0	0	0	0	0	0	0	0	0	0	0	0	0	0	0	0.49298	0	0	0	0	0	0	0	0	0	0	0	0	0	0	0	0	0	0	0
chr11	14818182	14861366	+	ENSG00000152270.8	PDE3B	0.24049	0	0	0	0	0	0	0	0	0	0	0	0	0	0	0	0	0	0	0	0	0	0	0	0	1.63488	0	0	0	0	0	0	0	0	0	0	0	0	0	0	0	0	0	0
chr11	16014941	16097688	-	ENSG00000110693.17	SOX6	0.523172	0	0	0	0	0	0	0.405046	0	0	0	0	0	0	0.72136	0	0	0	0	0.392924	0	0	0	0	0.49298	0	0	0	0	1.16689	0	0	0	0	0	0	0	0.252786	0	0	0	0	0	0
chr11	16014941	16101330	-	ENSG00000110693.17	SOX6	0.151889	0	0	0	0	0	0	0	0	0	0	0	0	0	0	0	0	0	0	0	0	0	0	0	0	0	0	0	0	0	0	0	0	0	0	0	0	0	0	0	0	0	0	0
chr11	16046513	16055901	-	ENSG00000110693.17	SOX6	0.405036	0.298652	0	0	0	0	0	0.607569	0	0	0	0	0	0	1.57153	0	0	0	0	0.72036	0	0	0	0	0	0.792669	0	0	0	0	0	0	0	0.189506	0.181276	0	0	0	0	0	0	0	0	0
chr11	16095995	16111923	-	ENSG00000110693.17	SOX6	0.33753	0.497753	0	0	0	0	0	0	0	0.204666	0	0	0	0	1.67458	0	0	0.237365	0	0	0	0	0	0	0.49298	0.891753	0	0	0	0.20549	0.398154	0	0	0	0	0	0	0.379178	0	0	0	0	0	0.475736
chr11	16095995	16111926	-	ENSG00000110693.17	SOX6	0.67506	0.637124	0	0	0	0	0	0	0	0	0.515187	0	0	0	1.27097	0	0	0	0.381483	0	0	0	0.547331	0	0	0	0	0	0	0	0	0	0	0	0	0	0	0.379178	0.950411	0	0	0	0	0
chr11	16095995	16186955	-	ENSG00000110693.17	SOX6	0.405036	0.537573	0	0	0	0.304313	1.01138	1.06325	0	0.409331	0	0	0	0	3.42646	0	0.125427	0	0	0	0	0	0	0.748995	0	0	0	0	0	0	0	1.12928	1.18542	0.236882	0	0	1.04756	0.442375	1.23121	0	0.540533	0	0	0
chr11	16111802	16186955	-	ENSG00000110693.17	SOX6	1.41763	1.07515	0	0	0	0	0	0	0	0	0	0	0	0	0.9017	0	0	0.336267	0	0	0	0	0	0	0.49298	0	0	0	0	0	0	0	0	0	0	0	0	0.315982	1.64162	0	0	0	0	0
chr11	16183885	16186955	-	ENSG00000110693.17	SOX6	1.03791	0.716764	0	0	0	0.342352	0	0	0	0.37522	0	0	0	0.116582	8.24411	0.615871	0.86231	0	0.381483	0	0	0.759152	1.82444	0.269638	1.23245	1.33763	0	1.05793	0.761591	0	0	0	0	0	0	0	0	1.99069	5.89687	0	1.02701	0.998241	1.1445	0
chr11	16183885	16234671	-	ENSG00000110693.17	SOX6	0.810072	1.13488	0	0	0	0	0.84282	1.01261	0	0	0	0	0	0	1.47707	0	0	0	0	0.392924	0	0	0	0	0	0	0	0	0	0	0	0	0	0	0	0	0	0.294917	0	0	0	0	0	0
chr11	16183885	16341252	-	ENSG00000110693.17	SOX6	1.44294	0	0	0	0	0	0	0	0	0	0	0	0	0	0	0	0	0	0	0	0	0	0	0	0	0	0	0	0	0	0	0	0	0	0	0	0	0	2.33283	0	0.972959	0	0	0
chr11	16318445	16341252	-	ENSG00000110693.17	SOX6	0.607554	0.477843	0	0	0	0	0	1.21514	0	0	0	0	0	0	0.618308	0	0	0	0	0	0	0	1.04905	0	0	0	0	0	0	0	0	0	0	0	0	0.976285	0	0	0	0	0.32432	0	0	0
chr11	16318445	16476388	-	ENSG00000110693.17	SOX6	0.278462	0	0	0	0	0	0	0	0	0	0	0	0	0	0	0	0	0	0	0	0	0	0	0	0	0	0	0	0	0	0	0	0	0	0	0	0	0	0.777609	0	0	0	0	0
chr11	16341011	16341252	-	ENSG00000110693.17	SOX6	0.573801	0	0	0	0	0	0	0.405046	0	0	0	0	0	0	0.206103	0	0	0	0	0	0	0	0.912218	0	0	0	0	0	0	0	0	0	0	0	0	0	0	0.252786	0	0	0	0	0.176077	0
chr11	16851190	16871182	-	ENSG00000166689.15	PLEKHA7	0.556925	0	0	0	0	0	0	0	0	0	0	0	0	0	0	0	0	0	0	0	0	0	0	0	0	0	0	0	0	0	0	0	0	0	0	0	0	0	0	0	0	0	0	0
chr11	17091333	17094385	-	ENSG00000011405.13	PIK3C2A	0.253148	0	0	0	0	0	0	0	0	0	0	0	0	0.104924	0	0	0	0	0	0	0.605955	0	0	0	0	0	0	0	0	0	0	0	0	0	0	0	0	0	0	0	0	0	0	0
chr11	17112573	17129467	-	ENSG00000201586.1,ENSG00000011405.13	RNU6-593P,PIK3C2A	0.151889	0	0	0	0	0	0	0	0	0	0	0	0	0	0	0	0	0	0	0	0	0	0	0	0	0	0	0	0	0	0	0	0	0	0	0	0	0	0	0	0	0	0	0
chr11	17134818	17145942	-	ENSG00000240808.1,ENSG00000011405.13	CTD-3236F5.1,PIK3C2A	0.354407	0	0	0	0	0	0	0	0	0.204666	0	0	0	0	0	0	0	0	0	0	0	0	0	0	0	0	0	0	0	0	0	0	0	0	0	0	0	0	0	0	0	0	0	0
chr11	17145667	17145942	-	ENSG00000011405.13	PIK3C2A	0.443008	0.418112	1.12374	1.05623	0.508386	0.304313	1.26423	1.21514	3.4295	0.545775	1.14486	0	1.41139	0.909341	0.978988	0	0.705526	0	0.445063	0.392924	1.11092	0	0.547331	0	0.49298	1.04038	0.695246	0	0.5585	0	2.83685	1.24553	1.66491	0.536934	0.271914	0	1.04756	0.663562	0	0.514404	0.32432	0.83803	0	0.528596
chr11	17145667	17155629	-	ENSG00000011405.13	PIK3C2A	0.101259	0	0.432208	0	0	0	0.695327	0	0	0	0	0	0	0	0	0	0	0.118683	0	0	0	0	0	0	0	0	0	0	0	0	0	0	0	0.236882	0	0	0	0	0	0	0	0.59155	0	0
chr11	18291441	18292019	-	ENSG00000110756.17	HPS5	0.632869	0.671966	0	0.607031	0.743025	0.507189	1.39065	0.607569	0.534102	0	0	0	0.685637	0.78693	5.04952	0	0.893666	0.904954	0.476854	0.589385	1.87846	0	0	0.719035	0.73947	0.928909	0.940627	1.26951	0.456955	0.998094	0	1.84338	0.466175	0.686959	1.01968	0.585771	0.241744	0.88475	0.972012	0.835907	0.486479	0.394367	0	0
chr11	18291441	18292976	-	ENSG00000110756.17	HPS5	3.32889	4.80829	12.5772	1.86965	4.92743	2.58666	5.24656	5.62001	7.02766	1.91874	7.9854	4.88589	0.547051	3.16521	38.4639	0.769839	6.5222	5.99347	2.90881	5.4027	9.86192	3.03661	3.23837	7.70716	8.87364	8.02577	1.92215	2.11585	4.68378	8.03613	0.829488	15.9594	3.94251	2.43989	3.48957	6.58993	2.90093	6.63562	9.07211	5.27264	6.97287	2.92078	1.27656	4.55914
chr11	18300827	18305493	-	ENSG00000110756.17	HPS5	0.101259	0	0	0	0	0	0	0	0.562213	0	0	0	0	0.0699493	0	0	0	0	0	0	0	0	0	0	0	0	0	0	0	0	0	0	0.519452	0	0	0	0	0	0	0	0	0	0	0
chr11	18335753	18341607	+	ENSG00000110768.11	GTF2H1	0.253148	0	0	0	0	0	0	0	0	0	0	0	0	0	0.309154	0	0	0	0	0	0	0	0	0	0	0	0	0	0	0	0	0	0	0	0	0	0	0	0	0	0	0	0	0
chr11	18338108	18341607	+	ENSG00000110768.11	GTF2H1	0.303777	0	0	0	0	0	0	0	0	0	0	0	0	0	0	0	0.689848	0	0	0	0	0	0	0	0	0	0	0	0	0	0	0	0	0	0	0	0	0	0	0	0	0	0	0
chr11	18502485	18519603	-	ENSG00000256588.1,ENSG00000256361.1,ENSG00000074319.12	RP11-613F22.8,RP11-613F22.6,TSG101	0.253148	0.313584	0	0.145687	0.469279	0	0	0.607569	0	0.306998	0.601052	0	0	0	0.72136	0	0.877988	0	0	0	0	0	0	0	0	0	0	0	0	0.440336	0	0	1.27865	0.189506	0	0	0	0	0	1.28601	0	0	0	0
chr11	18514677	18516164	-	ENSG00000074319.12	TSG101	0.405036	0	0	0.19425	0	0.304313	0	0.540061	0.787098	0	0	0	0.131292	0.0699493	0	0	0	0.118683	0.476854	0	0.681699	0	0	0	0.73947	0	0.327175	0	0	0	0	0.509283	0	0	0	0	0	0	0	0	0	0	0	0
chr11	18546879	18566482	-	ENSG00000151116.16	UEVLD	0.101259	0	0	0	0	0	0	0	0	0	0	0	0	0	0	0	0	0	0	0	0	0	0	0	0	0	0	0	0	0.264201	0	0	0	0	0	0	0	0	0	0	0	0	0	0
chr11	18570213	18578808	-	ENSG00000151116.16	UEVLD	0.168765	0	0	0.874124	0	0	0.632115	0	0	0.341109	0	0	0	0	0	0	0	0.158243	0	0	0	0	0	0.359518	0	0	0	0	0	0	0	0	0.532772	0	0.906382	0	0	0	0	0	0	0	0	0.475736
chr11	19832483	19892594	+	ENSG00000166833.19	NAV2	0.7721	0	0	0.0971249	0	0	0	0	0	0	0	0.757503	0	0	0.257628	0	0	0	0	0	0	0	0	0	0.73947	0	0	0	0	0	0	0	0.106554	0	0	0	0	0	0	0	0	0	0	0
chr11	19879868	19892594	+	ENSG00000166833.19	NAV2	0.911332	0	0	0	0	0	0	0	0	0	0	0	0	0	0	0	0	0	0	0	0	0	0.364887	0	0.49298	0	0	0.528963	0	0	0	0.813746	0	0	0	0	0	0	0.86401	1.28601	0.32432	0	0	0
chr11	20062306	20083179	+	ENSG00000166833.19	NAV2	0.253148	0	0	0	0	0	0	0	0	0	0	0	0	0	0.437968	0	0	0	0	0	0	0	0	0	0	0	0	0	0	0	0	0	0	0	0.725105	0.390514	0	0	1.29602	0	0	0	0	0
chr11	20402918	20426865	+	ENSG00000185238.12	PRMT3	0.303777	0	0	0	0	0	0	0	0	0	0.343458	0	0	0.163215	0	0	0.28221	0	0	0	0	0	0	0	0	0	0	0	0.533114	0	0	0.697497	0	0	0	0	0	0	0	0	0	0	0	0
chr11	20402918	20464546	+	ENSG00000185238.12	PRMT3	0.540048	0	0	0.364218	0	0	0	0	0	0	0	0	0	0	0	0	0	0	0	0	0	0	0	0	0	0	0	0	0	0	0	0	1.21206	0	0	0	0	0	0	0	0	0	0	0
chr11	28035386	28062516	-	ENSG00000121621.6	KIF18A	0.101259	0	0	0	0	0	0	0	0	0	0	0	0	0	0	0	0	0	0	0	0	0	0	0	0	0	0	0	0	0	0	0	0	0	0	0	0	0	0	0	0	0	0	0
chr11	2964679	2978342	-	ENSG00000205531.12	NAP1L4	0.506295	0	0	0	0	0	0	0	0	0	0	0	0	0	0	0	0	0	0	0	0	0	0	0	0	0	0	0	0	0	0	0	0	0	0	0	0	0	0	0	0	0	0	0
chr11	2976023	2979237	-	ENSG00000205531.12	NAP1L4	0.683499	0.358382	0	0.469437	0.72999	0	0	0	0	0	0	0	0.722107	0.874367	0	0.307935	0.60623	0	0	0	0	0	0	0	0	0	0	0	0	0	0	0	0	0	0	0	0	0	0	0.643005	0.378373	0	0	0
chr11	32927156	32935435	+	ENSG00000060749.14	QSER1	0.164546	0	0	0	0	0	0	0	0.524732	0	0	0	0	0.16613	0	0.307935	0.752561	0	0	0	0	0	0	0	0	0	0.490762	0.42317	0	0	0	0	0.479494	0	0	0	0	0	1.03681	0.514404	0.32432	0.295775	0	0.317157
chr11	33092270	33106064	-	ENSG00000176102.11	CSTF3	0.303777	0	0	0	0	0	0	0	0	0	0	0	0	0.163215	0	0	0	0	0	0	0	0	0	0	0	0	0	0	0	0	0	0	0	0	0	0	0	0	0	0	0	0	0	0
chr11	33286412	33287511	+	ENSG00000110422.11	HIPK3	2.53148	0.881023	2.18265	1.97892	4.30173	2.39647	3.79269	4.25298	3.4295	1.58616	4.25029	0	0.853399	4.1445	3.8129	0.808331	6.4438	1.89892	2.67038	3.4872	0.560508	1.89788	2.37177	0.719035	6.90172	5.72208	2.82188	0.846341	2.58941	0.61647	0	0.763925	0.985628	2.03719	0.66468	4.39328	1.30945	1.89589	12.2473	3.79373	2.91888	3.14261	0.205423	1.1497
chr11	33541801	33545378	+	ENSG00000110427.15	KIAA1549L	0.303777	0	0	0	0	0	0	0	0	0	0	0	0	0	0	0	0	0	0	0	0	0	0	0	0	0	0	0	0	0	0	0	0	0	0	0	0	0	0	0	0	0	0	0
chr11	33591236	33618662	+	ENSG00000110427.15	KIAA1549L	0.101259	0	0	0	0	0	0	0	0	0	0	0	0	0	0	0	0	0	0	0	0	0	0	0	0	0	0	0	0	0	0	0	0	0	0	0	0	0	0	0	0	0	0	0
chr11	34071725	34076642	+	ENSG00000135387.20	CAPRIN1	2.84791	2.28469	3.86826	1.09266	1.87712	1.71176	5.56261	5.31623	1.82719	0.460498	2.70473	0	1.9475	1.55637	3.73561	0.461903	4.49969	0.563742	2.14584	1.57169	1.24221	1.32852	0.410498	2.67391	0	0.297251	1.59498	1.95716	2.81789	1.14487	1.02027	1.29535	2.18436	0.355324	2.65117	4.24684	3.08224	1.13754	3.04564	0	1.17566	1.55282	0	0.713604
chr11	34076559	34083026	+	ENSG00000135387.20	CAPRIN1	0.58224	0	0	0	0	0	0	0	0	0	0	0	0	0	0	0	0	0	0	0	0	0	0	0	0	0	0	0	0	0	0	0	0	0	0	0	0	0	0	0	0	0	0	0
chr11	34079627	34097296	+	ENSG00000135387.20	CAPRIN1	0.354407	0	0	0	0	0	0	0	0	0	0	0	0	0	0	0	0	0	0	0	0	0	0	0	0	0	0	0	0	0	0	0	0	0	0	0	0	0	0	0	0	0	0	0
chr11	34082824	34089456	+	ENSG00000135387.20	CAPRIN1	0.405036	0	2.55003	0.760812	0.312853	0	0	0.607569	0	0	0.601052	0	0.175056	0.629544	0.412206	0.769839	0.438994	0.356048	0.572224	0	1.3331	0	0	0	0	0	0	0.581859	0	0	0	0	0	0.410596	0	0	0	0	0	0	0.810799	0	0	0.317157
chr11	34086063	34092056	+	ENSG00000135387.20	CAPRIN1	0.189861	0.358382	0	0.534187	0	0	0	0	0	0	0	0	0.317289	0.341003	0	0.461903	0	0	0	0	0	0	0	0.808914	0	0	0	0	0	0	0	0.132856	0	0	0	0	0	0	0	0	0	0.739438	0	0
chr11	34089394	34090678	+	ENSG00000135387.20	CAPRIN1	0.759443	0	0	0	0.391066	0	0	0.810092	0	0	0	0	0.0875281	0	1.03051	0	0.18814	0.296706	0	0	0	0	0	0	0	0	0.490762	0	0	0	1.89123	0	0	0.331635	0	0.390514	0	0	0	0	0	0.59155	0	0
chr11	34089394	34092056	+	ENSG00000135387.20	CAPRIN1	0.961961	0.398202	0	0.279234	0.938559	0.507189	0.758538	0	0	0.204666	0.515187	0.454502	0.962809	0.664519	0	0.564548	1.53648	0.415389	0.572224	0	0	0	0	0	0	0.445876	0.531659	0	0.647352	0	0	0	0.213109	0.284259	0.815743	1.17154	0.53721	0	1.03681	0.514404	0.4054	0	0	0
chr11	34090178	34090678	+	ENSG00000135387.20	CAPRIN1	0.33753	0	0	0.145687	0.312853	0	0	0.506307	2.22074	0	0	0	0.525169	0.454671	0	0	0.271758	0.118683	0	0	1.00992	0	0	0	0.49298	0	0.490762	0	0	0	0	0	0.612687	0	0.543829	1.0251	0	0	0	0	0.4054	0	0	0
chr11	34090178	34092056	+	ENSG00000135387.20	CAPRIN1	1.16448	0.851157	0.259325	0.861984	0.417137	0	0	0.810092	2.08019	0	0.343458	0	1.75056	1.32904	1.72611	0	1.78733	0.672534	0.810651	0.392924	1.95925	0	1.03385	0.921264	1.47894	0	0.327175	0	0.456955	0	0.763129	0	0.133193	0.379012	0.271914	0.520686	0	0	0.648008	0.771606	0	0.628522	0	0
chr11	34449191	34456817	+	ENSG00000121691.4	CAT	0.354407	0	0	0	0	0	0	0	0	0	0	0	0	0	0	0	0	0	0	0	0	0	0	0	0	0	0	0	0	0	0	0	0	0	0	0	0	0	0	0	0	0	0	0
chr11	34882675	34888869	-	ENSG00000149089.12	APIP	0.303777	0	0.864416	0	0	0	0	0	0	0	0	0	0	0	0	0	0	0	0	0	0	0	0	0	0	0	0	0	0	0	0	0	0	0	0	0	0	0	0	0	0	0	0	0
chr11	34947505	34970286	+	ENSG00000110435.11	PDHX	1.19823	0	1.55595	0.760812	0	0.659345	1.26423	0	0	0	0	0	0.743989	0.419696	0.206103	0	0.334472	0	0.381483	0	0	0	0	0	0	0	0.65435	0.564227	0.456955	0	0	0	0	0.189506	0	0	1.47733	0	1.16641	0	0	0	0	0
chr11	34947505	34978182	+	ENSG00000110435.11	PDHX	0.253148	0	0	0	0.430173	0	0	0.405046	0	0	0	0	0	0	0	0	0	0	0	0	0	0	0	0	0	0	0	0.634756	0.304636	0	0	0	0	0	0	0	2.68605	0.758357	0	0	0	0	0	0
chr11	34957383	34970286	+	ENSG00000110435.11	PDHX	0.480981	0	1.64239	0	0	0	0	0	0	0	0	0	0	0	0	0	0	0	0	0.392924	0	0	0	0	0	0	0	0	0	0	0	0	0	0	0	0	1.12814	0	0	0	0	0	0	0.317157
chr11	34957383	34978182	+	ENSG00000110435.11	PDHX	3.70861	2.23989	8.06068	3.48436	3.59781	4.3745	2.90773	3.291	3.67312	0.869829	0.815713	0	9.34362	3.6636	5.20409	3.3488	3.87255	0.979131	1.19213	2.30843	6.62006	3.1315	2.23493	2.47168	2.77301	1.52341	6.62529	4.2317	3.84603	4.68958	3.60827	3.0557	2.03785	2.06088	2.13	4.34447	0.161163	0.726759	7.38729	2.50772	2.27024	2.03345	2.5311	3.13193
chr11	34957383	34984728	+	ENSG00000110435.11	PDHX	1.77203	0.238921	0	0.404687	0.469279	0.405751	1.13781	0	2.47374	0.460498	0.558119	0	1.34574	0.926829	0	0	0.219497	0.356048	0	0	0	0.569364	0	0	0.49298	0	0.545291	0	0.647352	0	0	1.16249	0	0.252675	0	0	0.805815	0.473973	1.94402	0.707306	0	0.542255	0	0.317157
chr11	35198120	35210054	+	ENSG00000026508.18	CD44	0.101259	0	0	0	0	0	0	0	0	0	0	0	0	0	0	0	0	0	0	0	0	0	0	0	0	0	0	0	0	0	0	0	0	0	0	0	0	0	0	0	0	0	0	0
chr11	35201081	35204640	+	ENSG00000026508.18	CD44	1.64546	0	0	0	0	0	0	0	0	0	0	0	0	0	0	0	0	0	0	0	0	0	0	0	0	0	0	0	0	0.61647	2.14008	0	0.532772	0	0	0	0	0	0	1.80041	1.45944	5.17607	0.440192	0.317157
chr11	35201081	35204659	+	ENSG00000026508.18	CD44	0.303777	0	0	0	0	0	0	0	0	0	0	0	0	0	0	0	0	0	0	0	0	0	0	0	0	0	0	0	0	0	0	0	0	0	0	0	0	0	0	0	0	0.369719	0	0
chr11	35201081	35208206	+	ENSG00000026508.18	CD44	1.02525	0	0	0	0	0	0	0	0	0	0	0	0	0.116582	0	0	0	0	0	0	0	0	0	0	0	0	0	0	0	0	0	0	0	0	0	0	0	0	0	0.514404	0	1.10916	0	0.792894
chr11	35201081	35210054	+	ENSG00000026508.18	CD44	0.911332	0	0	0	0	0	0	0.540061	0	0	0	0	0	0	0	0	0	0	0	0	0	0	0	0	0	0.891753	0	0	0	0	0	0	0	0	0	0	0	0	0	0	0	0	0	0
chr11	35206111	35210054	+	ENSG00000026508.18	CD44	0.101259	0	0	0	0	0	0	0	0	0	0	0	0	0	0	0	0	0	0	0	0	0	0	0	0	0	0	0	0	0	0	0	0	0	0	0	0	0	0	0	0	0	0	0
chr11	35219315	35221732	+	ENSG00000026508.18	CD44	0.354407	0	0	0	0	0	0	0	0	0	0	0	0	0.279797	0	0	0	0.197804	0	0	0	0	0	0	0	0	0	0	0.304636	0	0	0	0	0	0	0	0	0	0	0	0	0	0	0
chr11	36081652	36098461	+	ENSG00000179241.12	LDLRAD3	0.202518	0.378292	0	0	0	0	1.0746	0.810092	0	0	0	0	0	0.157386	1.18509	0	0.925023	0.370883	0	0	0	0	0	0	0	0	0	0	0	0.176134	0.199077	0	0	0	0	0	0	0	0.518406	0	0	0	0	0
chr11	36393845	36403378	+	ENSG00000135362.13	PRR5L	0.151889	0	0	0.259	0	0	0	0	0	0	0	0	0	0	0	0	0	0.276926	0	0	0	0	0	0.209719	0	0	0	0	0	0	0	0	0.603808	0	0	0	0	0	0	0	0	0	0	0
chr11	36610080	36636117	+	ENSG00000166352.15	C11orf74	0.556925	0.657034	0	0.509906	0	0	0.758538	0	0.562213	0	0	0	0	0	0	0	0	0	0.508644	0	0.242382	0	0	0	0.73947	0.743127	0.327175	0	0.5585	0	0	0.332141	0	0	0	0.715943	0	0	0	0	0	0	0	1.26863
chr11	3705199	3720825	-	ENSG00000251934.1,ENSG00000110713.15	RNU6-1143P,NUP98	0.303777	0	2.0746	0	0	0	0	0	0	0	0	0	0	0	0	0	0	0	0	0	0	0	0	0	0	0	0	0	0	0	0	0	0	0	0	0	0	0	0	0	0	0	0	0
chr11	3731390	3735324	-	ENSG00000110713.15	NUP98	0.177203	0	0	0	0	0	0	0	0.674656	0.341109	0	0	0	0	0	0	0	0.178024	0	0	0	0	0.364887	0	0.49298	0	0	0	0	0	0	0	0	0	0	0	0	0	0	0	0	0	0	0
chr11	3731390	3753408	-	ENSG00000110713.15	NUP98	0.253148	0	0	0.210437	0	0	0.505692	0.405046	1.72412	0	0	0	0.240702	0.227335	0	0	0	0.118683	0.381483	0	0.545359	0.506101	0	0	0	0	0.327175	0	0.495034	0	0	0	0.399579	0	0	0	0	0	0	0.514404	0	0	0	0.528596
chr11	3735190	3753408	-	ENSG00000110713.15	NUP98	0.696156	0.373315	0	0	0	0	0	0	0.374809	0	0	0	0	0.104924	0.309154	0	0	0	0	0.654873	0	0	0	0	0	0	0	0	0.304636	0	1.69216	0	0	0.22109	0	0	0	0	0	0	0	0	0	0
chr11	3768580	3776021	-	ENSG00000110713.15	NUP98	0.101259	0	0	0	0.430173	0.405751	0	0	0.224885	0	0	0	0.492346	0.201104	0.515257	0.577379	0.125427	0.45495	0.381483	0	0	0	0	0	0	0	0.981524	0	0	0	0	0	0.266386	0	0	0.732214	0	0	0	0	0	0.443663	0	0.59467
chr11	3771747	3773739	-	ENSG00000110713.15	NUP98	0.253148	0	0	0	0	0	0	0	0	0	0	0	0	0	0	0.307935	0	0.178024	0	0	0	0	0	0	0	0	0	0	0	0	0	0	0	0	0	0	0	0	0	0	0	0	0	0
chr11	3773631	3776021	-	ENSG00000110713.15	NUP98	0.151889	0.358382	0	0.161875	0	0.304313	0	0	0	0	0	1.76751	0.21882	0.341003	1.40837	0	0	0	0	0.392924	1.18161	0	0	0	0	0	0	0.634756	0	0.176134	0	0.132856	0.412898	0	0	0	0	0	0	1.71468	0.32432	0	0	0
chr11	3778872	3782145	-	ENSG00000110713.15	NUP98	0.151889	0	0	0	0	0	0	0	0	0	0	0	0	0	0	0	0	0	0	0	0	0	0	0	0	0	0	0	0	0	0	0	0	0	0	0	0	0	0	0	0	0	0	0
chr11	43326506	43335994	+	ENSG00000252652.1,ENSG00000166181.12	RF00019,API5	0.253148	0	0	0.469437	0	0	0	0.405046	1.23687	0	0	0	0	0	0	0	0.344924	0	0.381483	0	0.323176	0.695889	0	0	0.616225	0	0	0	0	0	0.663591	0	0.479494	0	0.951701	0.488143	0	0	0	0.685872	0.918906	0.295775	0	0
chr11	43750910	43754121	+	ENSG00000283341.1,ENSG00000149084.12	RP11-472I20.4,HSD17B12	0.759443	0	0	0.339937	0	0	0	0	0	0	0	0	0	0	0	0	0	0.356048	0	0	0	0	0	0	0	0	0	0	0	0	0	0	0	0	0	0	1.16843	0	0	0	0	0	0	0
chr11	43830975	43840064	+	ENSG00000283341.1,ENSG00000149084.12	RP11-472I20.4,HSD17B12	0.405036	0	0.777974	0	0	0.304313	0	0	0	0.204666	0	0	0	0.349747	0.463731	0	0	0	0	0	0	0	0	0	0	0	0.708879	0	0	0	0	0	0	0	0.876169	0	0.846105	0	0	0	0	0.443663	0.176077	0
chr11	45953526	45969904	-	ENSG00000135365.15	PHF21A	0.759443	0	0	0	0	0	0	0	0	0	0	0	0	0	1.13357	0	0	0	0	0	0	0	0	0	0	0	0	0.42317	0.304636	0	0	0	0	0	0	0.390514	0	0	0	0.771606	0.32432	0	0	0
chr11	45979759	45979966	-	ENSG00000135365.15	PHF21A	0.303777	0	0	0.485625	0	0.304313	0	0	2.92351	0	0.343458	0	0	0.0699493	0	0.769839	0.689848	0	0.381483	0.785847	1.3937	0	0	0	0	0	0	0	0.456955	0	0	0	0	0	0	0	0	0	0	0	0	0	0	0
chr11	46076753	46092223	-	ENSG00000135365.15	PHF21A	0.860702	0.537573	0	1.52162	1.25141	0.608626	1.89635	1.21514	1.27435	0	1.48832	0	1.15245	0.673262	1.88928	0.769839	1.53648	0.682425	1.46235	1.12966	0.93923	0.379576	0.912218	1.31823	0.73947	0	1.58134	0.634756	1.21855	0.528403	0	0.763925	1.01227	0.631687	0	0.878657	1.9541	0.337048	0.777609	0	0	0.59155	0	0.555025
chr11	46508190	46512813	-	ENSG00000110497.14	AMBRA1	0.101259	0	0	0	0	0	0	0	0.224885	0	0	0	0	0	0	0	0	0	0	0	0	0	0	0	0	0	0.381704	0.42317	0	0	0	0	0.426217	0	0.271914	0	0	0	0	0	0	0.394367	0	0
chr11	46512726	46548500	-	ENSG00000110497.14	AMBRA1	0.101259	0	0	0	0	0	0	0	0	0	0	0	0	0	0	0	0	0	0	0	0	0	0	0	0	0	0	0	0	0	0	0	0	0	0	0	0	0	0	0	0	0	0	0
chr11	46541944	46544041	-	ENSG00000110497.14	AMBRA1	0.303777	0	0	0	0	0	0	0	0	0	0	0	0	0	0	0	0	0	0	0	0	0	0	0	0	0	0	0	0	0	0	0	0	0	0	0	0	0	0	0	0	0	0	0
chr11	46808030	46821268	-	ENSG00000175216.14	CKAP5	0.202518	0.298652	0	0	0	0	0	0.658199	0	0	0	0	0.656461	0.568338	0.206103	0	0.564421	0	0	0	0	0	0	0	0	0	0	0	0.456955	0	0.398154	1.12928	0.337422	0	0	0	0	0.252786	0	0	0	0.295775	0	0
chr11	47308590	47315327	+	ENSG00000110514.19	MADD	0.101259	0	0	0	0	0	0	0	0	0	0	0	0	0	0	0	0	0	0	0	0	0	0	0	0	0	0	0	0	0	0	0	0	0	0	0	0	0	0	0	0	0	0	0
chr11	47358843	47375729	-	ENSG00000066336.11	SPI1	0.556925	0.298652	0	0.534187	1.25141	1.02706	0	0	0	0.37522	0.343458	0.303001	0.700225	0	0	0	0.18814	0.326377	0.381483	0.589385	0	0.759152	0	0	0	0	0.65435	0	0.609273	0	0.870963	0	0.399579	0.442181	0	0	0	0	0	1.02881	0.486479	0	0	0.317157
chr11	47358843	47375732	-	ENSG00000066336.11	SPI1	0.151889	0	0	0	0.703919	0.798822	0	0	0	0	0	0	0.29176	0.507133	0	0.384919	0	0.237365	0.699385	0.523898	0.787741	1.26525	0	0	0	0	0.77704	0	0	0	0.497693	0	0	0	0	0	0	0	0	0.514404	0	0	0	0.475736
chr11	47422573	47422973	-	ENSG00000165916.8	PSMC3	0.101259	0	0	0	0	0	0	0	0	0	0	0	0	0.0699493	0	0	0	0	0	0	0	0	0	0.299598	0	0	0	0	0	0	0	0	0	0	0	0	0	0	0	0	0	0	0	0
chr11	47483452	47484523	-	ENSG00000149187.18	CELF1	0.33753	0	0	0	0	0	0	0.759461	0	0	0	0	0	0.279797	0.687009	0	0	0.178024	0.381483	0	0	1.13873	0	0	0	0	0	0	0	0	0	0.332141	0	0.252675	0	0	0	0	0	0	0	0	0	0
chr11	47486749	47500932	-	ENSG00000149187.18	CELF1	0.168765	0	0	0	0	0	0	0.455677	0	0.306998	0	0	0	0	0	0	0	0	0	0	0	0	0	0	0	0	0.408968	0	0	0	0	0	0	0	0.604254	0	0	0	0	0	0	0	0	0
chr11	47499452	47500932	-	ENSG00000149187.18	CELF1	0.253148	0	0	0	0	0	0	0	0	0	0	0	0	0	0.206103	0	0	0	0	0	0	0	0	0	0	0	0	0	0	0	0	0	0	0	0	0	0	0	0	0	0	0	0	0
chr11	47575592	47575699	-	ENSG00000123444.13	KBTBD4	0.101259	0	0	0	0	0	0	0	0	0	0	0	0	0	0	0	0	0	0	0	0	0	0	0	0	0	0	0	0	0	0	0	0	0	0	0	0	0	0	0	0	0	0	0
chr11	47627079	47631087	-	ENSG00000109919.9	MTCH2	0.151889	0	0	0	0.469279	0	0	0	0	0	0	0	0	0.419696	0	0	0.501707	0	0	0	0	0	0	0	0	0	0	0	0	0	1.55944	0	0	0	0	0	0	0	0	0	0	0	0	0
chr11	47628952	47631087	-	ENSG00000109919.9	MTCH2	0.354407	0	0	0	0	0	0	0	0	0.204666	0	0	0	0	0	0.769839	0	0.356048	0	0.785847	0	0	0	0	0	0	0	0	0	0	0	0.498212	0.586049	0	0	0	0	0	0.907211	0	0	0.739438	0	0
chr11	47631653	47634734	-	ENSG00000109919.9	MTCH2	0.506295	0	0	0	0	0	0	0	0	0	0	0	0	0.279797	0	0	0.564421	0	0	0	0	0	0	0	0	0	0	0	0	0	0	0	0	0	0	0	0	0	0	0	0	0	0	0
chr11	47634671	47639051	-	ENSG00000109919.9	MTCH2	0.202518	0	0	0	0	0	0	0	1.01198	0	0	0	0	0.209848	0	0	0	0	0	0	0	0	0	0	0	0	0	0	0	0	0	0	0	0	0	0	0	0	0	0	0	0	0	0
chr11	47663025	47668907	-	ENSG00000165923.15	AGBL2	0.708813	0	0	0	0	0	0	0	0	0	0	0	0	0	0	0	0	0	0	0	0	0	0	0	0	0	0	0	0	0	0	0	0	0	0	0	0	0	0	0	0	0	0	0
chr11	47722975	47723316	-	ENSG00000109920.12	FNBP4	0.253148	0	0	0	0	0	0	0	0	0	0	0	0	0	0	0	0	0	0	0	0	0	0	0	0	0	0	0	0	0	0	0	0	0	0	0	0	0	0	0	0	0	0	0
chr11	47731373	47751290	-	ENSG00000109920.12	FNBP4	0.354407	0	0	0	0	0	0	0	0	0	0	0	0	0	0	0	0.689848	0	0	0	0	0	0	0	0	0	0	0	0	0	0	0	0	0.521141	0	0	0	0	0	0	0	0	0	0
chr11	48153795	48156119	+	ENSG00000149177.12	PTPRJ	1.01259	0.119461	0	0.291375	0.312853	0	0.505692	0.405046	0.224885	0	0	0	0	0.139899	0.343505	0	0.250854	0.118683	0.572224	0	0.706947	0	0	0	0	0.693585	0.65435	0	0.456955	0	0	0	0	0	0	0	0	0	0	0	0.32432	0	0	0
chr11	57491223	57491862	-	ENSG00000149150.8	SLC43A1	0.202518	0	0	0.19425	0	0	0	0	0.224885	0	0	0	0	0	0	0	0	0	0	0.392924	0	0	0	0	0	0	0	0	0	0	0.248846	0	0	0	0	0	0	0	0	0	0	0	0	0
chr11	57692610	57696873	+	ENSG00000156599.10	ZDHHC5	0.506295	0	0	0	0	0	0	0	0	0	0	0	0	0	0	0	0	0	0.572224	0	0	0	0	0	0	0	0	0	0	0	0	0	0	0	0	0	0	0	0	0	0	0	0	0
chr11	57795576	57804780	+	ENSG00000198561.13	CTNND1	0.405036	0	0	0	0	0	0	0	0	0	0	0	0	0	0	0	0.689848	0	0	0	0	0	0	0	0	0	0	0	0	0	0	0	0	0	0	0	0	0	0	0	0	0	0	0
chr11	57795576	57806983	+	ENSG00000198561.13	CTNND1	0.810072	0	0	0	0	0	0	0	0	0	0	0	0	0	0	0	0	0	0	0	0	0	0	0	0	0	0	0	0	0	0	0	0	0	0	0	0	0	0	0	0	0	0	0
chr11	57801732	57806035	+	ENSG00000198561.13	CTNND1	0.101259	0	0	0	0	0	0	0	0	0	0	0	0	0	0	0	0	0	0	0	0	0	0	0	0	0	0	0	0	0	0	0	0	0	0	0	0	0	0	0	0	0	0	0
chr11	57801760	57801973	+	ENSG00000198561.13	CTNND1	0.303777	0	0	0	0	0	0	0	0	0	0	0	0	0	0	0	0	0	0	0	0	0	0	0	0	0	0	0	0	0	0	0	0	0	0	0	0	0	0	0	0	0	0	0
chr11	587258	601701	+	ENSG00000070047.11	PHRF1	0.202518	0	0	0	0	0	0	0	0	0	0	0	0	0.139899	0	0	0	0	0	0	0	0	0	0	0	0	0	0	0	0	0.199077	0	0	0	0	0	0	0	0	0	0	0.295775	0	0
chr11	59658865	59659469	-	ENSG00000166889.13	PATL1	1.04634	0.657034	0	0.825562	1.09498	1.16653	0.505692	0.506307	0	0.579886	0.629673	1.41401	1.12328	0.900598	0.515257	0.461903	0.783918	0.810997	1.01729	1.08054	0.242382	0.695889	0.729774	0.569236	0.985959	1.78351	1.22691	0.846341	1.10431	0	0	0.664282	0.37294	0.821193	3.26297	1.17154	0	0.442375	0.518406	0.771606	0.648639	0.295775	0.264115	1.26863
chr11	59769564	59797396	+	ENSG00000166900.16	STX3	0.202518	0	0	0	0	0	0	0	0	0	0	0	0	0	0	0	0	0	0	0	0	0	0	0	0	0	0	0	0	0	0	0	0	0	0	0	0	0	0	0	0	0	0	0
chr11	59787036	59797396	+	ENSG00000166900.16	STX3	0.101259	0	0	0	0	0	0	0	0	0	0	0	0	0	0	0	0	0	0	0	0	0	0	0	0	0	0	0	0	0	0	0	0	0	0	0	0	0	0	0	0	0	0	0
chr11	59788892	59790586	+	ENSG00000166900.16	STX3	0.776319	0	0	0	0	0	0	0	0	0	0	0	0	0	0	0	0	0	0	0	0	0	0	0	0	0	0	0	0	0	0	0	0	0	0	0	0	0	0	0	0	0	0	0
chr11	61132419	61138835	-	ENSG00000167987.10	VPS37C	0.354407	0	0	0.1295	0.677848	1.97804	0	0	0	1.15977	0	0	0	0	0	0.667193	0	0.237365	1.78025	0.654873	0	0	0	0	0	0	0.327175	0	0.507727	0	0	0	0.772519	0	0.181276	0	0	0	0	0	0	0	0.264115	0
chr11	61321594	61323094	-	ENSG00000167986.13	DDB1	0.151889	0	0	0	0	0	0.505692	0	0	0	0	0	0	0	0	0	0	0	0	0	0	0	0	0	0	0	0	0	0	0	0	0	0	0	0	0	0	0	0	0	0	0	0	0
chr11	61329362	61330074	-	ENSG00000167986.13	DDB1	0.506295	0.398202	0	0	0	0	0	0.759461	0	0	0	0	0	0	0	0	0	0	0	0	0	0	0	0	0	0	0	0	0	0	0	0	0.319663	0	0	0	0	0	0	0	0	0	0	0
chr11	61366044	61366216	+	ENSG00000149483.11	TMEM138	0.101259	0	0	0	0	0	0	0	0	0	0	0	0	0	0	0	0	0.118683	0	0	0	0	0	0.179759	0	0	0	0	0	0	0	0	0	0	0	0	0	0	0	0	0	0	0	0
chr11	61366044	61367998	+	ENSG00000149483.11	TMEM138	0.253148	0.179191	0	1.2262	1.14713	0.45647	0	0.405046	0.281106	0	0	0	0.116704	0.65286	0.480906	0	0.580099	0.118683	0	0	0.27268	0	0.364887	0.381987	0.49298	0.594502	0.65435	0	0	0	0	0.132856	1.11882	0	0	0.390514	0	0	1.03681	0	0.432426	0	0	0
chr11	61437624	61438113	+	ENSG00000167985.6,ENSG00000256591.5	SDHAF2,RP11-286N22.8	0.873359	0	0	0.987437	3.20674	2.02875	1.17995	0.405046	3.74809	0.511664	0.343458	0	0.853399	1.82743	5.79664	0	1.33266	0.830778	2.09816	1.50621	0.424168	2.65703	1.09466	1.04859	0.985959	0.297251	2.12664	1.34004	2.08168	0.528403	1.09492	1.27874	2.39747	0	0	2.278	0	0	0	1.02881	0.810799	0.295775	0	0.475736
chr11	6222441	6224707	-	ENSG00000051009.10	FAM160A2	0.101259	0	0	0.0971249	0	0	0	0	0	0	0	0	0	0	0	0	0	0	0	0	0	0	0	0	0	0	0	0	0	0	0	0	0	0	0	0	0	0	0	0	0	0.443663	0	0
chr11	62517009	62530870	-	ENSG00000124942.13	AHNAK	0.405036	0	0	0	0	0	0	0	0	0	0	0	0	0	0	0	0	0	0	0	0	0	0	0	0	0	0	0	0	0	0	0	0	0	0	0	0	0	0	0	0	0	0	0
chr11	62520927	62521231	-	ENSG00000124942.13	AHNAK	0.556925	0	0	0	0	0	0	0	0	0	0	0	0	0	0	0	0	0	0	0	0	0	0	0	0	0	0	0	0	0	0	0	0	0	0	0	0	0	0	0	0	0	0	0
chr11	62521182	62521329	-	ENSG00000124942.13	AHNAK	1.01259	0	0	0	0	0	0	0	0	0	0	0	0	0	0	0	0	0	0	0	0	0	0	0	0	0	0	0	0	0	0	0	0	0	0	0	0	0	0	0	0	0	0	0
chr11	62527785	62528961	-	ENSG00000124942.13	AHNAK	0.72569	0	0	0	0	0	0	0	0	0	0	0	0	0	0	0	0	0	0	0	0	0	0	0	0	0	0	0	0	0	0	0	0	0	0	0	0	0	0	0	0	0	0	0
chr11	62531445	62531730	-	ENSG00000124942.13	AHNAK	1.11385	0	0	0	0	0	0	0	0	0	0	0	0	0	0	0	0	0	0	0	0	0	0	0	0	0	0	0	0	0	0	0	0	0	0	0	0	0	0	0	0	0	0	0
chr11	62531923	62532286	-	ENSG00000124942.13	AHNAK	0.632869	0	0	0	0	0	0	0	0	0	0	0	0	0	0	0	0	0	0	0.785847	0	0	0	0	0	0	0	0	0	0	0	0	0	0.379012	0	0.585771	0	0	0	0	0	0	0	0.475736
chr11	62531974	62532337	-	ENSG00000124942.13	AHNAK	0.303777	0	0	0	0	0	0	0	0	0	0	0	0	0	0	0	0	0	0	0	0	0	0	0	0	0	0	0	0	0	0	0	0	0	0	0	0	0	0	0	0	0	0	0
chr11	62827154	62827631	-	ENSG00000162236.11	STX5	0.518953	0.627169	0	0.598937	0.573564	0	0	0	3.63564	0	0.515187	0	0.448582	0.419696	0.309154	0.461903	0.313567	0.237365	0	0	0	0	0	0	0	1.33763	0	0	0.507727	0	0	0	0	0.189506	0	0.585771	0	0	0	0.600138	0	0	0	0
chr11	62870744	62871669	+	ENSG00000168003.16	SLC3A2	0.810072	0	0	0	0	0	0	0	0	0	0	0	0	0	0	0	0	0	0	0	0	0	0	0	0	0	0	0	0	0	0	0	0	0	0	0	0	0	0	0	0	0	0	0
chr11	63631039	63644261	-	ENSG00000184743.12	ATL3	0.33753	0	0	0	0	0	0	0	0	0	0	0	0	0	0	0	0	0	0	0	0	0	0	0	0	0	0	0	0	0	0	0	0	0	0	0	0	0	0	0	0	0	0	0
chr11	63635533	63636334	-	ENSG00000184743.12	ATL3	0.303777	0	0	0	0	0	0	0	0	0	0	0	0	0	0	0	0	0	0	0	0	0	0	0	0	0	0	0	0	0	0	0	0	0	0	0	0	0	0	0	0	0	0	0
chr11	63658760	63659252	-	ENSG00000184743.12	ATL3	0.151889	0	0	0	0	0	0	0	0	0	0	0	0	0.0699493	0	0	0	0	0	0	0	0	0	0	0	0	0	0	0	0	0	0	0.213109	0	0	0.585771	0	0	0	0.514404	0	0	0	0
chr11	6400988	6411361	-	ENSG00000166313.18	APBB1	0.151889	0	0	0	0	0	0	0	0	0	0	0	0	0	0	0	0	0	0	0	0	0	0	0	0	0	0	0	0	0	0	0	0	0	0	0	0	0	0	0	0	0	0	0
chr11	64256375	64256542	+	ENSG00000149782.11	PLCB3	0.101259	0	0	0	0	0	0	0	0	0	0	0	0	0	0	0	0	0	0	0	0	0	0	0	0	0	0	0	0	0	0	0	0	0	0	0	0	0	0	0	0	0	0	0
chr11	65032167	65032551	+	ENSG00000273003.1,ENSG00000110025.12	ARL2-SNX15,SNX15	0.101259	0	0	0	0	0	0	0	0	0	0	0	0	0	0	0	0	0	0	0	0	0	0	0	0	0	0	0	0	0	0	0	0	0	0	0	0	0	0	0	0	0	0	0
chr11	65499248	65499423	+	ENSG00000251562.8	MALAT1	0.329092	0	0.950857	0	0	0	0	0	0	0	0	0	2.95407	0.349747	1.18509	0	0.846631	0	0	0	2.75709	0	0	0	0	0	0	0	0	0	0	1.92642	0	0	0	0	0	0	0	0	0	0	0	0
chr11	65499676	65499923	+	ENSG00000251562.8	MALAT1	0.278462	0.418112	0	0	0	0	0	0	0	0	0	0	0.32823	0	0	0.846822	0.438994	0	0	0	1.78757	0	0	0	0	0	0	0	0	0.572436	0	0	0	0.473765	0	0.976285	0	0	0	0	0	0	0	0
chr11	65503905	65504774	+	ENSG00000251562.8	MALAT1	0.151889	0	0	0	0	0	0	0	0	0	0	0	0	0	0	0	0	0	0	0	0	0	0	0	0	0	0	0	0	0	0	0	0	0	0	0	0	0	0	0	0	0	0	0
chr11	65505153	65505686	+	ENSG00000251562.8	MALAT1	0.126574	0	0.172883	0	0	0	0	0	0	0	0	0	0	0	0	0	0.229949	0	0	0	0.302977	0	0	0	0	0	0	0	0	0	0	0	0	0	0	0	0	0	0	0	0	0	0	0
chr11	65616823	65620966	+	ENSG00000197136.4	PCNX3	0.253148	0	0	0	0	0	0	0	0	0	0	0	0	0	0	0	0	0	0	0	0	0	0	0	0	0	0	0	0	0	0	0	0	0	0	0	0	0	0	0	0	0	0	0
chr11	65630373	65634322	+	ENSG00000197136.4	PCNX3	0.405036	0	0	0	0	0	0	0	0	0	0	0	0	0	0	0	0	0	0	0	0	0	0	0	0	0	0	0	0	0	0	0	0	0	0	0	0	0	0	0	0	0	0	0
chr11	65998441	65999675	-	ENSG00000175376.8	EIF1AD	0.151889	0	0	0	0	0	0	0	0	0	0	0	0	0	0	0	0	0	0	0	0	0	0	0	0	0	0	0	0	0	0	0	0	0	0	0	0	0	0	0	0	0.443663	0	0
chr11	66521269	66523882	+	ENSG00000256349.1,ENSG00000174483.19	CTD-3074O7.11,BBS1	0.253148	0	0	0	0	0	0	0	0	0	0	0	0	0.0699493	0	0	0	0	0	0	0	0	0	0	0	0	0	0	0	0	0	0	0.74588	0.189506	0	0.390514	0	0	0	0	0	0.542255	0	0
chr11	66748378	66759096	+	ENSG00000173715.16	C11orf80	0.455666	0	0	0.259	0	0	0	0	0	0	0	0	0.773165	0.209848	0	0	0.705526	0	0	0	0	0.379576	0	0	0	0	0	0	0.304636	0	0	0	0.612687	0	0	0	0	0.252786	0.518406	0	0	0	0	0
chr11	66816052	66822674	+	ENSG00000173715.16	C11orf80	0.253148	0	0	0	0.469279	0	0	0	0	0	0	0	0	0.174873	0	0	0	0	0	0	0	0	0	0	0	0	0	0	0	0	0	0	0	0.189506	0	0	0	0	0	0	0	0	0	0
chr11	66816052	66828364	+	ENSG00000173715.16	C11orf80	0.101259	0	0	0	0	0	0	0.607569	0	0	0.343458	0	0	0.268139	0.309154	0	0	0	0	0	0	0.379576	0	0	0	0	0	0	0	0	0	0	0.319663	0.189506	0	0	0	0	0	0.514404	0	0.443663	0	0
chr11	66821642	66822674	+	ENSG00000173715.16	C11orf80	0.784758	0	0	0.3885	0	0	0	0.405046	0	0	0	0	0	0.174873	0	0	0	0	0	0	0	0	0	0	0	0	0	0	0	0	0	0	0	0	0	0.390514	0	0	0	0	0	0.542255	0	0
chr11	66821642	66828364	+	ENSG00000173715.16	C11orf80	0.101259	0	0	0	0.312853	0	0	0	0	0	0	0	0	0.209848	0.206103	0	0.209045	0	0	0	0	0	0	0	0	0	0	0.42317	0	0	0	0	0	0.236882	0.513616	0.585771	0	0	0.777609	0	0	1.40493	0	0
chr11	67207509	67231960	+	ENSG00000173120.14	KDM2A	0.202518	0	0	0	0	0	0	0	0	0	0	0	0	0	0	0	0	0	0	0	0	0	0	0	0	0	0	0	0	0	0	0	0	0	0	0	0	0	0	0	0	0	0	0
chr11	68065785	68066516	-	ENSG00000110721.11	CHKA	0.253148	0	0	0	0	0	0	0	0	0	0	0	0	0	0	0	0	0	0	0	0	0	0	0	0	0	0	0	0	0	0	0	0	0	0	0	0	0	0	0	0	0	0	0
chr11	68166981	68190152	-	ENSG00000110066.14	KMT5B	0.253148	0	0	0	0	0	0	0.405046	0	0	0	0	0	0	0	0	0.28221	0	0	0	0	0	0	0	0	0.557345	0.327175	0	0	0	0	0	0	0	0	0	0	0	0	0	0	0	0	0
chr11	68173803	68175183	-	ENSG00000110066.14	KMT5B	0.303777	0	0	0	0	0	0	0	0	0	0	0	0	0	0	0	0	0	0	0	0	0	0	0	0	0	0	0	0	0	0	0	0	0	0	0	0	0	0	0	0	0	0	0
chr11	68175017	68185928	-	ENSG00000110066.14	KMT5B	0.202518	0	0	0	0	0	0	0	0	0	0	0	0	0	0	0	0	0	0	0	0	0	0	0	0	0	0	0	0	0	0	0	0	0	0	0	0	0	0	0	0	0	0	0
chr11	68406523	68406813	+	ENSG00000162337.11	LRP5	0.177203	0	0	0	0	0	0	0	0	0	0	0	0	0	0	0	0	0	0	0	0	0	0	0	0	0	0	0	0	0	0	0	0	0	0	0	0	0	0	0	0	0	0	0
chr11	68537658	68537891	+	ENSG00000110075.14	PPP6R3	0.101259	0	0	0	0	0	0	0	0	0	0	0	0	0	0	0	0	0	0	0	0	0	0	0	0	0	0	0	0	0	0	0	0	0	0	0	0	0	0	0	0	0	0	0
chr11	68537658	68564432	+	ENSG00000110075.14	PPP6R3	0.101259	0	0	0	0	0	0	0	0	0	0	0	0	0	0	0	0	0	0	0	0	0	0	0	0	0	0	0	0	0	0	0	0	0	0	0	0	0	0	0	0	0	0	0
chr11	68551120	68564432	+	ENSG00000110075.14	PPP6R3	0.860702	0	0	1.85751	0.521421	0	1.6435	0	1.19939	0.272887	0	0	0.32823	0.647031	1.54577	0.346427	0.689848	0.430224	0	0.458411	0.565558	0.695889	0	0.224698	0.575143	1.00322	0.695246	0	1.10431	0	0	0	0	0	0.241702	0.488143	0	0	0	0.514404	0	0.59155	0	0
chr11	68567013	68576043	+	ENSG00000110075.14	PPP6R3	0.168765	0	0	0	0	0.304313	0.758538	0	0.843319	0	0	0	0.32823	0.463414	0	0.307935	0.334472	0.356048	0	0	0.333275	0	0	0.868834	0	0.495418	0.327175	0	0	0	0	0.531426	0	0	0	0	0	0	0	0	0	0.295775	0	0
chr11	68574108	68583129	+	ENSG00000110075.14	PPP6R3	0.151889	0	0	0	0	0	0	0	0	0	0	0	0	0	0	0	0	0	0	0	0	0	0	0	0	0	0	0.42317	0	0	0	0	0	0	0	0	0	0	0	0	0	0	0	0
chr11	68583042	68596218	+	ENSG00000110075.14	PPP6R3	0.367064	0.238921	0	0	0	0	0	0	0	0	0	0	0	0.542107	0	0	0.668943	0.197804	0	0	0	0	0	0	0	0	0	0	0	0	0	0	0	0	0	0	0.161163	0.252786	0	0.514404	0	0	0	0
chr11	68601862	68603492	+	ENSG00000110075.14	PPP6R3	0.139231	0.447978	0	0	0	0	0	0	0	0	0	0	0	0	0.257628	0	0.564421	0.118683	0	0	0	0	0	0	0	0.495418	0	0	0	0	0	0	0	0	0	0	0	0	0	0	0	0	0	0
chr11	68759568	68761687	-	ENSG00000110090.12	CPT1A	0.202518	0	0	1.26262	0.391066	0	0	0	0	0	0	0	0	0.512962	0	0	0.522612	0.118683	0	0	0	0	0	0	0	0	0.763408	0	0	0	0.298616	0.664282	0	0	0	0	0	0	0	0	0	0	0	0
chr11	70330172	70335694	+	ENSG00000131626.17	PPFIA1	0.430351	0	0	0	0	0	0.505692	0.405046	0	0	0	0	0.320936	0	0	0	0.313567	0.178024	0	0	0.121191	0	0	0	0	0	0	0	0	0	0	0	0.319663	0	0	0	0	0	0.691208	0	0.702693	0	0	0
chr11	70349922	70356254	+	ENSG00000131626.17	PPFIA1	0.151889	0	0	0.242812	0.391066	0	0	0.742584	1.23687	0	0	0	0.0875281	0	0	0	0	0	0	0	0	0	0	0	0	0	0	0	0	0	0.597232	0	0.159831	0	0	0.650857	0	0	0	0	0	0	0	0
chr11	70354300	70356254	+	ENSG00000131626.17	PPFIA1	1.44294	0.328517	0.172883	0.424921	1.25141	0.570587	0.505692	1.41766	0.224885	0.409331	0	0	0.393876	0.271054	0.386443	0	0.595778	0.47473	0.524539	0.491155	0.469615	0.854046	0.547331	0	1.41732	0.371564	0.65435	0	0.710818	0	0	0.398569	0.284145	0	0.906382	1.07391	0	0.337048	2.26803	1.15741	0.567559	0.59155	0	0.317157
chr11	70425331	70429199	+	ENSG00000085733.15	CTTN	0.590678	0	0	0	0	0	0	0	0	0	0	0	0	0	0	0	0	0	0	0	0	0	0	0	0	0	0	0	0	0	0	0	0	0	0	0	0	0	0	0	0	0	0	0
chr11	72757766	72759381	-	ENSG00000214530.8,ENSG00000186635.14	STARD10,ARAP1	0.632869	0	0	0	0	0	0	0	0	0	0	0	0	0	0	0	0	0	0	0	0	0	0	0	0	0	0	0	0	0	0	0	0	0	0	0	0	0	0	0	0	0	0	0
chr11	72867864	72889945	-	ENSG00000206638.1,ENSG00000137478.14	RNU6-672P,FCHSD2	0.101259	0.477843	0	0	0	0	0	0	0	0	0	0	0	0.0699493	0	0	0	0	0	0	0.121191	0	0	0	0	0	0	0	0	0	0	0	0	0	0	0	0	0	0	0	0	0	0	0
chr11	72984087	72989097	-	ENSG00000137478.14	FCHSD2	0.265805	0.119461	0	0.412781	2.15086	0.989018	0.695327	0.658199	0.224885	0.511664	1.37383	0	2.50549	1.30281	1.20227	0.872484	0.564421	0.712095	0.715281	0.523898	0.484764	0.806599	0	0.314578	1.23245	0	2.24933	0.846341	0.761591	0.176134	0.37327	0.398569	0.546091	0.189506	0	0.878657	0.644652	0	0.777609	0.85734	0.567559	0.554579	0	0.422877
chr11	73707419	73718718	-	ENSG00000175582.19	RAB6A	0.759443	1.40366	1.81527	1.34761	4.06709	0.989018	2.2124	0.877599	1.48986	0.63958	2.14661	0	1.80527	4.08329	3.73561	0.577379	2.61829	2.0176	1.47825	1.47346	1.72697	2.04022	1.21629	1.03361	1.23245	0	1.79946	1.26951	1.6755	0.528403	0.572347	2.1257	1.06554	0.568518	0.97436	1.80613	0.644652	0.568768	1.62002	2.05762	1.98646	1.03521	0.704307	1.16291
chr11	73707419	73718890	-	ENSG00000175582.19	RAB6A	0.101259	1.31407	0	0.210437	1.05588	0.760783	0.758538	0	0.224885	0.56283	0.429323	0	0.481405	1.8624	0	0	0.438994	0.771436	0.953707	0	0	0.379576	0.851403	0.449397	0	0	1.55408	0.634756	1.06623	0	0	0	0.266386	0	0	1.17154	0	0	0.777609	0	0	0.542255	0.704307	0
chr11	73707419	73720899	-	ENSG00000175582.19	RAB6A	1.35012	1.79191	3.15512	1.89394	2.29425	2.05411	1.60136	2.68343	0	2.01254	2.63318	0.378751	2.97596	3.20018	3.14307	1.07777	1.50512	1.80991	2.19353	2.94693	3.46909	1.13873	1.09466	0.269638	3.20437	3.4927	1.25417	1.21662	1.4851	1.10084	2.18985	3.02249	2.3442	0.686959	0	1.65969	0	0.88475	5.76727	2.25052	3.4459	0.887326	0.410846	1.42721
chr11	73918949	73919405	+	ENSG00000175575.12	PAAF1	0.270024	0	0	0	0	0	0	0	0	0	0	0	0	0	0	0	0	0	0	0	0	0	0	0	0	0	0	0	0	0	0	0	0	0	0	0	0	0	0	0	0	0	0	0
chr11	74028286	74042218	-	ENSG00000168014.16	C2CD3	0.151889	0	0	0	0	0	0	0	0	0	0	0	0	0	0	0	0	0	0	0	0	0	0	0	0	0	0	0	0	0	0	0	0	0	0	0	0	0	0	0	0	0	0	0
chr11	74028286	74085886	-	ENSG00000168014.16	C2CD3	0.202518	0	0	0	0	0	0	0	0	0	0	0	0	0	0	0	0	0	0	0	0	0	0	0	0	0	0	0	0	0	0	0	0	0	0	0	0	0	0	0	0	0	0	0
chr11	74118227	74118382	-	ENSG00000168014.16	C2CD3	0.202518	0	0	0	0	0	0	0	0	0	0.343458	0	0	0.256481	0	0	0	0	0	0	0.282779	0	0	0	0	0	0	0	0	0	0	0	0.976748	0	0	0	0	0	0	0	0	0	0	0
chr11	74203727	74204445	+	ENSG00000214517.9	PPME1	0.33753	0	0	0.145687	0	0	0	0	0	0	0	0	0	0	0.343505	0	0	0.178024	0	0	0	0	0.364887	0	0	0	0	0	0	0	0.298616	0	0	0	0	0	0	0	1.29602	0	0	0	0.176077	0
chr11	74604691	74620089	+	ENSG00000077514.8	POLD3	0.202518	0	0	0	0	0	0.927102	0.455677	0.937022	0	0	0	0	0	0	0	0	0	0	0.392924	0	0	0	0	0	0	0.327175	0	0	0.440336	0	0.697497	0	0	0	0.390514	0	0	0.648008	0	0	0.295775	0	0
chr11	74789625	74817714	+	ENSG00000166439.5	RNF169	0.961961	0.199101	1.85849	1.03195	3.16763	1.29333	1.70671	3.08847	0.505992	1.12566	2.06075	0	0	1.18039	1.54577	0.538887	1.25427	1.83958	1.38288	0.834963	0.383771	1.37596	0.547331	0.269638	1.23245	1.33763	1.14511	1.3753	1.2947	0.792604	0	0.498212	0.732561	0.72644	1.04234	3.36818	0	0.589833	1.94402	0.514404	0.486479	0.480635	0	2.06152
chr11	74859157	74863021	-	ENSG00000166435.15	XRRA1	0.151889	0.398202	0	0.291375	0.417137	0	0	0	1.51798	0	0	0	0.64552	0.306028	0.309154	0	0.250854	0	0	0	0	0	0	0.404457	0	0.445876	0	0	0	0	0.447924	0	0	0	0.271914	0	0	0	0	0	0.648639	0	0	0
chr11	75400390	75400538	+	ENSG00000206941.1,ENSG00000149273.14	SNORD15A,RPS3	1.41763	0.836225	3.45766	0.971249	0	0	2.52846	0	3.71061	0	0	0	1.35669	0.716981	1.13357	0	3.32381	1.15715	0	0	0	0	0	0.269638	0	0	0	0	0	0	0	1.36178	1.89134	0	0	0	1.85337	0	0	0	0	0	0	0
chr11	75404420	75404566	+	ENSG00000207445.1,ENSG00000149273.14	SNORD15B,RPS3	0.810072	1.13488	0	0.291375	0	0	0	0	0.843319	0	0	0	0.196938	0.419696	0	0	0.940701	0.890119	0	0	0	0	0	0	0	0	0	0	0	0	0	0.464998	1.78478	0	0.679786	0	0	0	0	0	0	0	0	0
chr11	75879878	75912039	+	ENSG00000198382.8	UVRAG	0.253148	0.756584	0	0.161875	0.547492	0	0	2.07586	0	0	0	0	0.14588	0.163215	0	0	0	0.118683	0	0.392924	0	0	0	0	0	0.297251	0	0	0.571193	0	1.09492	0.332141	0	0	0	0.650857	0	0	0	0	0	0	0	0
chr11	76004004	76016980	+	ENSG00000198382.8	UVRAG	0.556925	0.298652	0	0	0	0.380391	0	0	0	0	0	0	0	0	0	0	0	0	0	0	0	0.379576	0	0	0	0	0	0	0	0	0	0	0	0	0	0	0	0	0	0	0	0	0	0
chr11	76451857	76460085	+	ENSG00000158636.16	EMSY	0.438789	0	0	0	0	0	0	0	0	0	0	0	0	0.0699493	0	0	0	0	0	0	0	0	0	0	0	0	0	0	0	0	0	0	0	0	0	0	0	0	0	0	0	0	0	0
chr11	76451857	76472840	+	ENSG00000158636.16	EMSY	0.253148	0	0	0	0	0	0	0	0	0	0	0	0	0.341003	0	0	0	0	0	0	0	0	0	0	0	0	0	0	0	0	0	0	0	0	0	0	0	0	0	0	0	0	0	0
chr11	76463820	76472840	+	ENSG00000158636.16	EMSY	0.480981	0.298652	0	0.631312	0.469279	0.45647	0	0.810092	0	0	0	0	0.700225	0.279797	2.0095	0	0.344924	0.118683	0	0.589385	1.03012	0	0	0	0.49298	0	0.436233	0.42317	0	0	0	0.265713	0	0	0	0	0	0	1.42562	0.771606	0.32432	0	0	0.317157
chr11	76496214	76528466	+	ENSG00000158636.16	EMSY	0.253148	0	0.835602	0.20639	0	0.304313	0	0.556938	0.337328	0.358165	0.343458	0	0.525169	0.209848	0	0	0	0	0	0	0.363573	0	0	0.449397	0	0	0	0	0	0.264201	0	0	0	0	0	0.390514	0	0	0.907211	0	0.32432	0	0	0
chr11	76513385	76516312	+	ENSG00000158636.16	EMSY	0.202518	0	0	0	0	0	0	0	0	0	0	0	0	0	0	0	0	0	0	0	0	0	0	0	0	0	0	0	0	0	0	0	0	0	0	0	0	0	0	0	0	0	0	0
chr11	76513385	76528466	+	ENSG00000158636.16	EMSY	0.607554	0.373315	1.14535	0.437062	0	0.304313	0	0.405046	0	0	0	0	1.06493	0.367234	0	0	1.39537	0	0	0	0.696848	0	0.364887	0	0	0	0.817937	0	0	0	0	0	0.74588	0	0	0	0	0	0	0	0	0	0	0
chr11	7667727	7668535	-	ENSG00000166394.14	CYB5R2	1.13916	0	0	0	0	0	0	0	0	0	0	0	0	0	0	0	0	0	0	0	0	0	0	0	0	0	0	0	0	0	0	0	0	0	0	0	0	0	0	0	0	0	0	0
chr11	76958978	76998821	+	ENSG00000078124.11	ACER3	0.202518	0.298652	0	0.376359	0	0	0	0	0	0	0	0	0	0	1.20227	0	0.877988	0.118683	0	0	0.848337	0	0	0	0	0	0	0	0	0.176134	0	0.199285	0	0	0.876169	0	0	0	0	0	0	0.443663	0	0
chr11	76959076	76961710	+	ENSG00000078124.11	ACER3	0.151889	0	0	0	0	0	0	0	0	0	0	0	0	0	0	0	0	0	0	0	0	0	0	0	0	0	0	0	0	0	0	0	0	0	0	0	0	0	0	0	0	0	0	0
chr11	76985642	77011375	+	ENSG00000078124.11	ACER3	0.177203	0	0	0	0	0	0	0	0	0	0	0	0	0	0	0	0	0	0	0	0	0	0	0	0	0	0	0	0	0	0	0	0	0	0	0	0	0	0	0	0	0	0	0
chr11	77358897	77392541	-	ENSG00000149269.9	PAK1	0.151889	0	0	0	0	0	0	0	0	0	0	0	0	0	1.03051	0	0	0	0	0	0	0	0	0	0	0	0	0	0.304636	0	0	0	0	0	0	0	0	0	0	0	0	0	0	0
chr11	77379240	77379994	-	ENSG00000149269.9	PAK1	0.253148	0	0	0	0	0	0	0	0	0	0	0.454502	0.21882	0.445927	0	0	0.229949	0	0.381483	0	0.242382	0	0.547331	0	0	0	0.77704	0	0	0	0	0.132856	0	0	0	0.390514	0	0	0.777609	0.85734	0	0.295775	0	0
chr11	77619605	77625818	-	ENSG00000074201.8	CLNS1A	3.5947	1.68738	5.04242	4.69842	2.85478	1.86392	7.92251	5.01244	5.87513	2.40482	3.54907	5.85802	4.09194	2.1422	5.59054	2.92539	3.08864	1.4687	3.24261	3.92924	2.30263	2.15093	0.638552	5.69236	2.71139	1.56057	4.33507	2.60955	4.36645	2.70806	4.14744	1.88213	2.43299	2.43199	3.86723	3.417	2.31	3.32834	3.71524	2.05762	1.6216	2.07043	0.352153	2.53726
chr11	77619605	77629899	-	ENSG00000074201.8	CLNS1A	0.354407	0.796405	0.777974	0.906499	1.3557	0.608626	0.505692	0.945107	0.843319	0.920995	0.57243	0	0.933633	1.15416	1.47707	0.975129	1.23859	0.548907	0	0.785847	0.424168	0.569364	0.456109	0.838874	0.657306	0	1.19964	0	0.964682	0	0.298616	0	0.852435	0.94753	0	1.30171	0	0.631964	1.38242	0	0.486479	0.542255	0	0
chr11	77622499	77625818	-	ENSG00000074201.8	CLNS1A	1.43028	0	0	0	0.312853	0.405751	0	0.405046	0	0	0	0	0	0.384721	2.06103	0.410581	0.689848	0	0	0	0	0	0	0	0	0.297251	0	0	0	0	0	0	0.319663	0	0	0	0	0	0	0.514404	0	0	0	0
chr11	77624962	77625815	-	ENSG00000074201.8	CLNS1A	0.202518	0	0	0	0	0	0	0	0	0	0	0	0.547051	0	0	0	0	0	0	0	0	0	0	0	0	0	0	0	0	0	0	0	0	0	0	0	0	0	0	0	0	0	0	0
chr11	77624962	77625818	-	ENSG00000074201.8	CLNS1A	3.82253	0.597303	0.475429	1.34761	2.9721	0.405751	2.78131	1.41766	3.31706	0.997745	3.17699	0	2.75714	2.57938	2.47323	1.23174	3.88823	2.2698	1.90741	1.96462	2.78739	1.70809	0.729774	2.94355	2.21841	0.668814	3.23085	2.38033	2.28477	0	0.829488	1.36178	2.38415	0.994906	0	1.56206	2.31672	0.800488	3.02404	1.47891	1.08107	1.2324	0	0.872183
chr11	77675035	77678153	-	ENSG00000048649.13	RSF1	1.48091	0	0	0.242812	0.469279	0.304313	1.09567	0.945107	0.843319	0.409331	1.41676	3.08051	0	0.148642	0.824411	0.872484	0.668943	0	0.381483	0	0	0	0	0	0.657306	0	0.531659	0.793445	0.456955	0.704537	0.597232	0	0.479494	0.568518	0	0	2.37715	1.0954	1.16641	0.514404	0	0	0	0.515381
chr11	77683709	77685159	-	ENSG00000048649.13	RSF1	0.455666	0.597303	0	0.886265	0	0.405751	0	0	0	0	0.744159	0	1.38951	0.349747	0.549607	0	0.627134	0	0.381483	0.491155	0	0	0	0	0	0	0	0.705284	0	0	0	0	0.479494	0	0	0	0	0	0	0	0	0	0	0
chr11	77683709	77691238	-	ENSG00000048649.13	RSF1	0.455666	0.358382	0	0.32375	0	0	0	0	0	0	0	0	0.175056	0	0	0	0.250854	0	0	0	0.302977	0	0	0	0	0	0	0	0	0	0	0	0	0.473765	0	0.6834	0	0	0	0	0	0	0	0
chr11	77683709	77693611	-	ENSG00000048649.13	RSF1	1.15182	1.20954	0	3.19298	3.36317	1.25529	1.93849	1.62018	3.76683	0.784551	1.48832	0	3.94971	3.07777	1.85492	0.692855	2.36743	1.0088	0.476854	1.17877	0.868535	0.854046	0.364887	2.49415	0.903796	1.78351	4.66224	1.21662	1.4851	0.352269	1.941	0.907853	2.01121	1.35023	0.181276	2.34309	0.886396	0.252786	2.07362	1.02881	1.49998	0.887326	0.469538	0.317157
chr11	77691158	77740936	-	ENSG00000254985.1,ENSG00000227376.1,ENSG00000255409.1,ENSG00000048649.13	AP000609.5,AP000609.2,CTD-2313I10.1,RSF1	0.607554	0	0	0	0	0	0	0	0	0	0	0	0	0	0	0	0	0	0	0	0	0	0	0	0	0	0	0	0	0	0	0	0	0	0	0	0	0	0	0	0	0	0	0
chr11	77693506	77702495	-	ENSG00000048649.13	RSF1	0.544267	0	0	0	0.312853	0	1.26423	0	0	0	0.901577	0	0	0.174873	0	0	1.47377	0.385718	0	0	0	0	0	0	0.73947	0	0	0	0	0	0	0	0	0	0	0	0	0.252786	0	0	0.32432	0	0	0
chr11	77698486	77702495	-	ENSG00000048649.13	RSF1	0.683499	1.26927	0.432208	0.20639	0.586599	0.45647	1.01138	0.70883	0.758988	0.767496	1.41676	1.13625	1.26916	0.332259	0	0	1.06613	0.281871	0.667595	0.589385	0	0.379576	0.729774	0.179759	0	0	0.65435	0	0.609273	0	0	0.448391	0.332982	0.758024	0	1.46443	0	0	0	0.771606	0.486479	0.295775	0.308134	0.317157
chr11	77955941	77981576	-	ENSG00000149262.16	INTS4	0.101259	0	0	0.218531	0	0	0.758538	0.860722	0	0	0	0	0	0	0	0	0.313567	0	0	0	0	0	0	0	0	0	0	0	0	0	0	0	0.639326	0	0	1.07391	0	0	0	0	0	0	0	0.317157
chr11	78103979	78109581	-	ENSG00000159063.12	ALG8	0.784758	0	0	0	0.72999	0	0	0.405046	2.5487	0.545775	0.57243	0	0	0.52462	2.47323	0	0.564421	0	0	0.392924	2.12084	0	0.456109	0.516806	0	0	0.490762	0	0	0	0	0.996424	0	0.347428	0.453191	0.585771	0	0	0.777609	0	0	0.739438	0	0.475736
chr11	78103979	78121174	-	ENSG00000159063.12	ALG8	0.544267	0.642101	0	0	0	0	0	0	0	0	0.400701	0	0	0.367234	0	0	0.585325	0	0	0	0	0	0	0	0	1.33763	0	0	0	0	0	0	0	0	0.589148	0	0	0	0	0	0	0	0	0
chr11	78109441	78127436	-	ENSG00000159063.12	ALG8	0.945085	0	0	0	0	0	0	0	0	0	0	0	0	0	0	0	0	0	0	0	0	0	0	0	0	0	0	0	0	0	0	0	0	0	0	0	0	0	0	0	0	0	0	0
chr11	78112649	78121174	-	ENSG00000159063.12	ALG8	1.55686	0.119461	2.96783	0	0	0.304313	0	0.405046	1.68664	0.306998	0.457944	1.212	0	0.926829	2.16408	0.307935	1.50512	0.207694	0	0	0	0	0	0	0	1.67204	0.77704	0	0	0	0	0	0.812477	0	0	1.61087	0	0	0.604807	0.514404	0	0.295775	0	0.475736
chr11	78113885	78121174	-	ENSG00000159063.12	ALG8	0.683499	0.612236	1.55595	0	0.312853	0.760783	0.758538	0.945107	0	0.486081	2.533	0	0.21882	0.944316	1.62306	1.46269	3.05728	0.875284	0	1.42435	0.605955	0	0.547331	0	1.54056	1.83305	0.545291	0	0.761591	1.62924	2.02395	0	0	0.450077	3.26297	1.04137	0.268605	0.589833	1.03681	1.28601	0.851339	0.77641	0	0.951472
chr11	78119181	78121174	-	ENSG00000159063.12	ALG8	6.2654	3.80781	3.58733	2.90161	1.60337	1.17921	0	4.55677	1.68664	0.920995	2.6618	0	3.58865	6.18177	2.55052	0.923806	3.22974	1.17199	1.14445	1.37523	4.48407	0.569364	0.729774	1.07855	2.77301	0.594502	1.75856	1.05793	1.18047	0	0	2.17553	4.76831	0.663271	3.8068	2.24546	0	0.88475	1.81442	0.900207	0.756746	0.542255	0	2.18046
chr11	78250156	78250400	-	ENSG00000033327.12	GAB2	0.493638	0	0	0	0	0	0	0	0	0	0	0	0	0	0	0	0	0	0	0	0	0	0	0	0	0	0	0	0	0	0	0	0	0	0	0	0	0	0	0	0	0	0	0
chr11	78441090	78493195	-	ENSG00000137513.9	NARS2	0.405036	0.836225	0	0	0	0	0	0.607569	0	0	0	0	0	0	0	0	0	0	0	0	0	0	0	0	0	0	0	0	0	0	0	0	0	0	0	0	0	0	0	0	0	0	0	0
chr11	78465875	78478683	-	ENSG00000137513.9	NARS2	0.303777	0.80636	0	0.291375	0	0.304313	0.505692	0	0	0	0.343458	0	0	0	0	0	1.08703	0.197804	0	0.392924	0	0	0	0.404457	0	1.89497	0.327175	0.42317	0	0	0	0	0	0	0.453191	0	1.74593	0	0	0	0	0	0	0.475736
chr11	78465875	78493195	-	ENSG00000137513.9	NARS2	1.86064	0.80636	1.8801	2.80448	0.573564	0.304313	1.26423	2.27838	1.49923	0.71633	1.71729	0	0	0.830648	2.16408	1.1291	1.09748	0.257145	1.08087	1.17877	0	0	0.364887	0	1.41732	2.86104	0.940627	0	0	0.484369	0	0	0.665965	0.355324	2.67383	1.10646	5.35867	0.800488	3.45604	0.771606	0.486479	0.443663	0	0.951472
chr11	78469246	78478683	-	ENSG00000137513.9	NARS2	0.506295	0	0	0	0	0	0	0	0	0	0.343458	0	0	0	0	0	0	0	0	0.687616	0	0	0	0	0	0	0	0	0	0	0	0	0	0	0	0	0	0	0	0	0	0	0	0
chr11	78493062	78559619	-	ENSG00000137513.9	NARS2	0.303777	0	0	0	0	0	0	0	0	0	0	0	0	0	0	0	0	0	0	0	0	0	0	0	0	0	0	0	0	0	0	0	0	0	0	0	0	0	0	0	0	0	0	0
chr11	78559538	78571444	-	ENSG00000137513.9	NARS2	0.506295	0.582371	0	0	0	0	0	1.08012	0	0	0	0	0	0	0.618308	0	0	0	0	0	0	0	0	0	0	0	0	0.634756	0	0	0	0.132856	0	0.189506	0	0	0	0.252786	0.518406	0	0.594586	0	0	0
chr11	83161326	83166714	+	ENSG00000165494.11	PCF11	0.253148	0	0	0	0	0	0	0	0	0	0	0	0	0	0	0	0	0	0	0	0	0	0	0	0	0	0	0	0	0	0	0	0	0	0	0	0	0	0	0	0	0	0	0
chr11	83168865	83169072	+	ENSG00000165494.11	PCF11	0.556925	0	0	0	0	0	0	0	0	0	0	0	0	0	0	0	0	0	0	0	0	0	0	0	0	0	0	0	0	0	0	0	0	0	0	0	0	0	0	0	0	0	0	0
chr11	83168899	83169199	+	ENSG00000165494.11	PCF11	0.607554	0	0	0	0	0	0	0	0	0	0	0	0	0	0	0	0	0	0	0	0	0	0	0	0	0	0	0	0	0	0	0	0	0	0	0	0	0	0	0	0	0	0	0
chr11	83177084	83177819	+	ENSG00000165494.11	PCF11	0.202518	0	0	0	0	0	0	0	0	0	0	0	0	0	0	0	0.125427	0	0	0	0	0	0	0	0	0	0	0	0	0	0	0	0	0	0	0	0	0	0	0	0	0	0	0
chr11	83198478	83211430	+	ENSG00000255541.1,ENSG00000137494.13	RP11-727A23.8,ANKRD42	0.202518	0	0	0	0	0	0	0	0	0	0	0	0	0	0	0	0	0	0	0	0	0	0	0	0	0	0	0	0	0	0	0	0	0	0	0	0	0	0	0	0	0	0	0
chr11	83206057	83236509	+	ENSG00000255541.1,ENSG00000241020.1,ENSG00000137494.13	RP11-727A23.8,RP11-727A23.1,ANKRD42	0.480981	0	0	0.861984	0.469279	0.304313	0.758538	0	1.12443	0.741913	0.815713	0	0	0.314772	0	0.307935	0.125427	0.296706	0.524539	0.392924	0	0	0.364887	0.404457	0	0	0.899731	0	0.761591	0	0	0	1.01227	0.347428	0	0	0	0.252786	0.518406	0.514404	0.32432	0	0	0
chr11	83224854	83248087	+	ENSG00000137494.13	ANKRD42	0.101259	0	0	0	0	0	0	0	0	0	0	0.303001	0	0	0.206103	0	0.517386	0	0.381483	0	0	0	0	0.179759	0	0	0	0	0	0	0	0	0	0	0	0	0	0	0	0	0	0	0	0
chr11	83273646	83278829	-	ENSG00000137500.9	CCDC90B	0.379721	0	0.259325	0	0	0	0	0	0	0	1.83178	0	0	0.349747	0.652659	0	1.11316	0	0	0	0	0	0	0	0	0	0	0	0	0	0	0	0	0	0	0	0	0	0	0	0	0	0	0.396447
chr11	83278725	83280260	-	ENSG00000137500.9	CCDC90B	0.607554	0	0	0	0	0	0.505692	0	0	0	0	0	0	0.367234	0.824411	0	1.3797	0	0	0	0.424168	0.379576	0	0	0	0	0	0	0.418875	0	0	0	0	0	0	0	0	0	0	0	0	0	0	0.317157
chr11	85733938	85758114	-	ENSG00000137501.17	SYTL2	0.202518	0	0	0	0	0	0	0	0	0	0	0	0.0875281	0	0	0	0	0	0	0	0	0	0	0	0	0	0	0	0	0	0	0	0	0	0	0	0	0	0	0	0	0	0	0
chr11	85974707	85983973	-	ENSG00000073921.17	PICALM	4.26554	3.73315	0	4.32206	13.0616	5.40156	4.10875	7.7465	0	1.43266	5.92465	0	0	6.88127	10.6916	2.69444	2.53989	1.7209	5.10233	4.1257	4.34773	6.54768	2.64543	0	3.26599	0.297251	11.0421	5.07805	6.13081	0	0.398154	0	4.08902	2.51095	1.33691	6.834	0	1.10594	0.712808	5.01544	3.12158	1.77465	0	2.14081
chr11	85974707	86003451	-	ENSG00000073921.17	PICALM	1.04634	0	0	0.890312	0	0	0.674256	1.56955	0	0	0	0	1.3421	0.279797	1.44272	0	1.7403	0	0.699385	0	0	0.379576	0	0	0.73947	0	0.899731	0	0.304636	0	0	0	0.985628	0	0	0	0	0	1.03681	0	0.4054	0	0	0
chr11	85974707	86014963	-	ENSG00000073921.17	PICALM	0.405036	0.876045	0	0	0	0	0	0	0	0	0	0	0	0.104924	0	0	0	0	0	0	0	0	0	0	0	0	0.327175	0	0	0	0	0	0	0	0	0	0	0.252786	0	0	0	0	0	0
chr11	85974707	86031611	-	ENSG00000073921.17	PICALM	0.923989	3.59875	2.35553	2.03962	0.625706	0.950979	1.45386	7.44272	0.224885	2.55832	9.57389	0	2.86655	2.59687	3.78714	2.50198	4.68783	0.979131	1.58951	1.17877	3.19641	3.55852	1.50516	1.16843	2.77301	1.96929	4.70314	1.90427	2.20861	4.51344	0	2.80659	1.30529	1.30285	2.26595	3.85633	0	1.01114	0.972012	1.28601	2.67564	2.44015	1.45263	0.634315
chr11	85976622	85981228	-	ENSG00000073921.17	PICALM	1.01259	0.258832	0	0	0.782132	0.304313	0.884961	0	1.34931	0	0.729848	0	0	0.751955	0	0.718516	0	0	0	0	0	0.379576	0	0	0.73947	0	0.981524	0	0.304636	3.14106	0	0	0.355181	0.236882	0	0.390514	1.87352	0	0	0.514404	0	0	0	0
chr11	85981128	85982003	-	ENSG00000073921.17	PICALM	0.101259	0	0	0	0.677848	0	0.589974	0.860722	0	0.63958	0.343458	0	0.21882	0.139899	0.996163	0	0.893666	0.356048	0.572224	0	0.302977	0.47447	0	0	0	0	0.368072	0.634756	0.609273	0	0	1.06285	0	0	0	0.520686	0	0	0.518406	0	0	0	0	0
chr11	85981128	86014963	-	ENSG00000073921.17	PICALM	0.253148	0	0	0	0	0	0	0	0	0	0	0	0	0.104924	0	0	0	0	0	0	0	0	0	0	0	0	0	0	0	0	0	0	0	0	0	0	0	0	0	0	0	0	0	0
chr11	85981128	86031611	-	ENSG00000073921.17	PICALM	0.168765	0	0	0	0.469279	0.608626	0	0.506307	0	0	0	0	0	0.122411	0	0	0.731657	0	0	0	0.302977	0	0	0	0	0	0	0	0.609273	0	0	0	0	0.189506	0	0	0	0.252786	0	0.685872	0	0	0	0
chr11	85981744	85982003	-	ENSG00000073921.17	PICALM	0.860702	0	0	0.550374	0.899452	0.608626	0.758538	0	1.87404	0	0	0	0.612697	1.37276	2.83391	0.384919	2.93185	0.445059	0.762966	0	1.66638	0.948939	0.866607	1.03361	0	1.78351	0.490762	0.634756	0	0	1.04516	0	0.852435	0.4027	0	0.781028	0	0.337048	0	0.643005	0	0	0	0
chr11	85981744	85983973	-	ENSG00000073921.17	PICALM	0.371283	0	0	0	0.782132	0.608626	0	0.70883	0	0	0.343458	0	0.43764	0.419696	0.412206	0	0	0.400554	0.953707	0	0	0	0	0.359518	0	0	0.817937	0	0	0	0	0	0	0.347428	0	0.6834	0	0.631964	0	0	0	0	0	0
chr11	85996825	86001158	-	ENSG00000073921.17	PICALM	0.810072	0.477843	0	0	0.573564	0	0	0.405046	1.34931	0.204666	0	1.81801	0	0	0	0.307935	0	0.296706	0.445063	0	0	0	0	0	1.41732	0	0.545291	0	0.456955	0	0	0	0	0.379012	0	0.390514	0	0	0	0	0	0	0	0
chr11	85996825	86003451	-	ENSG00000073921.17	PICALM	2.02518	5.42053	0	1.84537	2.62014	1.21725	2.40204	4.91118	5.17236	0.204666	1.28797	0	0.820576	3.06903	7.85767	0.307935	4.93868	0.712095	0.858337	0.884078	0.681699	1.26525	0.851403	3.07837	2.28003	2.82388	2.86278	2.53902	2.24669	0.264201	0.821193	1.84338	2.09113	1.87137	0	2.19664	0.590931	0.589833	1.10161	0.964508	1.2162	0.83803	0.322807	0.555025
chr11	85996825	86007583	-	ENSG00000073921.17	PICALM	0.417694	0.627169	0	0.485625	0	0.304313	0	1.16451	0	0	0	0	0.43764	0.314772	0	0	0.909345	0	0	0	0	0	0.364887	0	0	0	0.708879	0.42317	0	0	0	0	0	0.189506	0	0	0	0.379178	0.648008	0	0	0.295775	0	0.356802
chr11	85996825	86031611	-	ENSG00000073921.17	PICALM	4.17694	2.29962	1.05891	1.80895	2.65925	2.73882	5.43619	7.64524	0.599694	4.22123	12.3216	2.02001	0.919045	3.09526	8.45021	1.4242	7.47858	1.62199	2.81344	2.25931	3.969	2.94171	1.09466	2.26945	3.45086	3.12113	4.36233	1.41057	1.78974	0.61647	1.32718	0.531426	0.177591	0.979114	0	2.97767	1.79294	2.62265	3.56404	2.12192	1.6216	1.40493	0.293461	1.26863
chr11	86000642	86031611	-	ENSG00000073921.17	PICALM	0.329092	0	0	0	0	0	0	0.607569	0.224885	0.204666	0.343458	0	0	0.314772	0.824411	0.307935	0.271758	0.178024	0	0	0	0	0	0	0	0	0	0	0	0	0	0	0	0	0	0	0	0	0	0	0	0	0	0
chr11	86007541	86031611	-	ENSG00000073921.17	PICALM	1.70875	1.59779	0.230511	1.26262	1.68158	1.0651	2.69702	1.77208	3.67312	0.844246	2.44714	0.757503	0.539757	2.51818	3.22036	1.34722	3.16703	1.24617	0.715281	1.96462	1.21191	1.47086	1.2771	0.988673	1.15029	2.17984	2.98547	1.4811	2.24669	0.968739	1.21935	0.664282	1.23869	0.410596	0.815743	1.65969	0.362617	1.99069	2.07362	1.41461	1.02701	0.739438	0.616268	0.951472
chr11	86011029	86031611	-	ENSG00000073921.17	PICALM	1.26574	0.418112	4.01953	0.473484	1.72069	1.01438	1.26423	1.95772	0.787098	2.17457	3.09112	1.212	0.448582	1.0405	5.33291	1.1291	2.74371	1.09781	1.08087	1.76816	1.46944	1.28107	0	0.269638	1.80759	0.594502	1.74493	2.60955	1.75166	0.308235	0	1.32856	0.426217	1.54763	0.453191	1.3668	0	1.0954	0	2.18622	1.35133	1.10916	0.352153	0.634315
chr11	86022366	86031611	-	ENSG00000073921.17	PICALM	0.923989	1.03035	0.259325	0.437062	3.91066	2.16823	1.39065	3.84794	0.974502	0.486081	2.11799	0	0.919045	1.87114	3.65832	0	1.8814	0.771436	0.762966	2.554	1.12102	2.13511	1.59638	0.561746	2.13625	0	5.153	1.4282	1.78974	0	1.09492	2.40802	1.30529	1.72924	0.747765	1.12273	0	1.95909	2.00882	1.99332	0.648639	1.22007	0.52823	1.11005
chr11	86026291	86031611	-	ENSG00000073921.17	PICALM	0.227833	0.418112	2.0746	0	1.99444	0	0	0.675076	0	0.409331	0.343458	2.12101	0	0.725724	1.57153	0	0	0.741766	0.953707	0.687616	0.515062	1.85043	0	0.179759	0	0.990836	1.43139	2.16875	0.913909	0	0	0	0.253067	0.568518	0	0	0	0.379178	2.24643	0.85734	0.567559	0	0	0.634315
chr11	86250295	86256512	+	ENSG00000074266.19	EED	0.101259	0.268787	0	0	0	0	0	0	0	0	0	0	0	0.236079	0	0	0.18814	0.296706	0	0.589385	0	0	0	0.449397	0.616225	0	0	0	0	0	0	0	0	0	0	0	0	0	0	0	0	0	0	0
chr11	86306244	86306482	+	ENSG00000149196.15	C11orf73	0.101259	0	0	0	0.417137	0	0	0	0	0	0.457944	0	0.743989	0.148642	0.377855	0	0.271758	0.415389	0	0.785847	0	0	0	0.449397	0	0.990836	0.327175	0	0.609273	0	0.298616	0	0.230868	0	0.181276	0.390514	0	0	0.518406	0.514404	0	0.345071	0	0
chr11	87067693	87071615	+	ENSG00000166575.16	TMEM135	0.438789	0	0	0.570609	0.469279	0	0.758538	0	3.12028	0	0	0	0	0.682006	1.33967	0	0.611456	0	0	0.392924	0	0	0	0	0.616225	0	0	0	0.456955	0	0	0	0	0.442181	0	0	1.9541	0.252786	0	0	0	0.295775	0.176077	0.634315
chr11	87067693	87091395	+	ENSG00000166575.16	TMEM135	3.69596	5.45039	4.81191	4.51631	1.14713	1.31869	7.33254	6.32884	9.2484	0.409331	2.06075	0	0	3.15646	9.04276	0.538887	12.2918	2.29947	1.52593	1.0478	4.99913	1.04383	1.2771	3.32554	3.28653	1.56057	1.14511	1.26951	1.40894	2.02554	2.14008	4.62783	2.35751	0.631687	0.815743	3.46581	5.13035	0.947946	2.46243	1.71468	1.4189	1.52817	0.234769	1.34792
chr11	87091361	87157406	+	ENSG00000279836.1,ENSG00000166575.16	RP11-648O15.2,TMEM135	0.405036	0	0	0	0	0	0	0	0	0	0	0	0	0	2.2156	0	0	0	0	0	0	0	0	0	0	0	0	0	0	0	0	0	0	0	0	0	0	0	0	0	0	0	0	0
chr11	88300529	88312554	-	ENSG00000109861.15	CTSC	0.253148	0.179191	0	0	0.312853	0.405751	0	0.472553	0	0	0	0	0	0.349747	0	0	0	0.118683	0.381483	0	0	0	0	0	0	0	0	0	0	0	0	0	0	0	0	0	0	0	0	0	0	0	0	0.317157
chr11	883147	884169	-	ENSG00000177830.17	CHID1	0.151889	0	0	0	0	0	0	0	0	0	0	0	0.262584	0	0	0	0	0	0	0	0	0	0	0	0	0	0	0	0	0	0	0	0	0	0	0	0	0	0	0	0	0	0	0
chr11	89216071	89227970	+	ENSG00000077498.8	TYR	0.405036	0	0	0	0	0	0	0	0	0	0	0	0	0	0	0	0	0	0	0	0	0	0	0	0	0	0	0	0	0	0	0	0	0	0	0	0	0	0	0	0	0	0	0
chr11	89354961	89402542	-	ENSG00000086991.12	NOX4	0.430351	0.298652	0	0.291375	0	0	0	0	0	0	0	0	0	0.431354	0	0	0.710752	0.207694	0.699385	0	0.121191	0	0	0.224698	0	0	0.381704	0	0.380795	0	0.796309	1.02964	0	0	0	0	0.510349	0	0	0	0.648639	0	0	0.396447
chr11	89373431	89402542	-	ENSG00000086991.12	NOX4	0.151889	0.617214	0	0.1295	0	0	0	0	0	0	0	0	0	0	0	0	0	0	0.381483	0.392924	0	0	0	0	0	0	0	0	0	0	0	0.813746	0	0.189506	0	0	0.402907	0	0	0.943074	0.32432	0.295775	0	0.872183
chr11	89400016	89451895	-	ENSG00000086991.12	NOX4	0.826949	0.612236	0	0.275187	0	0.710064	0	0	0	0	0	0	0	0.472158	0	0	0.250854	0	0.381483	0.523898	0	0	0	0.539276	0	0	0.449865	0.42317	0	0	1.6258	0	0.266386	0.347428	0	0.585771	0	0	0	1.28601	1.99997	0	0	1.98223
chr11	89421901	89451895	-	ENSG00000086991.12	NOX4	0.53161	0.776495	3.09029	0.679874	0.508386	1.52157	0	0.405046	0.674656	0	0	0	0	2.71928	0	0.461903	0.710752	0.118683	0.381483	0.392924	0	0	0	0.359518	0.49298	0	0	0	1.18047	0.880671	0.796309	0.863567	0.479494	0	0	0	0	0	0	0.685872	0.891879	0	0	2.2201
chr11	89432783	89451895	-	ENSG00000086991.12	NOX4	1.02947	1.52312	3.28478	0.809374	0.469279	3.15725	0	0.607569	1.34931	0	0	0	0	1.51265	0	0	0.219497	0.632973	3.5764	2.03011	0	0	0	1.16843	1.15029	0	0.436233	0	0.710818	0	2.06543	0.863567	0.497254	0.284259	1.72213	0.390514	0	0	0.972012	1.02881	2.05402	0	0.733653	3.56802
chr11	90177852	90178117	+	ENSG00000077616.10	NAALAD2	0.303777	0	0	0.242812	0	0	0	0	0	0	0	0	0	0	0	0	0	0	0	0	0	0	0	0	0	0	0	0	0	0	0	0	0	0	0	0	0	0	0	0	0	0	0	0
chr11	9150080	9152442	-	ENSG00000184014.7	DENND5A	0.253148	0	0	0	0	0	0	0	0	0	0	0	0	0	0	0	0	0	0	0	0	0	0	0	0.49298	0	0	0	0	0	0	0	0	0	0	0	0	0.252786	0	0	0	0	0	0
chr11	9206672	9207632	-	ENSG00000184014.7	DENND5A	0.480981	0	0	0	0	0.304313	0	0	0	0	0	0	0	0	0	0	0.313567	0	0	0	0	0	0	0.359518	0	0	0	0	0	0	0	0	0	0	0	0	0	0	0	0	0	0	0	0
chr11	9286454	9299701	-	ENSG00000166471.10	TMEM41B	0.253148	0.119461	0	0.315656	0	0	0	0	0	0	0	0	0.481405	0.236079	0	0	0	0	0	0.392924	0	0	0	0	0	0	0	0	0	0	0	0	0.213109	0	0	0	0	0	0	0	0	0	0	0
chr11	93724253	93725831	+	ENSG00000166004.14	CEP295	0.354407	0.238921	0	0	0	0	0	0	0	0	0	0	0	0	0	0	0	0	0	0	0	0	0.364887	0	0	0	0	0	0	0	0	0	0	0	0	0	0	0	0	0	0	0	0	0
chr11	93788000	93801972	+	ENSG00000284057.1,ENSG00000042429.11	RP11-606E8.2,MED17	0.607554	0	0	0	0	0	0	0.675076	0	0	0	0	0	0	0	0	0	0	0	0	0	0	0	0.943734	0	0	0	0	0	0	0	0	0	0	0	0	0	0	0	0	0	0	0	0
chr11	93790573	93794035	+	ENSG00000284057.1,ENSG00000042429.11	RP11-606E8.2,MED17	0.405036	0.179191	0	0.404687	1.09498	0.45647	0.505692	0.860722	1.5742	0.443442	1.25935	0	0.641873	0	0	0.410581	0.961606	0	0.572224	1.12966	0	0.506101	0.364887	0.719035	1.80759	1.189	1.3496	0	0.761591	0	0	0	0.426217	0.252675	0	0	0	0.674095	0.777609	0	0	0.985917	0	0
chr11	93790573	93795060	+	ENSG00000284057.1,ENSG00000042429.11	RP11-606E8.2,MED17	0.253148	0	0	0	0	0	0	0	0	0	0	0	0	0	0	0	0	0	0	0	0	0	0	0	0	0	0	0	0	0	0	0	0	0	0	0	0	0	0	0	0	0	0	0
chr11	93793727	93794035	+	ENSG00000284057.1,ENSG00000042429.11	RP11-606E8.2,MED17	0.303777	0.836225	0	0	0	0	0	0	0	0	0	0	0	0.746126	0.206103	0	0.940701	0	0	0	0	0	0.364887	0	0	0	0	0	0.304636	0	0	0	0	0	0	0	0	0	0	0	0	0	0	0
chr11	9414254	9420698	+	ENSG00000205339.9	IPO7	0.101259	0	0	0	0	0	0	0	0	0	0	0	0	0	0	0	0	0	0	0	0	0	0	0	0	0.743127	0	0	0	0	0	0	0	0	0	0	0	0	0	0	0	0	0	0
chr11	94178368	94185934	+	ENSG00000110218.8	PANX1	0.202518	0	0	0	0	0	0	0	0	0	0	0	0	0	0	0	0	0	0	0	0	0	0	0	0	0	0	0	0	0	0	0	0	0	0	0	0	0	0	0	0	0	0	0
chr11	9429673	9431003	+	ENSG00000205339.9	IPO7	0.253148	0	0	0	0.417137	0.760783	0	0	1.08695	0.204666	0	0	0	0.862708	0.72136	0	1.63055	0.712095	0	0	0.908932	0	0	0	0.657306	0	0.65435	0	0.533114	0	0.464513	1.22892	0.426217	0	0	0.585771	0	0	0.907211	0	0	0	0	0
chr11	94429910	94437235	-	ENSG00000020922.12	MRE11A	1.41763	0	0	0	0	0	0.758538	0	0	0	0	0	0	0	0	0	0	0	0	0	0	0	0	0	0	0	0	0	0	0	0	0	0	0	0	0	0	0	0	0	0	0	0	0
chr11	94429910	94447438	-	ENSG00000020922.12	MRE11A	1.08853	0	0	0	0	0	0	1.11388	0	0.204666	0	0	0	0.629544	0	0	0	0.47473	0	0	0	0	0	0	0	0	0	0	0	0	0	0	0	0	0	0	0	0	0	0	0	0	0	0
chr11	94799389	94800311	+	ENSG00000166025.17	AMOTL1	0.101259	0.238921	0	0	0	0	0	0	0	0	0	0	0	0	0	0	0	0	0	0	0	0	0	0	0	0	0	0	0	0	0	0	0	0	0	0	0	0	0	0	0	0	0	0
chr11	94821529	94831541	+	ENSG00000166025.17	AMOTL1	0.594897	0.597303	0	0.161875	0	0	0	0	0	0	0	0	0	0.104924	0	0	0.219497	0.178024	0	0	0	0	0	0	0	0.445876	0	0	0.304636	0	0	0	0	0	0	0	0	0	0	0	0	0.517607	0	0
chr11	94850113	94854082	+	ENSG00000166025.17	AMOTL1	0.354407	0	0	0	0	0	0	0	0	0	0	0	0	0	0	0	0	0	0	0	0	0	0	0	0	0	0	0	0	0	0	0	0	0	0	0	0	0	0	0	0	0	0	0
chr11	95184419	95193522	-	ENSG00000149212.11	SESN3	0.151889	0	0	0	0	0	0.505692	0	0	0	0	0	0	0	0	0	0	0	0	0	0	0	0	0	0	0	0	0	0	0	0	0	0	0	0	0	2.29657	0	0	0	0	0	0	0
chr11	9575887	9577263	+	ENSG00000166483.10	WEE1	0.556925	0	0	0	0	0	0	0	0	0	0	0	0	0	0	0	0	0	0	0	0	0	0	0	0	0	0	0	0	0	0	0	0	0	0	0	0	0	0	0	0	0	0	0
chr11	95812931	95818904	+	ENSG00000166037.10	CEP57	0.590678	0	0	0	0	0	0.758538	0	0	0.230249	0	0	0	0.306028	1.13357	0	0	0	0	0	0	0.379576	0	0	0	1.28809	0.65435	0.42317	0	0	0	0	0.958989	0	0	0	0	0	0	0	0	0	0	0
chr11	95887611	95888261	-	ENSG00000087053.18	MTMR2	0.101259	0	0	0	0	0	0	0	0	0	0	0	0	0	0	0	0	0	0	0	0	0	0	0	0	0	0	0	0	0	0	0	0	0	0	0	0	0	0	0	0	0	0	0
chr11	95985530	96093517	-	ENSG00000184384.13	MAML2	0.405036	0	0	0	0	0	0	0	0	0	0	0	0	0	0	0	0	0	0	0	0	0	0	0	0	0	0	0	0	0	0	0	0	0	0	0	0	0	0	0	0	0	0	0
chr11	96091891	96093517	-	ENSG00000184384.13	MAML2	0.58224	0.298652	0	0.728437	0.703919	0.304313	2.10705	0.759461	0	0.306998	1.63143	0.606002	0	0.297285	3.86443	0.731347	3.76281	2.13629	1.38288	1.08054	0.212084	0	0.547331	1.82006	1.54056	0	0	1.16372	0.951989	0	0	0	0	0.663271	0	0	0	0.505571	0	0	0.4054	0	0.616268	0.317157
chr11	9812531	9829496	-	ENSG00000133812.15	SBF2	0.455666	0	0	0	0	0	0	0	0	0	0	0	0	0	0	0	0	0	0.381483	0	0	0	0	0	0	0	0	0	0	0	0	0	0	0	0	0	0	0	0	0	0	0	0	0
chr11	9961956	10002689	-	ENSG00000133812.15	SBF2	0.320654	0	0	0.78914	0	0	0	0	0	0	0	0	0.0875281	0	0.412206	0	0	0	0	0	0	0	0	0	0	0	0	0	0	0	0	0	0	0	0	0	0	0	0	0	0	0	0	0
chr11	9961956	9989595	-	ENSG00000133812.15	SBF2	0.421913	0	0	0	0	0.418431	0	0	0	0	0	0	0	0	0	0	0.423316	0.178024	0	0	0	0	0	0	0	0	0	0	0	0	0	0	0.532772	0	0	0	0	0	0	0	0	0	0	0
chr11	9968340	10002689	-	ENSG00000133812.15	SBF2	0.379721	0.477843	0	0	0	0	0	0	0	0	0	0	0	0	0	0	0	0	0	0	0	0	0	0	0	0	0	0	0	0	0	0	0.639326	0	0	0	2.14884	0	0	0	0	0	0	0
chr12	100097364	100098541	-	ENSG00000111647.12	UHRF1BP1L	0.253148	0	0	0.0971249	0	0	0.505692	0	0	0	0	0	0.175056	0.0699493	0	0	0.271758	0	0	0	0.242382	0	0	0	0	0	0	0	0	0	0	0	0	0	0	0	0	0	0	0	0	0	0	0
chr12	100204939	100205744	+	ENSG00000075089.9	ACTR6	0.472542	0	0	0.692015	0.743025	0.45647	0.505692	0	0.955762	0	1.2021	0	2.16632	0.550851	1.03051	0.538887	0.857083	0.534071	0	0	0.363573	0.506101	0.456109	0.449397	0	0	0.531659	0	0.875829	0	1.39354	0.420712	0.248627	0.284259	0	0.4556	0.402907	0	0.518406	0.643005	0.567559	0.492959	0	0
chr12	100204939	100205757	+	ENSG00000075089.9	ACTR6	0.708813	0	0	0.242812	0	0	0	0.540061	1.71475	0	1.03037	0	0.842458	0.174873	0	0.307935	0.376281	0.178024	0	0.72036	0	0	0	0.179759	0	0	0.327175	0.42317	0	0	0.199077	0	0	0	0	0	0	0	0	0	0	0.628522	0	0.317157
chr12	100204939	100207786	+	ENSG00000075089.9	ACTR6	0.101259	0	0.201697	0.145687	0	0.304313	0	0	0	0	0	0	0.0875281	0.139899	0.566783	0	0	0.118683	0	0	0.863486	0	0	0	0.49298	0	0.490762	0.42317	0	0.176134	0	0	0.106554	0	0	0.390514	0	0	0	0	0	0.739438	0	0.317157
chr12	100207662	100210134	+	ENSG00000075089.9	ACTR6	0.202518	0	0	0	0	0	0	0	0	0	0	0	0	0	0	0	0	0	0	0	0	0	0	0	0	0	0	0	0	0	0	0	0	0	0	0	0	0	0	0	0	0	0	0
chr12	100282942	100298175	+	ENSG00000136021.18	SCYL2	0.645527	0.358382	1.12374	0.647499	1.19927	0.355032	0	0.607569	1.04946	0	0	0	0.3647	1.46894	0	0	2.25768	0.276926	0	0.392924	0.585756	0	0	0.359518	0	0	0.926995	0.42317	0	0	0	0	0.586049	0	0	0.976285	0	0	1.03681	0	0	0.295775	0	0.528596
chr12	100282942	100312653	+	ENSG00000136021.18	SCYL2	0.320654	0	0	0	0	0	0	0	0	0	0	0	0	0	0	0	0.648039	0.118683	0	0	0	0	0	0	0	0	0	0	0	0	0	0	0	0	0	0	0	0	0	0	0	0	0	0
chr12	100591735	100612141	+	ENSG00000139354.10	GAS2L3	0.101259	0	0	0	0	0	0	0	2.02397	0	0	0	0	0	0	0	0.125427	0	0	0	0	0	0	0	0	0	0	0	0	0	0	0	0	0	0	0	0	0	0	0	0	0	0	0
chr12	100600381	100612141	+	ENSG00000139354.10	GAS2L3	0.168765	0	0	0	0	0	0	0	0	0	0	0	0	0	0	0	0	0	0	0	0	0	0	0	0	0	0	0	0	0	0	0	0	0	0	0	0	0	0	0	0	0	0	0
chr12	100901645	100942535	+	ENSG00000151572.17	ANO4	0.151889	0	0	0	0	0	0	0	0	0	0	0	0	0.139899	0.309154	0	0.438994	0	0	0	0	0	0	0	0	0	0	0	0	0	0	0	0	0	0	0	0	0	0	0	0	0	0	0
chr12	100971305	100987670	+	ENSG00000151572.17	ANO4	0.379721	0	0	0.291375	0	0	0	0	1.46175	0	0	0	0	0.673262	0	0.461903	7.00822	0.430224	0	0	0	0	0	0	0	0	0	0.42317	0	0	0	0	0	0	0	0	0	0	0	0	0	0	0	0
chr12	101020033	101048401	+	ENSG00000151572.17	ANO4	0.151889	0.298652	0	0	0	0	0	0	0	0	0	4.99952	0	1.65255	0	0	8.16842	0.459895	0	0	0	0	0	0	0	0	0	0	0	0	0	0	0	0	0	0	0	0	0	0	0	0	0	0
chr12	101079192	101099720	+	ENSG00000151572.17	ANO4	0.658184	0	0	0	0	0	0	0	1.91152	0	0	0.303001	0	1.05798	0	0	2.60261	0	0	0	0	0	0	0	0	0	0	0	0	0	0	0	0	0	0	0	0	0	0	0	0	0	0.264115	0
chr12	101340522	101343093	+	ENSG00000120800.4	UTP20	0.253148	0	0	0	0	0	0	0	0	0	0	0	0	0	0	0	0	0	0	0	0	0	0	0	0	0	0	0	0	0	0	0	0	0	0	0	0	0	0	0	0	0	0	0
chr12	101714089	101716812	+	ENSG00000111666.10	CHPT1	0.58224	0.910888	0	0.437062	0.547492	0	0	0	0.749617	0.230249	1.15917	0	0.393876	0.288541	0	0	0.642813	0.178024	0.762966	0	0	0.901492	0.364887	0	0.862715	0	0.490762	0	0.304636	0.924705	0.265436	0	0	0	0	1.17154	0	0	2.52723	0	0.608099	1.22007	0	0.991117
chr12	101757211	101780621	-	ENSG00000222255.1,ENSG00000258230.2,ENSG00000111670.15	RNU6-101P,RP11-511H9.3,GNPTAB	1.06322	0	0	0	0	0	0	0	0	0	0	0	0	0	0	0	0	0	0	0	0	0	0	0	0	0	0	0	0	0	0	0	0	0	0	0	0	0	0	0	0	0	0	0
chr12	101757211	101790057	-	ENSG00000222255.1,ENSG00000258230.2,ENSG00000111670.15	RNU6-101P,RP11-511H9.3,GNPTAB	0.506295	0	0	0	0	0	0	0	0	0	0	0	0	0	0	0	0	0	0	0	0	0	0	1.97735	0	0	0	0	0	0	0	0	0	0	0	0	0	0	0	0	0	0	0	0
chr12	101908185	101914232	+	ENSG00000136048.13	DRAM1	0.101259	0.119461	0	0	0.521421	0	0	0	0.224885	0	0	0	0.0875281	0.0699493	0	0	0.250854	0.178024	0.762966	0.589385	0	0.885677	0	0	0	0	0.490762	0	0.304636	0	0.597232	0	0.319663	0	0	0.585771	0	0.46344	0	0	0	0.394367	0	0.317157
chr12	102025973	102046119	-	ENSG00000120860.10	WASHC3	1.04634	0	1.46951	0.0971249	0	0.380391	0	0	0	0	1.11624	0	0	0.349747	0	0	0	0	0.572224	0	0	0	0.684163	0	0	0	0	0	0	0	0.69677	0	0	0	0	0.6834	0	0	0	0	0	0.369719	0	0
chr12	102039867	102046119	-	ENSG00000120860.10	WASHC3	0.101259	0.418112	0	0	0.547492	0.659345	0.758538	0.675076	0	0.204666	0	0	0.875281	0.19819	0	0	0	0.237365	0.635805	0.589385	0	0	0	0.763975	0	0	0	0.740548	0.710818	0	0	0	0.452856	0	0.271914	0.781028	0	0	0	0	0	0	0	0.634315
chr12	102148229	102153989	+	ENSG00000185480.11	C12orf48	0.202518	0	0	0	0	0	0	0	0	0	0	0	0	0	0	0	0	0	0	0	0	0	0	0	0	0	0	0	0	0	0	0	0	0	0	0	0	0	0	0	0	0	0	0
chr12	103796893	103815121	-	ENSG00000111696.11	NT5DC3	0.607554	0	0	0	0	0	0	0	0	0.204666	0.343458	0	0	0	0	0	0	0	0	0	1.3331	0	0	0	0	0	0	0	0	0	0	0	0	0	0	0	0	0.337048	0	0	0	0	0	0
chr12	10386902	10393867	-	ENSG00000213809.8,ENSG00000255819.7	KLRK1,KLRC4-KLRK1	0.759443	0	0	0.19425	0.821239	0.608626	0	0	3.26084	0	0.343458	0	0.919045	0.393465	0	0.615871	1.09748	0.494511	0	0	0.545359	0	0	0	0	0	0.408968	0.42317	0	0	0	0	0	0	0	0	0	0	0	0	0	0	0	0
chr12	103931570	103932418	+	ENSG00000166598.14	HSP90B1	0.33753	0	0	0	0	0	0	0	0	0	0	0	0	0	0	0	0	0	0	0	0	0	0	0	0	0	0	0	0	0	0	0	0	0	0	0	0	0	0	0	0	0	0	0
chr12	103947310	103947430	+	ENSG00000166598.14	HSP90B1	0.759443	0	0	0	0.312853	1.0651	0	0.405046	0	0	0	1.212	0	0.244823	0	0	0	0.682425	0	0	0	0	0.638552	0.359518	1.84867	0	0	0	0.609273	0	0.846078	0	0.825796	0	0	0	1.45047	0	0	0	0	0	0	0
chr12	103976917	103980962	+	ENSG00000139372.14	TDG	1.31637	0	0	0	0.417137	0	0	0	0	0	0	0	0.196938	0.104924	1.23662	0	2.04864	0	0	0	0	0	0	0.898794	0	0	0	0	0	0	0.895847	0	0	0	1.08766	0	0	0	0	0	0	0	0	0
chr12	103979830	103980962	+	ENSG00000139372.14	TDG	0.480981	0	0.691533	0	0	0	0	0.405046	0	0.358165	0	0	0	0.233164	0	0	0	0	0	0.392924	0	0	0	0	0	0	0	0	0	0	0	0	0	0	0	0.488143	0	0	0	0	0	0	0	0
chr12	104120399	104123423	-	ENSG00000120837.7	NFYB	0.219395	0	1.08052	0	0	0	0.505692	0.810092	0	0	0	0	0.371994	0.157386	0.618308	0	0.355376	0	0	0	0	0	0	0	0	0	0.65435	0	0	0	0	1.48356	0	0	0	0	0	0.252786	0.648008	0	0	0	0	0
chr12	104120399	104135532	-	ENSG00000120837.7	NFYB	0.556925	0	0	0	0	0	0	0	0	0	0	0	0	0	0	0	0	0	0	0	0	0	0	0	0	0	0	0	0	0	0	0	0	0	0	0	0	0	0	0	0	0	0	0
chr12	104126113	104128517	-	ENSG00000120837.7	NFYB	0.253148	0	0	0	0	0	0	0	0	0	0	0	0.175056	0	0	0	0	0	0	0	0	0	0	0	0	0	0	0	0	0	0	0.686425	0	0	0	0	0	0	0	0	0	0	0	0
chr12	104311289	104321316	+	ENSG00000198431.15	TXNRD1	0.101259	0	0	0	0	0	0	0	0	0	0	0	0	0	0	0	0	0	0	0	0	0	0	0	0	0	0	0	0	0	0	0	0	0	0	0	0	0	0	0	0	0	0	0
chr12	104318912	104327671	+	ENSG00000198431.15	TXNRD1	0.101259	0	0	0	0	0	0	0	0	0	0	0	0	0.139899	0	0	0	0	0	0	0	0	0	0	0	0	0	0	0	0	0	0	0	0	0	0	0	0	0	0	0	0	0	0
chr12	104861290	104895345	-	ENSG00000136052.9	SLC41A2	0.405036	0	0.864416	0	0.625706	0	0	0	0	0	0	0	0.0875281	0.323516	0	0	0.459898	0	0	0.589385	0	0	0	0	0	0	0.436233	0	0	0	0	0	1.06554	0	0	0	0	0	0.518406	0	0	0.295775	0	0
chr12	104909654	104928694	-	ENSG00000136052.9	SLC41A2	0.101259	0	0	0	0	0	0	0	0	0	0	0	0	0.104924	0	0	0	0.163188	0.572224	0	0	0	0	0.179759	0	0	0	0	0	0	0	0	0.213109	0	0	0	0.362617	0	0	0	0	0	0	0
chr12	104991711	104996026	+	ENSG00000151131.10	C12orf45	0.405036	0	0	0	0	0	0.505692	0	0	0	0.343458	0	0	0	0	0.538887	0	0	0	0	0	0	0	0	0	0	0	0	0	0	0	0	0	0	0	0	0	0	0	0	0.567559	0	0	0
chr12	105114215	105133896	+	ENSG00000136051.14	WASHC4	0.405036	0	0	0	0	0	0	0	0	0	0	0	0	0	0	0	0	0	0	0	0	0	0	0	0	0	0	0	0	0	0	0	0	0	0	0	0	0	0	0	0	0	0	0
chr12	105120554	105160148	+	ENSG00000136051.14	WASHC4	0.658184	0.86609	0	0	0	0	0	0	0	0	0	0	0	0	0	0	0	0	0	0	0	0	0	0	0	0	0	0	0	0	0	0	0	0	0	0	0	0	0	0	0	0	0	0
chr12	105149614	105162845	+	ENSG00000136051.14	WASHC4	0.316435	0	0.461022	0	0	0	0	0	0	0	0	0	0	0	0	0	0	0	0	0	0	0	0	0	0	0	0	0	0	0	0	0	1.15878	0.189506	0	0	0	0	0	0	0	0	0	0
chr12	105211229	105217725	-	ENSG00000136044.11	APPL2	0.421913	0.179191	0	0	0	0	0	0	0	0	0	0	0	0.42844	0	0	0	0	0	0	0	0	0	0.359518	0	0	0	0	0	0	0	0	0	0	0	0	0	0	0	0	0	0	0	0
chr12	106376358	106380139	+	ENSG00000013503.9	POLR3B	0.185642	0	3.97631	0	0	0	0	0	0	0	0	0	0	0.139899	0	0	0	0	0	0.392924	0	0	0	0	0	0	0	0	0	0	0	1.32856	0.426217	0	0	0	0	0	0	0	0	0	0	0
chr12	106842588	106843947	+	ENSG00000111785.19	RIC8B	0.721471	0.179191	1.81527	0.566562	0	0.710064	0	1.16451	0	1.38149	1.43108	0	0.842458	0.279797	0.412206	0.307935	0.564421	0.415389	0	0.523898	1.75727	0.47447	0.364887	0	0.73947	0.594502	0.490762	0	0.304636	0	0	0	0	0	0.634467	1.0251	0	0	1.81442	0.685872	0.810799	0.295775	0	0.951472
chr12	108652271	108654410	-	ENSG00000110880.10	CORO1C	13.5561	8.60117	7.73652	10.5745	12.827	9.01528	10.6827	13.9234	15.0673	6.90746	8.67231	7.57503	7.18825	10.7984	31.611	7.58291	13.9381	4.86598	11.9213	10.9036	9.08932	6.73747	6.61358	10.4934	17.3775	9.10331	16.4405	13.5415	8.91061	3.89697	1.74193	12.6712	8.24464	3.19791	2.60585	14.5467	8.17902	3.85498	13.0898	11.2526	7.74313	5.80459	0.682297	8.00822
chr12	108652271	108662158	-	ENSG00000110880.10	CORO1C	0.101259	0	0	0	0	0	0	0	0	0	0	0	0	0	0.824411	0	0	0.356048	0	0	0	0	0	0	1.23245	0	0	0	0	0	0	0.332141	0	0	0	0	0	0	0	0	0	0	0	0
chr12	108701123	108701323	-	ENSG00000110880.10	CORO1C	0.101259	0.223989	0	0	0	0	0	0.405046	0	0	0	0	0	0	0.618308	0	0	0	0	0	0	0	0	0	0	0	0	0.793445	0	0	0.796309	0	0	0	0	0	0	0	0	0	0	0	0	0
chr12	108818248	108818558	-	ENSG00000084112.14	SSH1	0.151889	0	0	0	0.364995	0	0	0	0.674656	0	0	0	0	0	0	0	0	0	0	0	0	0	0	0	0	0	0	0	0	0	0	0	0.319663	0	0	0	0	0	0	0	0	0	0	0
chr12	108818248	108823361	-	ENSG00000084112.14	SSH1	0.928208	0.497753	0	0	0	0	0	0	0	0	0	0	0	0.393465	0	0.615871	0	0	0	0.392924	0	0	0	0	0	0	0.572556	0.528963	0	0	0	0	0	0	0	0	0	0.505571	0.518406	0	0	0	0	0
chr12	109071611	109073532	+	ENSG00000135093.12	USP30	0.742566	0.358382	2.39875	0.744624	1.2123	0.532548	1.34851	1.55268	0	0.272887	2.28972	0	1.0394	0.897683	0	0.461903	2.52422	0.356048	0.572224	0.491155	0	0	0	1.61783	0.73947	1.08992	0.408968	1.55162	0.951989	0	0.497693	1.19571	0	0.189506	0	1.95257	0	0.284384	2.50563	0.943074	1.6216	1.03521	0	0.317157
chr12	109102838	109103611	+	ENSG00000076248.10	UNG	1.01259	0	0	0.679874	0	0	0	0.810092	0	0.56283	0	0	0	0.384721	0	0	2.17929	0	0	0	0.80794	0.506101	0	0	0	0	0.817937	0	0	0	0	0	0	0	0	0	0	0	0	0	0	0	0	0
chr12	109171804	109174230	+	ENSG00000076555.15	ACACB	0.202518	0	0	0	0.312853	0	0	0	0	0	0	0	0.21882	0.209848	0	0	0.28221	0.118683	0	0	0	0	0	0	0	0	0	0	0	0	0	0	0	0.189506	0	0	0	0	0	0	0	0	0	0
chr12	109175930	109176263	+	ENSG00000076555.15	ACACB	0.607554	0	0	0	0	0	0	0	0	0	0	0	0	0	0	0	0	0	0	0	0	0	0	0	0	0	0	0	0	0	0	0	0	0	0	0	0	0	0	0	0	0	0	0
chr12	109222506	109223904	+	ENSG00000076555.15	ACACB	0.303777	0	0	0	0	0	0	0	0	0	0	0	0	0	0	0	0.209045	0	0	0	0	0	0.364887	0	0	0	0	0	0	0	0	0	0.37294	0.213194	0	0	0	0	0	0	0	0.295775	0	0
chr12	109258267	109259108	+	ENSG00000076555.15	ACACB	0.101259	0	0	0	0	0	0	0	0	0	0	0	0	0	0	0	0	0	0	0	0	0	0	0	0	0.594502	0	0	0	0	0	0	0	0	0	0	1.45047	0	0	0	0	0	0	0
chr12	109456117	109458078	-	ENSG00000110906.12	KCTD10	0.556925	0	0	0	0	0	0	0	0	0	0	0	0	0	0	0	0	0	0	0	0	0	0	0	0	0	0	0	0	0	0	0	0	0	0	0.585771	0	0	0	0	0	0	0	0
chr12	109906571	109911235	+	ENSG00000139437.17	TCHP	0.202518	0	0	0	0	0	0	0	0	0	0	0	0	0.174873	0	0	0	0	0	0	0	0	0	0	0	0	0	0	0	0	0	0	0	0	0	0	0	0	0	0	0	0	0	0
chr12	110018344	110029635	+	ENSG00000076513.16	ANKRD13A	0.303777	0	0	0	0	0	0	0	0	0	0	0	0	0	0	0	0	0	0	0.54027	0	0	0	0	0	0	0	0	0	0	0	0	0	0	0	0	0	0	0	0	0	0	0	0
chr12	110127359	110147048	+	ENSG00000122970.15	IFT81	0.430351	0	0	0	0	0	0	0	0	0	0	0	0	0	0	0	0	0	0	0	0	0	0	0	0	0	0	0	0	0	0	0	0	0	0	0	0	0	0	0	0	0	0	0
chr12	110128949	110132636	+	ENSG00000122970.15	IFT81	0.480981	0	0	0	0	0	0	0	0	0	0	0.606002	0	0.104924	0	0	0.548742	0	0	0	0	0	0	0	0.49298	0	0.327175	0	0	0	0.497693	0.332141	0	0	0	0	0.268605	0	0	0	0	0	0	0.528596
chr12	110128949	110143545	+	ENSG00000122970.15	IFT81	0.151889	0	0	0.19425	0	0	0	0.607569	0	0	0	0.454502	0	0.104924	0	0	0.156784	0.118683	0	0	0	0	0	0	0.49298	0	0	0	0	0	0.995386	0	0	0	0	0	0	0	0	0	0.32432	0	0	0
chr12	110128949	110147048	+	ENSG00000122970.15	IFT81	0.923989	0.159281	0	0.32375	0	0	0	0	0	0.358165	2.14661	0	0.448582	0.26231	0	0	0.146331	0	0.572224	0.884078	0	0	0	0	0	0	0.327175	0	0.355409	0	0	0.442855	0.426217	0	0	0.390514	0.161163	0	1.03681	0	0	0	0	0
chr12	110128949	110163065	+	ENSG00000122970.15	IFT81	0.708813	0	0	0	0	0.304313	0	0	0	0.281415	1.15917	0	0	0	0	0	0	0	0.953707	0	0.121191	0	0	0	0.49298	0	0.327175	0	0	0	0	1.22892	0.106554	0	0	0	0	0.252786	1.03681	0	0	0.295775	0	0
chr12	110180421	110192706	+	ENSG00000122970.15	IFT81	0.151889	0	0	0.19425	0	0	0	0	0	0	0	0	0	0	0	0	0	0.237365	0	0	0	0	0	0	0	0	0	0	0	0	0	0	0	0	0	0	0	0	0	0	0	0	0	0
chr12	110190919	110192706	+	ENSG00000122970.15	IFT81	0.126574	0	0	0	0	0	0	0	0	0	0	0	0	0	0	0	0	0.118683	0	0	0	0	0	0	0	0	0	0	0	0	0	0.531426	0	0	0	0	0	0	0	0	0	0	0	0
chr12	110326389	110328017	+	ENSG00000174437.16	ATP2A2	1.51889	0	0	0	0.417137	0	0	1.46829	0	0.682219	0.400701	8.48403	1.0941	0.932658	0	0	0.689848	0	0	0	0	0	0.364887	0	0.73947	0	0.327175	0.634756	0.609273	0	0	0	0	0	0	0.634586	0	0	0	0	0.32432	0	0	0.475736
chr12	110381751	110396452	-	ENSG00000196510.12,ENSG00000258210.1	ANAPC7,RP11-478C19.2	0.860702	0	0	0	0	0	0	0	0	0	0	0	0	0.559595	0	0	0	0.138463	0	0	0	0	0	0	0	0	0	0	0	0	0	0	0.106554	0	0	0.520686	0	0	0	0	0	0	0	0
chr12	110382842	110388623	-	ENSG00000196510.12,ENSG00000258210.1	ANAPC7,RP11-478C19.2	0.33753	0	0	0	0	0	0	0	0	0	0	0	0	0.0699493	0	0	0	0	0	0	0	0	0	0	0	0	0	0	0	0	0	0	0	0	0	0	0	0	0	0	0	0	0	0
chr12	110382842	110396452	-	ENSG00000196510.12,ENSG00000258210.1	ANAPC7,RP11-478C19.2	0.202518	0	0	0.145687	0	0	0	0	0	0	0	0	0	0.279797	0	0	0.209045	0	0	0	0	0	0	0	0	0	0.490762	0	0	0	0	0	0	0	0	0	0	0	0	0	0	0.295775	0	0.634315
chr12	110455585	110455930	-	ENSG00000111231.8	GPN3	0.793196	0	0	0	0.364995	0	0	0	0	0	0	0	0.678343	0.209848	0.309154	0	0.28221	0.415389	0	0	0	0	0	0	0	0	0	0	0	0	0.597232	0	0	0.252675	0	0	0	0	0	0	0	0	0	0
chr12	1104749	1141787	+	ENSG00000082805.19	ERC1	0.101259	0.492775	0	0.80128	0	0	0	0	0	0.255832	0	0	0	0	0	0	0	0.118683	0	0	0	0	0.364887	0	0	0	0.327175	0.42317	0	0	0	0	0	0.189506	0.793084	0.390514	0	0.505571	0	0	0	0	0	0
chr12	110545879	110551968	-	ENSG00000196850.5	PPTC7	0.29112	0	0	0	0	0	0	0	0	0	0	0	0	0	0	0	0	0	0	0	0	0	0	0	0	0	0	0	0	0	0	0	0.266386	0	0	0	0	0	0	0	0	0	0	0
chr12	111470557	111513539	-	ENSG00000204842.15	ATXN2	0.101259	0	0	0	0	0	0	0	0	0	0	0	0	0	0	0	0	0	0	0	0	0	0	0	0	0	0	0	0	0	0	0	0	0	0	0	0	0	0	0	0	0	0	0
chr12	111485270	111510582	-	ENSG00000204842.15	ATXN2	0.151889	0	0	0	0.417137	0	0	0	0	0.511664	1.28797	0	0.64552	0	0	0	0.313567	0	0.381483	0	0	0	0	0	0	0	0.449865	0	0	0	0	0	0	0.260571	0	0	0	0	0.518406	0	0	0	0	0.317157
[truncated: 87,421 more rows]
[truncated: 44 more columns]

## Sheet: Supplementary Data 4
Chr	Start	End	Strand	Ensembl ID	Gene symbol	SRR10841996	SRR10842347	SRR10842349	SRR10842352	SRR10842360	SRR10842363	SRR10842364	SRR10842365	SRR10842368	SRR10842369	SRR10842371	SRR10842373	SRR10842375	SRR10842377	SRR10842379	SRR10842381	SRR10899955	SRR10899967	SRR10899976	SRR10899977	SRR10899978	SRR10899981	SRR10899982	SRR10899983	SRR10899986	SRR10899988	SRR10899989	SRR10899991	SRR10899993	SRR10899994	SRR10899998	SRR10899999	SRR10900001	SRR10900002	SRR10900006	SRR10900008	SRR10900010	SRR10900011	SRR10900013	SRR10900014	SRR10900018	SRR10900020	SRR10900021	SRR10900547
[truncated: 61,441 more rows]
[truncated: 25 more columns]

[truncated: 3 more sheets: Supplementary Data 5, Supplementary Data 6, Supplementary Data 7]
