# Supplementary material for: Identification of CircRNA signature associated with tumor immune infiltration to predict therapeutic efficacy of immunotherapy
Source: Nat Commun. 2023 May 3;14:2540. doi: 10.1038/s41467-023-38232-y (PMC10156742; doi:10.1038/s41467-023-38232-y)
Supplement: Supplementary file 6 — Source Data [file 41467_2023_38232_MOESM6_ESM.xlsx]

## Sheet: Figure 1a
Tools	Samples	Var1	Freq
CIRI	ERR2208887	>10 reads	2230
CIRI	ERR2208887	2 to 5 reads	810
CIRI	ERR2208887	6 to 10 reads	1106
CIRI	ERR2208888	>10 reads	1448
CIRI	ERR2208888	2 to 5 reads	598
CIRI	ERR2208888	6 to 10 reads	717
CIRI	ERR2208889	>10 reads	827
CIRI	ERR2208889	2 to 5 reads	131
CIRI	ERR2208889	6 to 10 reads	210
CIRI	ERR2208890	>10 reads	2075
CIRI	ERR2208890	2 to 5 reads	1016
CIRI	ERR2208890	6 to 10 reads	1164
CIRI	ERR2208891	>10 reads	642
CIRI	ERR2208891	2 to 5 reads	3403
CIRI	ERR2208891	6 to 10 reads	749
CIRI	ERR2208892	>10 reads	388
CIRI	ERR2208892	2 to 5 reads	2326
CIRI	ERR2208892	6 to 10 reads	550
CIRI	ERR2208893	>10 reads	327
CIRI	ERR2208893	2 to 5 reads	1843
CIRI	ERR2208893	6 to 10 reads	416
CIRI	ERR2208894	>10 reads	715
CIRI	ERR2208894	2 to 5 reads	3227
CIRI	ERR2208894	6 to 10 reads	842
CIRI	ERR2208895	>10 reads	1015
CIRI	ERR2208895	2 to 5 reads	212
CIRI	ERR2208895	6 to 10 reads	338
CIRI	ERR2208896	>10 reads	405
CIRI	ERR2208896	2 to 5 reads	2498
CIRI	ERR2208896	6 to 10 reads	607
CIRI	ERR2208897	>10 reads	539
CIRI	ERR2208897	2 to 5 reads	2190
CIRI	ERR2208897	6 to 10 reads	673
CIRI	ERR2208898	>10 reads	235
CIRI	ERR2208898	2 to 5 reads	75
CIRI	ERR2208898	6 to 10 reads	95
CIRI	ERR2208899	>10 reads	2449
CIRI	ERR2208899	2 to 5 reads	414
CIRI	ERR2208899	6 to 10 reads	619
CIRI	ERR2208900	>10 reads	3638
CIRI	ERR2208900	2 to 5 reads	2076
CIRI	ERR2208900	6 to 10 reads	2219
CIRI	ERR2208901	>10 reads	2129
CIRI	ERR2208901	2 to 5 reads	733
CIRI	ERR2208901	6 to 10 reads	998
CIRI	ERR2208902	>10 reads	300
CIRI	ERR2208902	2 to 5 reads	951
CIRI	ERR2208902	6 to 10 reads	367
CIRI	ERR2208903	>10 reads	2688
CIRI	ERR2208903	2 to 5 reads	943
CIRI	ERR2208903	6 to 10 reads	1228
CIRI	ERR2208904	>10 reads	1095
CIRI	ERR2208904	2 to 5 reads	1596
CIRI	ERR2208904	6 to 10 reads	1038
CIRI	ERR2208905	>10 reads	315
CIRI	ERR2208905	2 to 5 reads	2037
CIRI	ERR2208905	6 to 10 reads	467
CIRI	ERR2208906	>10 reads	318
CIRI	ERR2208906	2 to 5 reads	1986
CIRI	ERR2208906	6 to 10 reads	471
CIRI	ERR2208907	>10 reads	1483
CIRI	ERR2208907	2 to 5 reads	257
CIRI	ERR2208907	6 to 10 reads	406
CIRI	ERR2208908	>10 reads	281
CIRI	ERR2208908	2 to 5 reads	1817
CIRI	ERR2208908	6 to 10 reads	421
CIRI	ERR2208909	>10 reads	165
CIRI	ERR2208909	2 to 5 reads	1225
CIRI	ERR2208909	6 to 10 reads	275
CIRI	ERR2208910	>10 reads	699
CIRI	ERR2208910	2 to 5 reads	525
CIRI	ERR2208910	6 to 10 reads	522
CIRI	ERR2208911	>10 reads	303
CIRI	ERR2208911	2 to 5 reads	1767
CIRI	ERR2208911	6 to 10 reads	473
CIRI	ERR2208912	>10 reads	470
CIRI	ERR2208912	2 to 5 reads	496
CIRI	ERR2208912	6 to 10 reads	376
CIRI	ERR2208913	>10 reads	734
CIRI	ERR2208913	2 to 5 reads	3096
CIRI	ERR2208913	6 to 10 reads	856
CIRI	ERR2208914	>10 reads	302
CIRI	ERR2208914	2 to 5 reads	1966
CIRI	ERR2208914	6 to 10 reads	429
CIRI	ERR2208915	>10 reads	455
CIRI	ERR2208915	2 to 5 reads	2458
CIRI	ERR2208915	6 to 10 reads	583
CIRI	ERR2208916	>10 reads	443
CIRI	ERR2208916	2 to 5 reads	205
CIRI	ERR2208916	6 to 10 reads	229
CIRI	ERR2208918	>10 reads	625
CIRI	ERR2208918	2 to 5 reads	289
CIRI	ERR2208918	6 to 10 reads	309
CIRI	ERR2208919	>10 reads	1170
CIRI	ERR2208919	2 to 5 reads	260
CIRI	ERR2208919	6 to 10 reads	426
CIRI	ERR2208920	>10 reads	1686
CIRI	ERR2208920	2 to 5 reads	352
CIRI	ERR2208920	6 to 10 reads	597
CIRI	ERR2208921	>10 reads	366
CIRI	ERR2208921	2 to 5 reads	2362
CIRI	ERR2208921	6 to 10 reads	563
CIRI	ERR2208922	>10 reads	588
CIRI	ERR2208922	2 to 5 reads	221
CIRI	ERR2208922	6 to 10 reads	290
CIRI	ERR2208923	>10 reads	486
CIRI	ERR2208923	2 to 5 reads	2775
CIRI	ERR2208923	6 to 10 reads	674
CIRI	ERR2208924	>10 reads	434
CIRI	ERR2208924	2 to 5 reads	65
CIRI	ERR2208924	6 to 10 reads	109
CIRI	ERR2208926	>10 reads	332
CIRI	ERR2208926	2 to 5 reads	1111
CIRI	ERR2208926	6 to 10 reads	427
CIRI	ERR2208927	>10 reads	400
CIRI	ERR2208927	2 to 5 reads	2344
CIRI	ERR2208927	6 to 10 reads	548
CIRI	ERR2208928	>10 reads	286
CIRI	ERR2208928	2 to 5 reads	1809
CIRI	ERR2208928	6 to 10 reads	434
CIRI	ERR2208929	>10 reads	334
CIRI	ERR2208929	2 to 5 reads	1743
CIRI	ERR2208929	6 to 10 reads	428
CIRI	ERR2208930	>10 reads	348
CIRI	ERR2208930	2 to 5 reads	1735
CIRI	ERR2208930	6 to 10 reads	522
CIRI	ERR2208931	>10 reads	155
CIRI	ERR2208931	2 to 5 reads	194
CIRI	ERR2208931	6 to 10 reads	171
CIRI	ERR2208932	>10 reads	272
CIRI	ERR2208932	2 to 5 reads	1294
CIRI	ERR2208932	6 to 10 reads	427
CIRI	ERR2208933	>10 reads	248
CIRI	ERR2208933	2 to 5 reads	1753
CIRI	ERR2208933	6 to 10 reads	401
CIRI	ERR2208934	>10 reads	175
CIRI	ERR2208934	2 to 5 reads	793
CIRI	ERR2208934	6 to 10 reads	290
CIRI	ERR2208935	>10 reads	328
CIRI	ERR2208935	2 to 5 reads	159
CIRI	ERR2208935	6 to 10 reads	165
CIRI	ERR2208936	>10 reads	349
CIRI	ERR2208936	2 to 5 reads	239
CIRI	ERR2208936	6 to 10 reads	252
CIRI	ERR2208937	>10 reads	1637
CIRI	ERR2208937	2 to 5 reads	244
CIRI	ERR2208937	6 to 10 reads	368
CIRI	ERR2208938	>10 reads	208
CIRI	ERR2208938	2 to 5 reads	1554
CIRI	ERR2208938	6 to 10 reads	353
CIRI	ERR2208939	>10 reads	838
CIRI	ERR2208939	2 to 5 reads	1626
CIRI	ERR2208939	6 to 10 reads	844
CIRI	ERR2208940	>10 reads	230
CIRI	ERR2208940	2 to 5 reads	1340
CIRI	ERR2208940	6 to 10 reads	402
CIRI	ERR2208941	>10 reads	364
CIRI	ERR2208941	2 to 5 reads	1496
CIRI	ERR2208941	6 to 10 reads	473
CIRI	ERR2208942	>10 reads	475
CIRI	ERR2208942	2 to 5 reads	1521
CIRI	ERR2208942	6 to 10 reads	643
CIRI	ERR2208943	>10 reads	211
CIRI	ERR2208943	2 to 5 reads	1507
CIRI	ERR2208943	6 to 10 reads	322
CIRI	ERR2208944	>10 reads	282
CIRI	ERR2208944	2 to 5 reads	1824
CIRI	ERR2208944	6 to 10 reads	462
CIRI	ERR2208945	>10 reads	355
CIRI	ERR2208945	2 to 5 reads	2253
CIRI	ERR2208945	6 to 10 reads	533
CIRI	ERR2208946	>10 reads	561
CIRI	ERR2208946	2 to 5 reads	2437
CIRI	ERR2208946	6 to 10 reads	693
CIRI	ERR2208947	>10 reads	241
CIRI	ERR2208947	2 to 5 reads	387
CIRI	ERR2208947	6 to 10 reads	222
CIRI	ERR2208948	>10 reads	157
CIRI	ERR2208948	2 to 5 reads	248
CIRI	ERR2208948	6 to 10 reads	149
CIRI	ERR2208949	>10 reads	381
CIRI	ERR2208949	2 to 5 reads	1943
CIRI	ERR2208949	6 to 10 reads	513
CIRI	ERR2208951	>10 reads	492
CIRI	ERR2208951	2 to 5 reads	945
CIRI	ERR2208951	6 to 10 reads	512
CIRI	ERR2208952	>10 reads	334
CIRI	ERR2208952	2 to 5 reads	283
CIRI	ERR2208952	6 to 10 reads	234
CIRI	ERR2208953	>10 reads	394
CIRI	ERR2208953	2 to 5 reads	868
CIRI	ERR2208953	6 to 10 reads	426
CIRI	ERR2208954	>10 reads	421
CIRI	ERR2208954	2 to 5 reads	2217
CIRI	ERR2208954	6 to 10 reads	614
CIRI	ERR2208956	>10 reads	640
CIRI	ERR2208956	2 to 5 reads	123
CIRI	ERR2208956	6 to 10 reads	190
CIRI	ERR2208957	>10 reads	375
CIRI	ERR2208957	2 to 5 reads	1042
CIRI	ERR2208957	6 to 10 reads	488
CIRI	ERR2208958	>10 reads	333
CIRI	ERR2208958	2 to 5 reads	1595
CIRI	ERR2208958	6 to 10 reads	438
CIRI	ERR2208959	>10 reads	240
CIRI	ERR2208959	2 to 5 reads	648
CIRI	ERR2208959	6 to 10 reads	354
CIRI	ERR2208960	>10 reads	475
CIRI	ERR2208960	2 to 5 reads	304
CIRI	ERR2208960	6 to 10 reads	282
CIRI	ERR2208961	>10 reads	304
CIRI	ERR2208961	2 to 5 reads	305
CIRI	ERR2208961	6 to 10 reads	247
CIRI	ERR2208962	>10 reads	250
CIRI	ERR2208962	2 to 5 reads	938
CIRI	ERR2208962	6 to 10 reads	372
CIRI	ERR2208963	>10 reads	548
CIRI	ERR2208963	2 to 5 reads	301
CIRI	ERR2208963	6 to 10 reads	302
CIRI	ERR2208964	>10 reads	559
CIRI	ERR2208964	2 to 5 reads	811
CIRI	ERR2208964	6 to 10 reads	537
CIRI	ERR2208965	>10 reads	406
CIRI	ERR2208965	2 to 5 reads	1706
CIRI	ERR2208965	6 to 10 reads	566
CIRI	ERR2208966	>10 reads	532
CIRI	ERR2208966	2 to 5 reads	1195
CIRI	ERR2208966	6 to 10 reads	607
CIRI	ERR2208967	>10 reads	246
CIRI	ERR2208967	2 to 5 reads	1617
CIRI	ERR2208967	6 to 10 reads	412
CIRI	ERR2208968	>10 reads	714
CIRI	ERR2208968	2 to 5 reads	1711
CIRI	ERR2208968	6 to 10 reads	827
CIRI	ERR2208969	>10 reads	438
CIRI	ERR2208969	2 to 5 reads	1088
CIRI	ERR2208969	6 to 10 reads	556
CIRI	ERR2208970	>10 reads	415
CIRI	ERR2208970	2 to 5 reads	1575
CIRI	ERR2208970	6 to 10 reads	540
CIRI	ERR2208971	>10 reads	307
CIRI	ERR2208971	2 to 5 reads	243
CIRI	ERR2208971	6 to 10 reads	202
CIRI	ERR2208972	>10 reads	592
CIRI	ERR2208972	2 to 5 reads	1643
CIRI	ERR2208972	6 to 10 reads	647
CIRI	ERR2208973	>10 reads	1063
CIRI	ERR2208973	2 to 5 reads	414
CIRI	ERR2208973	6 to 10 reads	435
CIRI	ERR2208974	>10 reads	523
CIRI	ERR2208974	2 to 5 reads	2401
CIRI	ERR2208974	6 to 10 reads	746
CIRI	ERR2208975	>10 reads	6216
CIRI	ERR2208975	2 to 5 reads	757
CIRI	ERR2208975	6 to 10 reads	1292
CIRI	ERR2208977	>10 reads	268
CIRI	ERR2208977	2 to 5 reads	83
CIRI	ERR2208977	6 to 10 reads	86
CIRI	ERR3262561	>10 reads	594
CIRI	ERR3262561	2 to 5 reads	1672
CIRI	ERR3262561	6 to 10 reads	653
CIRI	ERR3262562	>10 reads	958
CIRI	ERR3262562	2 to 5 reads	150
CIRI	ERR3262562	6 to 10 reads	236
CIRI	ERR3262563	>10 reads	1841
CIRI	ERR3262563	2 to 5 reads	390
CIRI	ERR3262563	6 to 10 reads	556
CIRI	ERR3262564	>10 reads	1965
CIRI	ERR3262564	2 to 5 reads	1084
CIRI	ERR3262564	6 to 10 reads	1127
CIRI	ERR3262565	>10 reads	4843
CIRI	ERR3262565	2 to 5 reads	1403
CIRI	ERR3262565	6 to 10 reads	1888
CIRC	ERR2208887	>10 reads	5732
CIRC	ERR2208887	1 reads	1962
CIRC	ERR2208887	2 to 5 reads	4755
CIRC	ERR2208887	6 to 10 reads	2990
CIRC	ERR2208888	>10 reads	4755
CIRC	ERR2208888	1 reads	1788
CIRC	ERR2208888	2 to 5 reads	4358
CIRC	ERR2208888	6 to 10 reads	2678
CIRC	ERR2208889	>10 reads	2777
CIRC	ERR2208889	1 reads	909
CIRC	ERR2208889	2 to 5 reads	1952
CIRC	ERR2208889	6 to 10 reads	1684
CIRC	ERR2208890	>10 reads	5007
CIRC	ERR2208890	1 reads	2087
CIRC	ERR2208890	2 to 5 reads	5289
CIRC	ERR2208890	6 to 10 reads	3087
CIRC	ERR2208891	>10 reads	2157
CIRC	ERR2208891	1 reads	7370
CIRC	ERR2208891	2 to 5 reads	5715
CIRC	ERR2208891	6 to 10 reads	1424
CIRC	ERR2208892	>10 reads	1842
CIRC	ERR2208892	1 reads	5721
CIRC	ERR2208892	2 to 5 reads	4476
CIRC	ERR2208892	6 to 10 reads	1238
CIRC	ERR2208893	>10 reads	1277
CIRC	ERR2208893	1 reads	4943
CIRC	ERR2208893	2 to 5 reads	4396
CIRC	ERR2208893	6 to 10 reads	1523
CIRC	ERR2208894	>10 reads	1441
CIRC	ERR2208894	1 reads	7259
CIRC	ERR2208894	2 to 5 reads	6418
CIRC	ERR2208894	6 to 10 reads	1996
CIRC	ERR2208895	>10 reads	3469
CIRC	ERR2208895	1 reads	1024
CIRC	ERR2208895	2 to 5 reads	2213
CIRC	ERR2208895	6 to 10 reads	2012
CIRC	ERR2208896	>10 reads	2000
CIRC	ERR2208896	1 reads	4590
CIRC	ERR2208896	2 to 5 reads	5199
CIRC	ERR2208896	6 to 10 reads	1447
CIRC	ERR2208897	>10 reads	2103
CIRC	ERR2208897	1 reads	5025
CIRC	ERR2208897	2 to 5 reads	5222
CIRC	ERR2208897	6 to 10 reads	1443
CIRC	ERR2208898	>10 reads	1907
CIRC	ERR2208898	1 reads	828
CIRC	ERR2208898	2 to 5 reads	1391
CIRC	ERR2208898	6 to 10 reads	1397
CIRC	ERR2208899	>10 reads	6712
CIRC	ERR2208899	1 reads	1473
CIRC	ERR2208899	2 to 5 reads	3238
CIRC	ERR2208899	6 to 10 reads	2356
CIRC	ERR2208900	>10 reads	7131
CIRC	ERR2208900	1 reads	3847
CIRC	ERR2208900	2 to 5 reads	9321
CIRC	ERR2208900	6 to 10 reads	4586
CIRC	ERR2208901	>10 reads	5025
CIRC	ERR2208901	1 reads	1833
CIRC	ERR2208901	2 to 5 reads	4728
CIRC	ERR2208901	6 to 10 reads	3086
CIRC	ERR2208902	>10 reads	1324
CIRC	ERR2208902	1 reads	2834
CIRC	ERR2208902	2 to 5 reads	3918
CIRC	ERR2208902	6 to 10 reads	1383
CIRC	ERR2208903	>10 reads	6057
CIRC	ERR2208903	1 reads	2547
CIRC	ERR2208903	2 to 5 reads	6007
CIRC	ERR2208903	6 to 10 reads	3531
CIRC	ERR2208904	>10 reads	3376
CIRC	ERR2208904	1 reads	3409
CIRC	ERR2208904	2 to 5 reads	6323
CIRC	ERR2208904	6 to 10 reads	2335
CIRC	ERR2208905	>10 reads	1363
CIRC	ERR2208905	1 reads	5386
CIRC	ERR2208905	2 to 5 reads	4581
CIRC	ERR2208905	6 to 10 reads	1375
CIRC	ERR2208906	>10 reads	1102
CIRC	ERR2208906	1 reads	5398
CIRC	ERR2208906	2 to 5 reads	4744
CIRC	ERR2208906	6 to 10 reads	1342
CIRC	ERR2208907	>10 reads	4681
CIRC	ERR2208907	1 reads	1089
CIRC	ERR2208907	2 to 5 reads	2641
CIRC	ERR2208907	6 to 10 reads	2000
CIRC	ERR2208908	>10 reads	1325
CIRC	ERR2208908	1 reads	4883
CIRC	ERR2208908	2 to 5 reads	4390
CIRC	ERR2208908	6 to 10 reads	1254
CIRC	ERR2208909	>10 reads	1012
CIRC	ERR2208909	1 reads	3991
CIRC	ERR2208909	2 to 5 reads	3584
CIRC	ERR2208909	6 to 10 reads	1200
CIRC	ERR2208910	>10 reads	2332
CIRC	ERR2208910	1 reads	1530
CIRC	ERR2208910	2 to 5 reads	3496
CIRC	ERR2208910	6 to 10 reads	2094
CIRC	ERR2208911	>10 reads	1030
CIRC	ERR2208911	1 reads	4786
CIRC	ERR2208911	2 to 5 reads	4184
CIRC	ERR2208911	6 to 10 reads	1537
CIRC	ERR2208912	>10 reads	1376
CIRC	ERR2208912	1 reads	1672
CIRC	ERR2208912	2 to 5 reads	3468
CIRC	ERR2208912	6 to 10 reads	1741
CIRC	ERR2208913	>10 reads	2122
CIRC	ERR2208913	1 reads	6782
CIRC	ERR2208913	2 to 5 reads	6348
CIRC	ERR2208913	6 to 10 reads	1709
CIRC	ERR2208914	>10 reads	1438
CIRC	ERR2208914	1 reads	5242
CIRC	ERR2208914	2 to 5 reads	4574
CIRC	ERR2208914	6 to 10 reads	1336
CIRC	ERR2208915	>10 reads	1727
CIRC	ERR2208915	1 reads	5975
CIRC	ERR2208915	2 to 5 reads	5270
CIRC	ERR2208915	6 to 10 reads	1460
CIRC	ERR2208916	>10 reads	2261
CIRC	ERR2208916	1 reads	1092
CIRC	ERR2208916	2 to 5 reads	2377
CIRC	ERR2208916	6 to 10 reads	1337
CIRC	ERR2208918	>10 reads	2120
CIRC	ERR2208918	1 reads	1316
CIRC	ERR2208918	2 to 5 reads	2786
CIRC	ERR2208918	6 to 10 reads	1595
CIRC	ERR2208919	>10 reads	4466
CIRC	ERR2208919	1 reads	1190
CIRC	ERR2208919	2 to 5 reads	2621
CIRC	ERR2208919	6 to 10 reads	1965
CIRC	ERR2208920	>10 reads	4710
CIRC	ERR2208920	1 reads	1497
CIRC	ERR2208920	2 to 5 reads	3395
CIRC	ERR2208920	6 to 10 reads	2385
CIRC	ERR2208921	>10 reads	1228
CIRC	ERR2208921	1 reads	3922
CIRC	ERR2208921	2 to 5 reads	5182
CIRC	ERR2208921	6 to 10 reads	1762
CIRC	ERR2208922	>10 reads	2052
CIRC	ERR2208922	1 reads	1228
CIRC	ERR2208922	2 to 5 reads	2617
CIRC	ERR2208922	6 to 10 reads	1681
CIRC	ERR2208923	>10 reads	2033
CIRC	ERR2208923	1 reads	6450
CIRC	ERR2208923	2 to 5 reads	5428
CIRC	ERR2208923	6 to 10 reads	1471
CIRC	ERR2208924	>10 reads	2503
CIRC	ERR2208924	1 reads	813
CIRC	ERR2208924	2 to 5 reads	1345
CIRC	ERR2208924	6 to 10 reads	1238
CIRC	ERR2208926	>10 reads	1246
CIRC	ERR2208926	1 reads	2772
CIRC	ERR2208926	2 to 5 reads	4217
CIRC	ERR2208926	6 to 10 reads	1469
CIRC	ERR2208927	>10 reads	1308
CIRC	ERR2208927	1 reads	5741
CIRC	ERR2208927	2 to 5 reads	5014
CIRC	ERR2208927	6 to 10 reads	1566
CIRC	ERR2208928	>10 reads	1184
CIRC	ERR2208928	1 reads	4871
CIRC	ERR2208928	2 to 5 reads	4324
CIRC	ERR2208928	6 to 10 reads	1418
CIRC	ERR2208929	>10 reads	1866
CIRC	ERR2208929	1 reads	4561
CIRC	ERR2208929	2 to 5 reads	4089
CIRC	ERR2208929	6 to 10 reads	1213
CIRC	ERR2208930	>10 reads	1508
CIRC	ERR2208930	1 reads	4453
CIRC	ERR2208930	2 to 5 reads	4780
CIRC	ERR2208930	6 to 10 reads	1469
CIRC	ERR2208931	>10 reads	1718
CIRC	ERR2208931	1 reads	1061
CIRC	ERR2208931	2 to 5 reads	2143
CIRC	ERR2208931	6 to 10 reads	1190
CIRC	ERR2208932	>10 reads	1524
CIRC	ERR2208932	1 reads	3749
CIRC	ERR2208932	2 to 5 reads	3965
CIRC	ERR2208932	6 to 10 reads	1429
CIRC	ERR2208933	>10 reads	1671
CIRC	ERR2208933	1 reads	4712
CIRC	ERR2208933	2 to 5 reads	3892
CIRC	ERR2208933	6 to 10 reads	1220
CIRC	ERR2208934	>10 reads	1118
CIRC	ERR2208934	1 reads	1228
CIRC	ERR2208934	2 to 5 reads	2705
CIRC	ERR2208934	6 to 10 reads	1468
CIRC	ERR2208935	>10 reads	2411
CIRC	ERR2208935	1 reads	916
CIRC	ERR2208935	2 to 5 reads	1994
CIRC	ERR2208935	6 to 10 reads	1224
CIRC	ERR2208936	>10 reads	1756
CIRC	ERR2208936	1 reads	1094
CIRC	ERR2208936	2 to 5 reads	2491
CIRC	ERR2208936	6 to 10 reads	1449
CIRC	ERR2208937	>10 reads	5748
CIRC	ERR2208937	1 reads	1385
CIRC	ERR2208937	2 to 5 reads	2470
CIRC	ERR2208937	6 to 10 reads	1860
CIRC	ERR2208938	>10 reads	1591
CIRC	ERR2208938	1 reads	4713
CIRC	ERR2208938	2 to 5 reads	3638
CIRC	ERR2208938	6 to 10 reads	1226
CIRC	ERR2208939	>10 reads	2082
CIRC	ERR2208939	1 reads	3599
CIRC	ERR2208939	2 to 5 reads	5542
CIRC	ERR2208939	6 to 10 reads	2068
CIRC	ERR2208940	>10 reads	1286
CIRC	ERR2208940	1 reads	3852
CIRC	ERR2208940	2 to 5 reads	4020
CIRC	ERR2208940	6 to 10 reads	1386
CIRC	ERR2208941	>10 reads	2017
CIRC	ERR2208941	1 reads	3775
CIRC	ERR2208941	2 to 5 reads	4409
CIRC	ERR2208941	6 to 10 reads	1250
CIRC	ERR2208942	>10 reads	1880
CIRC	ERR2208942	1 reads	3391
CIRC	ERR2208942	2 to 5 reads	4732
CIRC	ERR2208942	6 to 10 reads	1632
CIRC	ERR2208943	>10 reads	1102
CIRC	ERR2208943	1 reads	4139
CIRC	ERR2208943	2 to 5 reads	3871
CIRC	ERR2208943	6 to 10 reads	1355
CIRC	ERR2208944	>10 reads	2033
CIRC	ERR2208944	1 reads	4529
CIRC	ERR2208944	2 to 5 reads	4624
CIRC	ERR2208944	6 to 10 reads	1261
CIRC	ERR2208945	>10 reads	1974
CIRC	ERR2208945	1 reads	5488
CIRC	ERR2208945	2 to 5 reads	4856
CIRC	ERR2208945	6 to 10 reads	1326
CIRC	ERR2208946	>10 reads	2838
CIRC	ERR2208946	1 reads	5629
CIRC	ERR2208946	2 to 5 reads	5475
CIRC	ERR2208946	6 to 10 reads	1066
CIRC	ERR2208947	>10 reads	1073
CIRC	ERR2208947	1 reads	1380
CIRC	ERR2208947	2 to 5 reads	2714
CIRC	ERR2208947	6 to 10 reads	1424
CIRC	ERR2208948	>10 reads	1328
CIRC	ERR2208948	1 reads	1161
CIRC	ERR2208948	2 to 5 reads	2285
CIRC	ERR2208948	6 to 10 reads	1180
CIRC	ERR2208949	>10 reads	1536
CIRC	ERR2208949	1 reads	4871
CIRC	ERR2208949	2 to 5 reads	5110
CIRC	ERR2208949	6 to 10 reads	1414
CIRC	ERR2208951	>10 reads	1663
CIRC	ERR2208951	1 reads	2414
CIRC	ERR2208951	2 to 5 reads	4106
CIRC	ERR2208951	6 to 10 reads	1728
CIRC	ERR2208952	>10 reads	1721
CIRC	ERR2208952	1 reads	1252
CIRC	ERR2208952	2 to 5 reads	2632
CIRC	ERR2208952	6 to 10 reads	1445
CIRC	ERR2208953	>10 reads	1496
CIRC	ERR2208953	1 reads	2422
CIRC	ERR2208953	2 to 5 reads	3901
CIRC	ERR2208953	6 to 10 reads	1630
CIRC	ERR2208954	>10 reads	2298
CIRC	ERR2208954	1 reads	2953
CIRC	ERR2208954	2 to 5 reads	5086
CIRC	ERR2208954	6 to 10 reads	1589
CIRC	ERR2208956	>10 reads	2585
CIRC	ERR2208956	1 reads	978
CIRC	ERR2208956	2 to 5 reads	1934
CIRC	ERR2208956	6 to 10 reads	1444
CIRC	ERR2208957	>10 reads	1680
CIRC	ERR2208957	1 reads	2965
CIRC	ERR2208957	2 to 5 reads	4260
CIRC	ERR2208957	6 to 10 reads	1548
CIRC	ERR2208958	>10 reads	1673
CIRC	ERR2208958	1 reads	4002
CIRC	ERR2208958	2 to 5 reads	4621
CIRC	ERR2208958	6 to 10 reads	1326
CIRC	ERR2208959	>10 reads	1659
CIRC	ERR2208959	1 reads	1995
CIRC	ERR2208959	2 to 5 reads	3119
CIRC	ERR2208959	6 to 10 reads	1492
CIRC	ERR2208960	>10 reads	1738
CIRC	ERR2208960	1 reads	1332
CIRC	ERR2208960	2 to 5 reads	2680
CIRC	ERR2208960	6 to 10 reads	1734
CIRC	ERR2208961	>10 reads	2126
CIRC	ERR2208961	1 reads	1198
CIRC	ERR2208961	2 to 5 reads	2681
CIRC	ERR2208961	6 to 10 reads	1366
CIRC	ERR2208962	>10 reads	1018
CIRC	ERR2208962	1 reads	2787
CIRC	ERR2208962	2 to 5 reads	3918
CIRC	ERR2208962	6 to 10 reads	1501
CIRC	ERR2208963	>10 reads	1707
CIRC	ERR2208963	1 reads	1173
CIRC	ERR2208963	2 to 5 reads	2968
CIRC	ERR2208963	6 to 10 reads	1705
CIRC	ERR2208964	>10 reads	2367
CIRC	ERR2208964	1 reads	2232
CIRC	ERR2208964	2 to 5 reads	4090
CIRC	ERR2208964	6 to 10 reads	1592
CIRC	ERR2208965	>10 reads	1632
CIRC	ERR2208965	1 reads	4179
CIRC	ERR2208965	2 to 5 reads	4858
CIRC	ERR2208965	6 to 10 reads	1284
CIRC	ERR2208966	>10 reads	1846
CIRC	ERR2208966	1 reads	2991
CIRC	ERR2208966	2 to 5 reads	4629
CIRC	ERR2208966	6 to 10 reads	1680
CIRC	ERR2208967	>10 reads	1398
CIRC	ERR2208967	1 reads	2728
CIRC	ERR2208967	2 to 5 reads	4043
CIRC	ERR2208967	6 to 10 reads	1520
CIRC	ERR2208968	>10 reads	1368
CIRC	ERR2208968	1 reads	3530
CIRC	ERR2208968	2 to 5 reads	5853
CIRC	ERR2208968	6 to 10 reads	1955
CIRC	ERR2208969	>10 reads	1445
CIRC	ERR2208969	1 reads	2840
CIRC	ERR2208969	2 to 5 reads	4688
CIRC	ERR2208969	6 to 10 reads	1560
CIRC	ERR2208970	>10 reads	1281
CIRC	ERR2208970	1 reads	3770
CIRC	ERR2208970	2 to 5 reads	4602
CIRC	ERR2208970	6 to 10 reads	1526
CIRC	ERR2208971	>10 reads	2128
CIRC	ERR2208971	1 reads	1103
CIRC	ERR2208971	2 to 5 reads	2409
CIRC	ERR2208971	6 to 10 reads	1246
CIRC	ERR2208972	>10 reads	1339
CIRC	ERR2208972	1 reads	3717
CIRC	ERR2208972	2 to 5 reads	5426
CIRC	ERR2208972	6 to 10 reads	1720
CIRC	ERR2208973	>10 reads	2498
CIRC	ERR2208973	1 reads	740
CIRC	ERR2208973	2 to 5 reads	2130
CIRC	ERR2208973	6 to 10 reads	1599
CIRC	ERR2208974	>10 reads	1979
CIRC	ERR2208974	1 reads	2775
CIRC	ERR2208974	2 to 5 reads	4941
CIRC	ERR2208974	6 to 10 reads	1882
CIRC	ERR2208975	>10 reads	11431
CIRC	ERR2208975	1 reads	1889
CIRC	ERR2208975	2 to 5 reads	5396
CIRC	ERR2208975	6 to 10 reads	4354
CIRC	ERR2208977	>10 reads	1425
CIRC	ERR2208977	1 reads	901
CIRC	ERR2208977	2 to 5 reads	1850
CIRC	ERR2208977	6 to 10 reads	1327
CIRC	ERR3262561	>10 reads	886
CIRC	ERR3262561	1 reads	3765
CIRC	ERR3262561	2 to 5 reads	5962
CIRC	ERR3262561	6 to 10 reads	1204
CIRC	ERR3262562	>10 reads	3157
CIRC	ERR3262562	1 reads	824
CIRC	ERR3262562	2 to 5 reads	1757
CIRC	ERR3262562	6 to 10 reads	1966
CIRC	ERR3262563	>10 reads	5593
CIRC	ERR3262563	1 reads	1315
CIRC	ERR3262563	2 to 5 reads	3106
CIRC	ERR3262563	6 to 10 reads	2247
CIRC	ERR3262564	>10 reads	4788
CIRC	ERR3262564	1 reads	2330
CIRC	ERR3262564	2 to 5 reads	5881
CIRC	ERR3262564	6 to 10 reads	3091
CIRC	ERR3262565	>10 reads	8020
CIRC	ERR3262565	1 reads	2354
CIRC	ERR3262565	2 to 5 reads	6980
CIRC	ERR3262565	6 to 10 reads	4854
CircFinder	ERR2208887	>10 reads	2745
CircFinder	ERR2208887	1 reads	2684
CircFinder	ERR2208887	2 to 5 reads	5602
CircFinder	ERR2208887	6 to 10 reads	3127
CircFinder	ERR2208888	>10 reads	2031
CircFinder	ERR2208888	1 reads	2411
CircFinder	ERR2208888	2 to 5 reads	5248
CircFinder	ERR2208888	6 to 10 reads	2544
CircFinder	ERR2208889	>10 reads	1715
CircFinder	ERR2208889	1 reads	858
CircFinder	ERR2208889	2 to 5 reads	1660
CircFinder	ERR2208889	6 to 10 reads	1049
CircFinder	ERR2208890	>10 reads	2584
CircFinder	ERR2208890	1 reads	3675
CircFinder	ERR2208890	2 to 5 reads	6951
CircFinder	ERR2208890	6 to 10 reads	2965
CircFinder	ERR2208891	>10 reads	467
CircFinder	ERR2208891	1 reads	10987
CircFinder	ERR2208891	2 to 5 reads	5035
CircFinder	ERR2208891	6 to 10 reads	667
CircFinder	ERR2208892	>10 reads	280
CircFinder	ERR2208892	1 reads	8530
CircFinder	ERR2208892	2 to 5 reads	3683
CircFinder	ERR2208892	6 to 10 reads	430
CircFinder	ERR2208893	>10 reads	207
CircFinder	ERR2208893	1 reads	6785
CircFinder	ERR2208893	2 to 5 reads	3603
CircFinder	ERR2208893	6 to 10 reads	389
CircFinder	ERR2208894	>10 reads	538
CircFinder	ERR2208894	1 reads	10692
CircFinder	ERR2208894	2 to 5 reads	5986
CircFinder	ERR2208894	6 to 10 reads	764
CircFinder	ERR2208895	>10 reads	1741
CircFinder	ERR2208895	1 reads	1076
CircFinder	ERR2208895	2 to 5 reads	2349
CircFinder	ERR2208895	6 to 10 reads	1529
CircFinder	ERR2208896	>10 reads	250
CircFinder	ERR2208896	1 reads	7455
CircFinder	ERR2208896	2 to 5 reads	4211
CircFinder	ERR2208896	6 to 10 reads	552
CircFinder	ERR2208897	>10 reads	397
CircFinder	ERR2208897	1 reads	7133
CircFinder	ERR2208897	2 to 5 reads	4797
CircFinder	ERR2208897	6 to 10 reads	631
CircFinder	ERR2208898	>10 reads	577
CircFinder	ERR2208898	1 reads	447
CircFinder	ERR2208898	2 to 5 reads	855
CircFinder	ERR2208898	6 to 10 reads	542
CircFinder	ERR2208899	>10 reads	4091
CircFinder	ERR2208899	1 reads	1955
CircFinder	ERR2208899	2 to 5 reads	4053
CircFinder	ERR2208899	6 to 10 reads	2623
CircFinder	ERR2208900	>10 reads	3939
CircFinder	ERR2208900	1 reads	7071
CircFinder	ERR2208900	2 to 5 reads	13106
CircFinder	ERR2208900	6 to 10 reads	4908
CircFinder	ERR2208901	>10 reads	2771
CircFinder	ERR2208901	1 reads	2764
CircFinder	ERR2208901	2 to 5 reads	6105
CircFinder	ERR2208901	6 to 10 reads	3042
CircFinder	ERR2208902	>10 reads	236
CircFinder	ERR2208902	1 reads	3836
CircFinder	ERR2208902	2 to 5 reads	3188
CircFinder	ERR2208902	6 to 10 reads	464
CircFinder	ERR2208903	>10 reads	3153
CircFinder	ERR2208903	1 reads	3386
CircFinder	ERR2208903	2 to 5 reads	7207
CircFinder	ERR2208903	6 to 10 reads	3648
CircFinder	ERR2208904	>10 reads	940
CircFinder	ERR2208904	1 reads	4927
CircFinder	ERR2208904	2 to 5 reads	7027
CircFinder	ERR2208904	6 to 10 reads	1660
CircFinder	ERR2208905	>10 reads	185
CircFinder	ERR2208905	1 reads	7348
CircFinder	ERR2208905	2 to 5 reads	3840
CircFinder	ERR2208905	6 to 10 reads	429
CircFinder	ERR2208906	>10 reads	205
CircFinder	ERR2208906	1 reads	7283
CircFinder	ERR2208906	2 to 5 reads	3717
CircFinder	ERR2208906	6 to 10 reads	402
CircFinder	ERR2208907	>10 reads	2840
CircFinder	ERR2208907	1 reads	1561
CircFinder	ERR2208907	2 to 5 reads	3184
CircFinder	ERR2208907	6 to 10 reads	2024
CircFinder	ERR2208908	>10 reads	173
CircFinder	ERR2208908	1 reads	6485
CircFinder	ERR2208908	2 to 5 reads	3307
CircFinder	ERR2208908	6 to 10 reads	363
CircFinder	ERR2208909	>10 reads	99
CircFinder	ERR2208909	1 reads	5079
CircFinder	ERR2208909	2 to 5 reads	2498
CircFinder	ERR2208909	6 to 10 reads	228
CircFinder	ERR2208910	>10 reads	802
CircFinder	ERR2208910	1 reads	2110
CircFinder	ERR2208910	2 to 5 reads	3759
CircFinder	ERR2208910	6 to 10 reads	1306
CircFinder	ERR2208911	>10 reads	181
CircFinder	ERR2208911	1 reads	6447
CircFinder	ERR2208911	2 to 5 reads	3527
CircFinder	ERR2208911	6 to 10 reads	382
CircFinder	ERR2208912	>10 reads	541
CircFinder	ERR2208912	1 reads	1924
CircFinder	ERR2208912	2 to 5 reads	2744
CircFinder	ERR2208912	6 to 10 reads	872
CircFinder	ERR2208913	>10 reads	519
CircFinder	ERR2208913	1 reads	9909
CircFinder	ERR2208913	2 to 5 reads	6090
CircFinder	ERR2208913	6 to 10 reads	846
CircFinder	ERR2208914	>10 reads	190
CircFinder	ERR2208914	1 reads	7018
CircFinder	ERR2208914	2 to 5 reads	3810
CircFinder	ERR2208914	6 to 10 reads	375
CircFinder	ERR2208915	>10 reads	317
CircFinder	ERR2208915	1 reads	8508
CircFinder	ERR2208915	2 to 5 reads	4361
CircFinder	ERR2208915	6 to 10 reads	498
CircFinder	ERR2208916	>10 reads	660
CircFinder	ERR2208916	1 reads	1213
CircFinder	ERR2208916	2 to 5 reads	1862
CircFinder	ERR2208916	6 to 10 reads	836
CircFinder	ERR2208918	>10 reads	880
CircFinder	ERR2208918	1 reads	1513
CircFinder	ERR2208918	2 to 5 reads	2477
CircFinder	ERR2208918	6 to 10 reads	1043
CircFinder	ERR2208919	>10 reads	2114
CircFinder	ERR2208919	1 reads	1515
CircFinder	ERR2208919	2 to 5 reads	3109
CircFinder	ERR2208919	6 to 10 reads	1929
CircFinder	ERR2208920	>10 reads	2554
CircFinder	ERR2208920	1 reads	1632
CircFinder	ERR2208920	2 to 5 reads	3652
CircFinder	ERR2208920	6 to 10 reads	2247
CircFinder	ERR2208921	>10 reads	266
CircFinder	ERR2208921	1 reads	6799
CircFinder	ERR2208921	2 to 5 reads	4129
CircFinder	ERR2208921	6 to 10 reads	507
CircFinder	ERR2208922	>10 reads	1027
CircFinder	ERR2208922	1 reads	1376
CircFinder	ERR2208922	2 to 5 reads	2264
CircFinder	ERR2208922	6 to 10 reads	1061
CircFinder	ERR2208923	>10 reads	312
CircFinder	ERR2208923	1 reads	9345
CircFinder	ERR2208923	2 to 5 reads	4895
CircFinder	ERR2208923	6 to 10 reads	564
CircFinder	ERR2208924	>10 reads	1128
CircFinder	ERR2208924	1 reads	457
CircFinder	ERR2208924	2 to 5 reads	952
CircFinder	ERR2208924	6 to 10 reads	687
CircFinder	ERR2208926	>10 reads	249
CircFinder	ERR2208926	1 reads	4458
CircFinder	ERR2208926	2 to 5 reads	3651
CircFinder	ERR2208926	6 to 10 reads	501
CircFinder	ERR2208927	>10 reads	294
CircFinder	ERR2208927	1 reads	7675
CircFinder	ERR2208927	2 to 5 reads	4293
CircFinder	ERR2208927	6 to 10 reads	482
CircFinder	ERR2208928	>10 reads	177
CircFinder	ERR2208928	1 reads	6521
CircFinder	ERR2208928	2 to 5 reads	3557
CircFinder	ERR2208928	6 to 10 reads	333
CircFinder	ERR2208929	>10 reads	211
CircFinder	ERR2208929	1 reads	6565
CircFinder	ERR2208929	2 to 5 reads	3381
CircFinder	ERR2208929	6 to 10 reads	385
CircFinder	ERR2208930	>10 reads	216
CircFinder	ERR2208930	1 reads	6237
CircFinder	ERR2208930	2 to 5 reads	4036
CircFinder	ERR2208930	6 to 10 reads	484
CircFinder	ERR2208931	>10 reads	231
CircFinder	ERR2208931	1 reads	1186
CircFinder	ERR2208931	2 to 5 reads	1507
CircFinder	ERR2208931	6 to 10 reads	420
CircFinder	ERR2208932	>10 reads	174
CircFinder	ERR2208932	1 reads	4979
CircFinder	ERR2208932	2 to 5 reads	3479
CircFinder	ERR2208932	6 to 10 reads	410
CircFinder	ERR2208933	>10 reads	159
CircFinder	ERR2208933	1 reads	6386
CircFinder	ERR2208933	2 to 5 reads	3194
CircFinder	ERR2208933	6 to 10 reads	285
CircFinder	ERR2208934	>10 reads	134
CircFinder	ERR2208934	1 reads	2036
CircFinder	ERR2208934	2 to 5 reads	1876
CircFinder	ERR2208934	6 to 10 reads	286
CircFinder	ERR2208935	>10 reads	593
CircFinder	ERR2208935	1 reads	852
CircFinder	ERR2208935	2 to 5 reads	1534
CircFinder	ERR2208935	6 to 10 reads	681
CircFinder	ERR2208936	>10 reads	424
CircFinder	ERR2208936	1 reads	1252
CircFinder	ERR2208936	2 to 5 reads	2113
CircFinder	ERR2208936	6 to 10 reads	709
CircFinder	ERR2208937	>10 reads	3087
CircFinder	ERR2208937	1 reads	1541
CircFinder	ERR2208937	2 to 5 reads	2812
CircFinder	ERR2208937	6 to 10 reads	1941
CircFinder	ERR2208938	>10 reads	120
CircFinder	ERR2208938	1 reads	6348
CircFinder	ERR2208938	2 to 5 reads	2924
CircFinder	ERR2208938	6 to 10 reads	267
CircFinder	ERR2208939	>10 reads	691
CircFinder	ERR2208939	1 reads	5266
CircFinder	ERR2208939	2 to 5 reads	5676
CircFinder	ERR2208939	6 to 10 reads	1124
CircFinder	ERR2208940	>10 reads	171
CircFinder	ERR2208940	1 reads	5299
CircFinder	ERR2208940	2 to 5 reads	3341
CircFinder	ERR2208940	6 to 10 reads	333
CircFinder	ERR2208941	>10 reads	263
CircFinder	ERR2208941	1 reads	5268
CircFinder	ERR2208941	2 to 5 reads	3818
CircFinder	ERR2208941	6 to 10 reads	516
CircFinder	ERR2208942	>10 reads	368
CircFinder	ERR2208942	1 reads	5358
CircFinder	ERR2208942	2 to 5 reads	4383
CircFinder	ERR2208942	6 to 10 reads	689
CircFinder	ERR2208943	>10 reads	125
CircFinder	ERR2208943	1 reads	5671
CircFinder	ERR2208943	2 to 5 reads	2949
CircFinder	ERR2208943	6 to 10 reads	273
CircFinder	ERR2208944	>10 reads	180
CircFinder	ERR2208944	1 reads	6577
CircFinder	ERR2208944	2 to 5 reads	3703
CircFinder	ERR2208944	6 to 10 reads	408
CircFinder	ERR2208945	>10 reads	230
CircFinder	ERR2208945	1 reads	8049
CircFinder	ERR2208945	2 to 5 reads	4202
CircFinder	ERR2208945	6 to 10 reads	416
CircFinder	ERR2208946	>10 reads	448
CircFinder	ERR2208946	1 reads	8040
CircFinder	ERR2208946	2 to 5 reads	4790
CircFinder	ERR2208946	6 to 10 reads	618
CircFinder	ERR2208947	>10 reads	265
CircFinder	ERR2208947	1 reads	1697
CircFinder	ERR2208947	2 to 5 reads	2081
CircFinder	ERR2208947	6 to 10 reads	434
CircFinder	ERR2208948	>10 reads	140
CircFinder	ERR2208948	1 reads	1314
CircFinder	ERR2208948	2 to 5 reads	1568
CircFinder	ERR2208948	6 to 10 reads	304
CircFinder	ERR2208949	>10 reads	290
CircFinder	ERR2208949	1 reads	6740
CircFinder	ERR2208949	2 to 5 reads	4269
CircFinder	ERR2208949	6 to 10 reads	460
CircFinder	ERR2208951	>10 reads	436
CircFinder	ERR2208951	1 reads	3441
CircFinder	ERR2208951	2 to 5 reads	3936
CircFinder	ERR2208951	6 to 10 reads	747
CircFinder	ERR2208952	>10 reads	458
CircFinder	ERR2208952	1 reads	1278
CircFinder	ERR2208952	2 to 5 reads	2050
CircFinder	ERR2208952	6 to 10 reads	694
CircFinder	ERR2208953	>10 reads	319
CircFinder	ERR2208953	1 reads	3311
CircFinder	ERR2208953	2 to 5 reads	3463
CircFinder	ERR2208953	6 to 10 reads	625
CircFinder	ERR2208954	>10 reads	312
CircFinder	ERR2208954	1 reads	5439
CircFinder	ERR2208954	2 to 5 reads	4218
CircFinder	ERR2208954	6 to 10 reads	615
CircFinder	ERR2208956	>10 reads	1259
CircFinder	ERR2208956	1 reads	805
CircFinder	ERR2208956	2 to 5 reads	1539
CircFinder	ERR2208956	6 to 10 reads	915
CircFinder	ERR2208957	>10 reads	286
CircFinder	ERR2208957	1 reads	3861
CircFinder	ERR2208957	2 to 5 reads	3644
CircFinder	ERR2208957	6 to 10 reads	615
CircFinder	ERR2208958	>10 reads	228
CircFinder	ERR2208958	1 reads	6045
CircFinder	ERR2208958	2 to 5 reads	3852
CircFinder	ERR2208958	6 to 10 reads	449
CircFinder	ERR2208959	>10 reads	206
CircFinder	ERR2208959	1 reads	2530
CircFinder	ERR2208959	2 to 5 reads	2632
CircFinder	ERR2208959	6 to 10 reads	516
CircFinder	ERR2208960	>10 reads	676
CircFinder	ERR2208960	1 reads	1385
CircFinder	ERR2208960	2 to 5 reads	2249
CircFinder	ERR2208960	6 to 10 reads	846
CircFinder	ERR2208961	>10 reads	366
CircFinder	ERR2208961	1 reads	1555
CircFinder	ERR2208961	2 to 5 reads	2129
CircFinder	ERR2208961	6 to 10 reads	673
CircFinder	ERR2208962	>10 reads	190
CircFinder	ERR2208962	1 reads	3781
CircFinder	ERR2208962	2 to 5 reads	3170
CircFinder	ERR2208962	6 to 10 reads	429
CircFinder	ERR2208963	>10 reads	770
CircFinder	ERR2208963	1 reads	1415
CircFinder	ERR2208963	2 to 5 reads	2342
CircFinder	ERR2208963	6 to 10 reads	904
CircFinder	ERR2208964	>10 reads	520
CircFinder	ERR2208964	1 reads	3124
CircFinder	ERR2208964	2 to 5 reads	3824
CircFinder	ERR2208964	6 to 10 reads	896
CircFinder	ERR2208965	>10 reads	319
CircFinder	ERR2208965	1 reads	6417
CircFinder	ERR2208965	2 to 5 reads	4094
CircFinder	ERR2208965	6 to 10 reads	512
CircFinder	ERR2208966	>10 reads	422
CircFinder	ERR2208966	1 reads	4055
CircFinder	ERR2208966	2 to 5 reads	4440
CircFinder	ERR2208966	6 to 10 reads	815
CircFinder	ERR2208967	>10 reads	168
CircFinder	ERR2208967	1 reads	4615
CircFinder	ERR2208967	2 to 5 reads	3276
CircFinder	ERR2208967	6 to 10 reads	374
CircFinder	ERR2208968	>10 reads	626
CircFinder	ERR2208968	1 reads	5537
CircFinder	ERR2208968	2 to 5 reads	5469
CircFinder	ERR2208968	6 to 10 reads	940
CircFinder	ERR2208969	>10 reads	371
CircFinder	ERR2208969	1 reads	4372
CircFinder	ERR2208969	2 to 5 reads	4150
CircFinder	ERR2208969	6 to 10 reads	725
CircFinder	ERR2208970	>10 reads	298
CircFinder	ERR2208970	1 reads	5386
CircFinder	ERR2208970	2 to 5 reads	3823
CircFinder	ERR2208970	6 to 10 reads	549
CircFinder	ERR2208971	>10 reads	383
CircFinder	ERR2208971	1 reads	1131
CircFinder	ERR2208971	2 to 5 reads	1873
CircFinder	ERR2208971	6 to 10 reads	615
CircFinder	ERR2208972	>10 reads	439
CircFinder	ERR2208972	1 reads	5632
CircFinder	ERR2208972	2 to 5 reads	4948
CircFinder	ERR2208972	6 to 10 reads	789
CircFinder	ERR2208973	>10 reads	1293
CircFinder	ERR2208973	1 reads	986
CircFinder	ERR2208973	2 to 5 reads	1733
CircFinder	ERR2208973	6 to 10 reads	893
CircFinder	ERR2208974	>10 reads	391
CircFinder	ERR2208974	1 reads	4872
CircFinder	ERR2208974	2 to 5 reads	4628
CircFinder	ERR2208974	6 to 10 reads	779
CircFinder	ERR2208975	>10 reads	9761
CircFinder	ERR2208975	1 reads	3393
CircFinder	ERR2208975	2 to 5 reads	7858
CircFinder	ERR2208975	6 to 10 reads	5572
CircFinder	ERR2208977	>10 reads	585
CircFinder	ERR2208977	1 reads	656
CircFinder	ERR2208977	2 to 5 reads	1101
CircFinder	ERR2208977	6 to 10 reads	562
CircFinder	ERR3262561	>10 reads	418
CircFinder	ERR3262561	1 reads	4995
CircFinder	ERR3262561	2 to 5 reads	5145
CircFinder	ERR3262561	6 to 10 reads	788
CircFinder	ERR3262562	>10 reads	1889
CircFinder	ERR3262562	1 reads	917
CircFinder	ERR3262562	2 to 5 reads	1920
CircFinder	ERR3262562	6 to 10 reads	1243
CircFinder	ERR3262563	>10 reads	3230
CircFinder	ERR3262563	1 reads	1949
CircFinder	ERR3262563	2 to 5 reads	4076
CircFinder	ERR3262563	6 to 10 reads	2465
CircFinder	ERR3262564	>10 reads	2223
CircFinder	ERR3262564	1 reads	3781
CircFinder	ERR3262564	2 to 5 reads	7067
CircFinder	ERR3262564	6 to 10 reads	2903
CircFinder	ERR3262565	>10 reads	6281
CircFinder	ERR3262565	1 reads	4665
CircFinder	ERR3262565	2 to 5 reads	10270
CircFinder	ERR3262565	6 to 10 reads	5448
FindCirc	ERR2208887	>10 reads	2713
FindCirc	ERR2208887	2 to 5 reads	3826
FindCirc	ERR2208887	6 to 10 reads	2463
FindCirc	ERR2208888	>10 reads	2005
FindCirc	ERR2208888	2 to 5 reads	3496
FindCirc	ERR2208888	6 to 10 reads	2048
FindCirc	ERR2208889	>10 reads	1388
FindCirc	ERR2208889	2 to 5 reads	954
FindCirc	ERR2208889	6 to 10 reads	706
FindCirc	ERR2208890	>10 reads	2499
FindCirc	ERR2208890	2 to 5 reads	4427
FindCirc	ERR2208890	6 to 10 reads	2418
FindCirc	ERR2208891	>10 reads	502
FindCirc	ERR2208891	2 to 5 reads	4312
FindCirc	ERR2208891	6 to 10 reads	647
FindCirc	ERR2208892	>10 reads	311
FindCirc	ERR2208892	2 to 5 reads	3417
FindCirc	ERR2208892	6 to 10 reads	463
FindCirc	ERR2208893	>10 reads	243
FindCirc	ERR2208893	2 to 5 reads	3279
FindCirc	ERR2208893	6 to 10 reads	371
FindCirc	ERR2208894	>10 reads	569
FindCirc	ERR2208894	2 to 5 reads	5145
FindCirc	ERR2208894	6 to 10 reads	713
FindCirc	ERR2208895	>10 reads	1600
FindCirc	ERR2208895	2 to 5 reads	1419
FindCirc	ERR2208895	6 to 10 reads	1114
FindCirc	ERR2208896	>10 reads	277
FindCirc	ERR2208896	2 to 5 reads	3459
FindCirc	ERR2208896	6 to 10 reads	525
FindCirc	ERR2208897	>10 reads	434
FindCirc	ERR2208897	2 to 5 reads	4049
FindCirc	ERR2208897	6 to 10 reads	656
FindCirc	ERR2208898	>10 reads	552
FindCirc	ERR2208898	2 to 5 reads	514
FindCirc	ERR2208898	6 to 10 reads	370
FindCirc	ERR2208899	>10 reads	3371
FindCirc	ERR2208899	2 to 5 reads	2228
FindCirc	ERR2208899	6 to 10 reads	1856
FindCirc	ERR2208900	>10 reads	3772
FindCirc	ERR2208900	2 to 5 reads	8848
FindCirc	ERR2208900	6 to 10 reads	4031
FindCirc	ERR2208901	>10 reads	2565
FindCirc	ERR2208901	2 to 5 reads	3953
FindCirc	ERR2208901	6 to 10 reads	2385
FindCirc	ERR2208902	>10 reads	255
FindCirc	ERR2208902	2 to 5 reads	2718
FindCirc	ERR2208902	6 to 10 reads	450
FindCirc	ERR2208903	>10 reads	2977
FindCirc	ERR2208903	2 to 5 reads	4788
FindCirc	ERR2208903	6 to 10 reads	2834
FindCirc	ERR2208904	>10 reads	1037
FindCirc	ERR2208904	2 to 5 reads	5378
FindCirc	ERR2208904	6 to 10 reads	1506
FindCirc	ERR2208905	>10 reads	243
FindCirc	ERR2208905	2 to 5 reads	3479
FindCirc	ERR2208905	6 to 10 reads	436
FindCirc	ERR2208906	>10 reads	239
FindCirc	ERR2208906	2 to 5 reads	3435
FindCirc	ERR2208906	6 to 10 reads	394
FindCirc	ERR2208907	>10 reads	2447
FindCirc	ERR2208907	2 to 5 reads	1803
FindCirc	ERR2208907	6 to 10 reads	1397
FindCirc	ERR2208908	>10 reads	219
FindCirc	ERR2208908	2 to 5 reads	3045
FindCirc	ERR2208908	6 to 10 reads	383
FindCirc	ERR2208909	>10 reads	121
FindCirc	ERR2208909	2 to 5 reads	2378
FindCirc	ERR2208909	6 to 10 reads	235
FindCirc	ERR2208910	>10 reads	890
FindCirc	ERR2208910	2 to 5 reads	2524
FindCirc	ERR2208910	6 to 10 reads	1178
FindCirc	ERR2208911	>10 reads	214
FindCirc	ERR2208911	2 to 5 reads	3209
FindCirc	ERR2208911	6 to 10 reads	396
FindCirc	ERR2208912	>10 reads	512
FindCirc	ERR2208912	2 to 5 reads	1996
FindCirc	ERR2208912	6 to 10 reads	752
FindCirc	ERR2208913	>10 reads	571
FindCirc	ERR2208913	2 to 5 reads	5090
FindCirc	ERR2208913	6 to 10 reads	818
FindCirc	ERR2208914	>10 reads	242
FindCirc	ERR2208914	2 to 5 reads	3400
FindCirc	ERR2208914	6 to 10 reads	372
FindCirc	ERR2208915	>10 reads	348
FindCirc	ERR2208915	2 to 5 reads	3941
FindCirc	ERR2208915	6 to 10 reads	516
FindCirc	ERR2208916	>10 reads	626
FindCirc	ERR2208916	2 to 5 reads	1303
FindCirc	ERR2208916	6 to 10 reads	640
FindCirc	ERR2208918	>10 reads	861
FindCirc	ERR2208918	2 to 5 reads	1599
FindCirc	ERR2208918	6 to 10 reads	745
FindCirc	ERR2208919	>10 reads	1987
FindCirc	ERR2208919	2 to 5 reads	1886
FindCirc	ERR2208919	6 to 10 reads	1424
FindCirc	ERR2208920	>10 reads	2297
FindCirc	ERR2208920	2 to 5 reads	2373
FindCirc	ERR2208920	6 to 10 reads	1714
FindCirc	ERR2208921	>10 reads	267
FindCirc	ERR2208921	2 to 5 reads	3306
FindCirc	ERR2208921	6 to 10 reads	457
FindCirc	ERR2208922	>10 reads	900
FindCirc	ERR2208922	2 to 5 reads	1377
FindCirc	ERR2208922	6 to 10 reads	816
FindCirc	ERR2208923	>10 reads	381
FindCirc	ERR2208923	2 to 5 reads	4268
FindCirc	ERR2208923	6 to 10 reads	576
FindCirc	ERR2208924	>10 reads	983
FindCirc	ERR2208924	2 to 5 reads	501
FindCirc	ERR2208924	6 to 10 reads	441
FindCirc	ERR2208926	>10 reads	281
FindCirc	ERR2208926	2 to 5 reads	3003
FindCirc	ERR2208926	6 to 10 reads	501
FindCirc	ERR2208927	>10 reads	314
FindCirc	ERR2208927	2 to 5 reads	3752
FindCirc	ERR2208927	6 to 10 reads	496
FindCirc	ERR2208928	>10 reads	214
FindCirc	ERR2208928	2 to 5 reads	3166
FindCirc	ERR2208928	6 to 10 reads	381
FindCirc	ERR2208929	>10 reads	240
FindCirc	ERR2208929	2 to 5 reads	3028
FindCirc	ERR2208929	6 to 10 reads	383
FindCirc	ERR2208930	>10 reads	271
FindCirc	ERR2208930	2 to 5 reads	3554
FindCirc	ERR2208930	6 to 10 reads	548
FindCirc	ERR2208931	>10 reads	254
FindCirc	ERR2208931	2 to 5 reads	1114
FindCirc	ERR2208931	6 to 10 reads	407
FindCirc	ERR2208932	>10 reads	232
FindCirc	ERR2208932	2 to 5 reads	2977
FindCirc	ERR2208932	6 to 10 reads	430
FindCirc	ERR2208933	>10 reads	203
FindCirc	ERR2208933	2 to 5 reads	2931
FindCirc	ERR2208933	6 to 10 reads	355
FindCirc	ERR2208934	>10 reads	132
FindCirc	ERR2208934	2 to 5 reads	1471
FindCirc	ERR2208934	6 to 10 reads	337
FindCirc	ERR2208935	>10 reads	551
FindCirc	ERR2208935	2 to 5 reads	875
FindCirc	ERR2208935	6 to 10 reads	520
FindCirc	ERR2208936	>10 reads	449
FindCirc	ERR2208936	2 to 5 reads	1402
FindCirc	ERR2208936	6 to 10 reads	619
FindCirc	ERR2208937	>10 reads	2677
FindCirc	ERR2208937	2 to 5 reads	1737
FindCirc	ERR2208937	6 to 10 reads	1483
FindCirc	ERR2208938	>10 reads	158
FindCirc	ERR2208938	2 to 5 reads	2751
FindCirc	ERR2208938	6 to 10 reads	313
FindCirc	ERR2208939	>10 reads	671
FindCirc	ERR2208939	2 to 5 reads	4272
FindCirc	ERR2208939	6 to 10 reads	1019
FindCirc	ERR2208940	>10 reads	186
FindCirc	ERR2208940	2 to 5 reads	2936
FindCirc	ERR2208940	6 to 10 reads	377
FindCirc	ERR2208941	>10 reads	298
FindCirc	ERR2208941	2 to 5 reads	3248
FindCirc	ERR2208941	6 to 10 reads	511
FindCirc	ERR2208942	>10 reads	382
FindCirc	ERR2208942	2 to 5 reads	3478
FindCirc	ERR2208942	6 to 10 reads	669
FindCirc	ERR2208943	>10 reads	162
FindCirc	ERR2208943	2 to 5 reads	2690
FindCirc	ERR2208943	6 to 10 reads	330
FindCirc	ERR2208944	>10 reads	247
FindCirc	ERR2208944	2 to 5 reads	3378
FindCirc	ERR2208944	6 to 10 reads	415
FindCirc	ERR2208945	>10 reads	288
FindCirc	ERR2208945	2 to 5 reads	3757
FindCirc	ERR2208945	6 to 10 reads	489
FindCirc	ERR2208946	>10 reads	444
FindCirc	ERR2208946	2 to 5 reads	4188
FindCirc	ERR2208946	6 to 10 reads	636
FindCirc	ERR2208947	>10 reads	270
FindCirc	ERR2208947	2 to 5 reads	1558
FindCirc	ERR2208947	6 to 10 reads	453
FindCirc	ERR2208948	>10 reads	164
FindCirc	ERR2208948	2 to 5 reads	1273
FindCirc	ERR2208948	6 to 10 reads	357
FindCirc	ERR2208949	>10 reads	315
FindCirc	ERR2208949	2 to 5 reads	3746
FindCirc	ERR2208949	6 to 10 reads	507
FindCirc	ERR2208951	>10 reads	423
FindCirc	ERR2208951	2 to 5 reads	2964
FindCirc	ERR2208951	6 to 10 reads	784
FindCirc	ERR2208952	>10 reads	463
FindCirc	ERR2208952	2 to 5 reads	1293
FindCirc	ERR2208952	6 to 10 reads	546
FindCirc	ERR2208953	>10 reads	352
FindCirc	ERR2208953	2 to 5 reads	2646
FindCirc	ERR2208953	6 to 10 reads	584
FindCirc	ERR2208954	>10 reads	296
FindCirc	ERR2208954	2 to 5 reads	3093
FindCirc	ERR2208954	6 to 10 reads	574
FindCirc	ERR2208956	>10 reads	1032
FindCirc	ERR2208956	2 to 5 reads	822
FindCirc	ERR2208956	6 to 10 reads	589
FindCirc	ERR2208957	>10 reads	321
FindCirc	ERR2208957	2 to 5 reads	3076
FindCirc	ERR2208957	6 to 10 reads	585
FindCirc	ERR2208958	>10 reads	273
FindCirc	ERR2208958	2 to 5 reads	3409
FindCirc	ERR2208958	6 to 10 reads	452
FindCirc	ERR2208959	>10 reads	236
FindCirc	ERR2208959	2 to 5 reads	2134
FindCirc	ERR2208959	6 to 10 reads	529
FindCirc	ERR2208960	>10 reads	615
FindCirc	ERR2208960	2 to 5 reads	1412
FindCirc	ERR2208960	6 to 10 reads	664
FindCirc	ERR2208961	>10 reads	411
FindCirc	ERR2208961	2 to 5 reads	1422
FindCirc	ERR2208961	6 to 10 reads	530
FindCirc	ERR2208962	>10 reads	210
FindCirc	ERR2208962	2 to 5 reads	2724
FindCirc	ERR2208962	6 to 10 reads	439
FindCirc	ERR2208963	>10 reads	673
FindCirc	ERR2208963	2 to 5 reads	1551
FindCirc	ERR2208963	6 to 10 reads	687
FindCirc	ERR2208964	>10 reads	565
FindCirc	ERR2208964	2 to 5 reads	2804
FindCirc	ERR2208964	6 to 10 reads	789
FindCirc	ERR2208965	>10 reads	321
FindCirc	ERR2208965	2 to 5 reads	3493
FindCirc	ERR2208965	6 to 10 reads	520
FindCirc	ERR2208966	>10 reads	463
FindCirc	ERR2208966	2 to 5 reads	3397
FindCirc	ERR2208966	6 to 10 reads	748
FindCirc	ERR2208967	>10 reads	173
FindCirc	ERR2208967	2 to 5 reads	2692
FindCirc	ERR2208967	6 to 10 reads	411
FindCirc	ERR2208968	>10 reads	618
FindCirc	ERR2208968	2 to 5 reads	4214
FindCirc	ERR2208968	6 to 10 reads	911
FindCirc	ERR2208969	>10 reads	391
FindCirc	ERR2208969	2 to 5 reads	3206
FindCirc	ERR2208969	6 to 10 reads	716
FindCirc	ERR2208970	>10 reads	336
FindCirc	ERR2208970	2 to 5 reads	3228
FindCirc	ERR2208970	6 to 10 reads	528
FindCirc	ERR2208971	>10 reads	401
FindCirc	ERR2208971	2 to 5 reads	1357
FindCirc	ERR2208971	6 to 10 reads	544
FindCirc	ERR2208972	>10 reads	501
FindCirc	ERR2208972	2 to 5 reads	3923
FindCirc	ERR2208972	6 to 10 reads	748
FindCirc	ERR2208973	>10 reads	988
FindCirc	ERR2208973	2 to 5 reads	804
FindCirc	ERR2208973	6 to 10 reads	534
FindCirc	ERR2208974	>10 reads	332
FindCirc	ERR2208974	2 to 5 reads	3205
FindCirc	ERR2208974	6 to 10 reads	644
FindCirc	ERR2208975	>10 reads	7990
FindCirc	ERR2208975	2 to 5 reads	4594
FindCirc	ERR2208975	6 to 10 reads	3954
FindCirc	ERR2208977	>10 reads	538
FindCirc	ERR2208977	2 to 5 reads	676
FindCirc	ERR2208977	6 to 10 reads	450
FindCirc	ERR3262561	>10 reads	500
FindCirc	ERR3262561	2 to 5 reads	4135
FindCirc	ERR3262561	6 to 10 reads	782
FindCirc	ERR3262562	>10 reads	1661
FindCirc	ERR3262562	2 to 5 reads	977
FindCirc	ERR3262562	6 to 10 reads	854
FindCirc	ERR3262563	>10 reads	2975
FindCirc	ERR3262563	2 to 5 reads	2358
FindCirc	ERR3262563	6 to 10 reads	1812
FindCirc	ERR3262564	>10 reads	2226
FindCirc	ERR3262564	2 to 5 reads	4981
FindCirc	ERR3262564	6 to 10 reads	2489
FindCirc	ERR3262565	>10 reads	5452
FindCirc	ERR3262565	2 to 5 reads	6268
FindCirc	ERR3262565	6 to 10 reads	4067

## Sheet: Figure 1b
Tools	Samples	Var1	Freq
CIRI	SRR10841996	>10 reads	228
CIRI	SRR10841996	2 to 5 reads	768
CIRI	SRR10841996	6 to 10 reads	351
CIRI	SRR10842347	>10 reads	782
CIRI	SRR10842347	2 to 5 reads	19
CIRI	SRR10842347	6 to 10 reads	29
CIRI	SRR10842349	>10 reads	101
CIRI	SRR10842349	2 to 5 reads	749
CIRI	SRR10842349	6 to 10 reads	191
CIRI	SRR10842352	>10 reads	173
CIRI	SRR10842352	2 to 5 reads	1458
CIRI	SRR10842352	6 to 10 reads	320
CIRI	SRR10842360	>10 reads	359
CIRI	SRR10842360	2 to 5 reads	354
CIRI	SRR10842360	6 to 10 reads	269
CIRI	SRR10842363	>10 reads	69
CIRI	SRR10842363	2 to 5 reads	674
CIRI	SRR10842363	6 to 10 reads	141
CIRI	SRR10842364	>10 reads	108
CIRI	SRR10842364	2 to 5 reads	624
CIRI	SRR10842364	6 to 10 reads	228
CIRI	SRR10842365	>10 reads	1433
CIRI	SRR10842365	2 to 5 reads	472
CIRI	SRR10842365	6 to 10 reads	540
CIRI	SRR10842368	>10 reads	101
CIRI	SRR10842368	2 to 5 reads	1
CIRI	SRR10842368	6 to 10 reads	4
CIRI	SRR10842369	>10 reads	218
CIRI	SRR10842369	2 to 5 reads	1353
CIRI	SRR10842369	6 to 10 reads	380
CIRI	SRR10842371	>10 reads	865
CIRI	SRR10842371	2 to 5 reads	120
CIRI	SRR10842371	6 to 10 reads	223
CIRI	SRR10842373	>10 reads	817
CIRI	SRR10842373	2 to 5 reads	2949
CIRI	SRR10842373	6 to 10 reads	1030
CIRI	SRR10842375	>10 reads	213
CIRI	SRR10842375	2 to 5 reads	71
CIRI	SRR10842375	6 to 10 reads	81
CIRI	SRR10842377	>10 reads	475
CIRI	SRR10842377	2 to 5 reads	1650
CIRI	SRR10842377	6 to 10 reads	673
CIRI	SRR10842379	>10 reads	354
CIRI	SRR10842379	2 to 5 reads	249
CIRI	SRR10842379	6 to 10 reads	212
CIRI	SRR10842381	>10 reads	1525
CIRI	SRR10842381	2 to 5 reads	757
CIRI	SRR10842381	6 to 10 reads	778
CIRI	SRR10899955	>10 reads	281
CIRI	SRR10899955	2 to 5 reads	8
CIRI	SRR10899955	6 to 10 reads	6
CIRI	SRR10899967	>10 reads	338
CIRI	SRR10899967	2 to 5 reads	377
CIRI	SRR10899967	6 to 10 reads	298
CIRI	SRR10899976	>10 reads	513
CIRI	SRR10899976	2 to 5 reads	1153
CIRI	SRR10899976	6 to 10 reads	609
CIRI	SRR10899977	>10 reads	49
CIRI	SRR10899977	2 to 5 reads	605
CIRI	SRR10899977	6 to 10 reads	107
CIRI	SRR10899978	>10 reads	1020
CIRI	SRR10899978	2 to 5 reads	496
CIRI	SRR10899978	6 to 10 reads	485
CIRI	SRR10899981	>10 reads	528
CIRI	SRR10899981	2 to 5 reads	161
CIRI	SRR10899981	6 to 10 reads	229
CIRI	SRR10899982	>10 reads	287
CIRI	SRR10899982	2 to 5 reads	1358
CIRI	SRR10899982	6 to 10 reads	512
CIRI	SRR10899983	>10 reads	488
CIRI	SRR10899983	2 to 5 reads	1822
CIRI	SRR10899983	6 to 10 reads	691
CIRI	SRR10899986	>10 reads	509
CIRI	SRR10899986	2 to 5 reads	70
CIRI	SRR10899986	6 to 10 reads	91
CIRI	SRR10899988	>10 reads	318
CIRI	SRR10899988	2 to 5 reads	362
CIRI	SRR10899988	6 to 10 reads	257
CIRI	SRR10899989	>10 reads	250
CIRI	SRR10899989	2 to 5 reads	259
CIRI	SRR10899989	6 to 10 reads	216
CIRI	SRR10899991	>10 reads	792
CIRI	SRR10899991	2 to 5 reads	1856
CIRI	SRR10899991	6 to 10 reads	938
CIRI	SRR10899993	>10 reads	995
CIRI	SRR10899993	2 to 5 reads	124
CIRI	SRR10899993	6 to 10 reads	264
CIRI	SRR10899994	>10 reads	157
CIRI	SRR10899994	2 to 5 reads	844
CIRI	SRR10899994	6 to 10 reads	300
CIRI	SRR10899998	>10 reads	3701
CIRI	SRR10899998	2 to 5 reads	1623
CIRI	SRR10899998	6 to 10 reads	1528
CIRI	SRR10899999	>10 reads	62
CIRI	SRR10899999	2 to 5 reads	36
CIRI	SRR10899999	6 to 10 reads	42
CIRI	SRR10900001	>10 reads	2088
CIRI	SRR10900001	2 to 5 reads	2294
CIRI	SRR10900001	6 to 10 reads	1584
CIRI	SRR10900002	>10 reads	532
CIRI	SRR10900002	2 to 5 reads	1280
CIRI	SRR10900002	6 to 10 reads	684
CIRI	SRR10900006	>10 reads	689
CIRI	SRR10900006	2 to 5 reads	1603
CIRI	SRR10900006	6 to 10 reads	801
CIRI	SRR10900008	>10 reads	262
CIRI	SRR10900008	2 to 5 reads	1179
CIRI	SRR10900008	6 to 10 reads	463
CIRI	SRR10900010	>10 reads	370
CIRI	SRR10900010	2 to 5 reads	370
CIRI	SRR10900010	6 to 10 reads	256
CIRI	SRR10900011	>10 reads	306
CIRI	SRR10900011	2 to 5 reads	2
CIRI	SRR10900011	6 to 10 reads	1
CIRI	SRR10900013	>10 reads	39
CIRI	SRR10900013	2 to 5 reads	280
CIRI	SRR10900013	6 to 10 reads	104
CIRI	SRR10900014	>10 reads	1040
CIRI	SRR10900014	2 to 5 reads	712
CIRI	SRR10900014	6 to 10 reads	555
CIRI	SRR10900018	>10 reads	468
CIRI	SRR10900018	2 to 5 reads	4
CIRI	SRR10900018	6 to 10 reads	22
CIRI	SRR10900020	>10 reads	151
CIRI	SRR10900020	2 to 5 reads	1222
CIRI	SRR10900020	6 to 10 reads	257
CIRI	SRR10900021	>10 reads	73
CIRI	SRR10900021	2 to 5 reads	757
CIRI	SRR10900021	6 to 10 reads	159
CIRI	SRR10900547	>10 reads	16
CIRI	SRR10900547	2 to 5 reads	3
CIRI	SRR10900548	>10 reads	147
CIRI	SRR10900548	2 to 5 reads	72
CIRI	SRR10900548	6 to 10 reads	78
CIRI	SRR10900549	>10 reads	520
CIRI	SRR10900549	2 to 5 reads	1250
CIRI	SRR10900549	6 to 10 reads	645
CIRI	SRR10900552	>10 reads	684
CIRI	SRR10900552	2 to 5 reads	3895
CIRI	SRR10900552	6 to 10 reads	1022
CIRI	SRR10900553	>10 reads	353
CIRI	SRR10900553	2 to 5 reads	283
CIRI	SRR10900553	6 to 10 reads	212
CIRI	SRR10900554	>10 reads	216
CIRI	SRR10900554	2 to 5 reads	8
CIRI	SRR10900554	6 to 10 reads	13
CIRI	SRR10900559	>10 reads	446
CIRI	SRR10900559	2 to 5 reads	76
CIRI	SRR10900559	6 to 10 reads	110
CIRI	SRR10900560	>10 reads	91
CIRI	SRR10900560	2 to 5 reads	843
CIRI	SRR10900560	6 to 10 reads	162
CIRI	SRR10900562	>10 reads	35
CIRI	SRR10900562	2 to 5 reads	20
CIRI	SRR10900562	6 to 10 reads	23
CIRI	SRR10900563	>10 reads	1236
CIRI	SRR10900563	2 to 5 reads	234
CIRI	SRR10900563	6 to 10 reads	308
CIRI	SRR10900564	>10 reads	373
CIRI	SRR10900564	2 to 5 reads	271
CIRI	SRR10900564	6 to 10 reads	268
CIRI	SRR10900567	>10 reads	1466
CIRI	SRR10900567	2 to 5 reads	745
CIRI	SRR10900567	6 to 10 reads	702
CIRI	SRR10900568	>10 reads	243
CIRI	SRR10900568	2 to 5 reads	1676
CIRI	SRR10900568	6 to 10 reads	388
CIRI	SRR10900572	>10 reads	1792
CIRI	SRR10900572	2 to 5 reads	971
CIRI	SRR10900572	6 to 10 reads	937
CIRI	SRR10900574	>10 reads	607
CIRI	SRR10900574	2 to 5 reads	2762
CIRI	SRR10900574	6 to 10 reads	788
CIRI	SRR10900575	>10 reads	260
CIRI	SRR10900575	2 to 5 reads	1749
CIRI	SRR10900575	6 to 10 reads	463
CIRI	SRR10900576	>10 reads	59
CIRI	SRR10900578	>10 reads	526
CIRI	SRR10900578	2 to 5 reads	1616
CIRI	SRR10900578	6 to 10 reads	694
CIRI	SRR10900580	>10 reads	206
CIRI	SRR10900580	2 to 5 reads	357
CIRI	SRR10900580	6 to 10 reads	268
CIRI	SRR10900583	>10 reads	682
CIRI	SRR10900583	2 to 5 reads	277
CIRI	SRR10900583	6 to 10 reads	335
CIRI	SRR10900585	>10 reads	397
CIRI	SRR10900585	2 to 5 reads	1304
CIRI	SRR10900585	6 to 10 reads	528
CIRI	SRR10900586	>10 reads	718
CIRI	SRR10900586	2 to 5 reads	2016
CIRI	SRR10900586	6 to 10 reads	888
CIRI	SRR10900589	>10 reads	139
CIRI	SRR10900589	2 to 5 reads	904
CIRI	SRR10900589	6 to 10 reads	261
CIRI	SRR10900591	>10 reads	398
CIRI	SRR10900591	2 to 5 reads	1111
CIRI	SRR10900591	6 to 10 reads	549
CIRI	SRR10900594	>10 reads	987
CIRI	SRR10900594	2 to 5 reads	2091
CIRI	SRR10900594	6 to 10 reads	1018
CIRI	SRR10900596	>10 reads	406
CIRI	SRR10900596	2 to 5 reads	1673
CIRI	SRR10900596	6 to 10 reads	558
CIRC	SRR10841996	>10 reads	214
CIRC	SRR10841996	1 reads	2949
CIRC	SRR10841996	2 to 5 reads	3422
CIRC	SRR10841996	6 to 10 reads	582
CIRC	SRR10842347	>10 reads	2077
CIRC	SRR10842347	1 reads	808
CIRC	SRR10842347	2 to 5 reads	998
CIRC	SRR10842347	6 to 10 reads	482
CIRC	SRR10842349	>10 reads	89
CIRC	SRR10842349	1 reads	2938
CIRC	SRR10842349	2 to 5 reads	2412
CIRC	SRR10842349	6 to 10 reads	365
CIRC	SRR10842352	>10 reads	150
CIRC	SRR10842352	1 reads	4996
CIRC	SRR10842352	2 to 5 reads	3555
CIRC	SRR10842352	6 to 10 reads	509
CIRC	SRR10842360	>10 reads	571
CIRC	SRR10842360	1 reads	2024
CIRC	SRR10842360	2 to 5 reads	3094
CIRC	SRR10842360	6 to 10 reads	904
CIRC	SRR10842363	>10 reads	56
CIRC	SRR10842363	1 reads	3274
CIRC	SRR10842363	2 to 5 reads	1851
CIRC	SRR10842363	6 to 10 reads	143
CIRC	SRR10842364	>10 reads	185
CIRC	SRR10842364	1 reads	2828
CIRC	SRR10842364	2 to 5 reads	2458
CIRC	SRR10842364	6 to 10 reads	425
CIRC	SRR10842365	>10 reads	1912
CIRC	SRR10842365	1 reads	2217
CIRC	SRR10842365	2 to 5 reads	4147
CIRC	SRR10842365	6 to 10 reads	1599
CIRC	SRR10842368	>10 reads	433
CIRC	SRR10842368	1 reads	752
CIRC	SRR10842368	2 to 5 reads	481
CIRC	SRR10842368	6 to 10 reads	234
CIRC	SRR10842369	>10 reads	460
CIRC	SRR10842369	1 reads	4324
CIRC	SRR10842369	2 to 5 reads	4038
CIRC	SRR10842369	6 to 10 reads	665
CIRC	SRR10842371	>10 reads	1282
CIRC	SRR10842371	1 reads	1297
CIRC	SRR10842371	2 to 5 reads	1754
CIRC	SRR10842371	6 to 10 reads	860
CIRC	SRR10842373	>10 reads	1064
CIRC	SRR10842373	1 reads	6872
CIRC	SRR10842373	2 to 5 reads	6858
CIRC	SRR10842373	6 to 10 reads	1474
CIRC	SRR10842375	>10 reads	534
CIRC	SRR10842375	1 reads	1271
CIRC	SRR10842375	2 to 5 reads	2202
CIRC	SRR10842375	6 to 10 reads	680
CIRC	SRR10842377	>10 reads	524
CIRC	SRR10842377	1 reads	4515
CIRC	SRR10842377	2 to 5 reads	4903
CIRC	SRR10842377	6 to 10 reads	948
CIRC	SRR10842379	>10 reads	532
CIRC	SRR10842379	1 reads	1852
CIRC	SRR10842379	2 to 5 reads	2383
CIRC	SRR10842379	6 to 10 reads	690
CIRC	SRR10842381	>10 reads	1826
CIRC	SRR10842381	1 reads	2658
CIRC	SRR10842381	2 to 5 reads	5197
CIRC	SRR10842381	6 to 10 reads	1784
CIRC	SRR10899955	>10 reads	1098
CIRC	SRR10899955	1 reads	891
CIRC	SRR10899955	2 to 5 reads	1359
CIRC	SRR10899955	6 to 10 reads	366
CIRC	SRR10899967	>10 reads	865
CIRC	SRR10899967	1 reads	1879
CIRC	SRR10899967	2 to 5 reads	3341
CIRC	SRR10899967	6 to 10 reads	1466
CIRC	SRR10899976	>10 reads	428
CIRC	SRR10899976	1 reads	3731
CIRC	SRR10899976	2 to 5 reads	4006
CIRC	SRR10899976	6 to 10 reads	803
CIRC	SRR10899977	>10 reads	41
CIRC	SRR10899977	1 reads	2905
CIRC	SRR10899977	2 to 5 reads	1631
CIRC	SRR10899977	6 to 10 reads	145
CIRC	SRR10899978	>10 reads	1246
CIRC	SRR10899978	1 reads	2050
CIRC	SRR10899978	2 to 5 reads	3377
CIRC	SRR10899978	6 to 10 reads	1132
CIRC	SRR10899981	>10 reads	979
CIRC	SRR10899981	1 reads	1467
CIRC	SRR10899981	2 to 5 reads	2515
CIRC	SRR10899981	6 to 10 reads	881
CIRC	SRR10899982	>10 reads	240
CIRC	SRR10899982	1 reads	4401
CIRC	SRR10899982	2 to 5 reads	4259
CIRC	SRR10899982	6 to 10 reads	544
CIRC	SRR10899983	>10 reads	586
CIRC	SRR10899983	1 reads	4792
CIRC	SRR10899983	2 to 5 reads	5555
CIRC	SRR10899983	6 to 10 reads	1127
CIRC	SRR10899986	>10 reads	1045
CIRC	SRR10899986	1 reads	1093
CIRC	SRR10899986	2 to 5 reads	1866
CIRC	SRR10899986	6 to 10 reads	611
CIRC	SRR10899988	>10 reads	395
CIRC	SRR10899988	1 reads	2129
CIRC	SRR10899988	2 to 5 reads	2368
CIRC	SRR10899988	6 to 10 reads	556
CIRC	SRR10899989	>10 reads	299
CIRC	SRR10899989	1 reads	1857
CIRC	SRR10899989	2 to 5 reads	2404
CIRC	SRR10899989	6 to 10 reads	527
CIRC	SRR10899991	>10 reads	878
CIRC	SRR10899991	1 reads	4715
CIRC	SRR10899991	2 to 5 reads	6002
CIRC	SRR10899991	6 to 10 reads	1297
CIRC	SRR10899993	>10 reads	1529
CIRC	SRR10899993	1 reads	1437
CIRC	SRR10899993	2 to 5 reads	2325
CIRC	SRR10899993	6 to 10 reads	1133
CIRC	SRR10899994	>10 reads	206
CIRC	SRR10899994	1 reads	3501
CIRC	SRR10899994	2 to 5 reads	3129
CIRC	SRR10899994	6 to 10 reads	496
CIRC	SRR10899998	>10 reads	3952
CIRC	SRR10899998	1 reads	4304
CIRC	SRR10899998	2 to 5 reads	6814
CIRC	SRR10899998	6 to 10 reads	2450
CIRC	SRR10899999	>10 reads	138
CIRC	SRR10899999	1 reads	910
CIRC	SRR10899999	2 to 5 reads	828
CIRC	SRR10899999	6 to 10 reads	250
CIRC	SRR10900001	>10 reads	1997
CIRC	SRR10900001	1 reads	5206
CIRC	SRR10900001	2 to 5 reads	7146
CIRC	SRR10900001	6 to 10 reads	2012
CIRC	SRR10900002	>10 reads	581
CIRC	SRR10900002	1 reads	3954
CIRC	SRR10900002	2 to 5 reads	4916
CIRC	SRR10900002	6 to 10 reads	1043
CIRC	SRR10900006	>10 reads	601
CIRC	SRR10900006	1 reads	4280
CIRC	SRR10900006	2 to 5 reads	4662
CIRC	SRR10900006	6 to 10 reads	905
CIRC	SRR10900008	>10 reads	275
CIRC	SRR10900008	1 reads	4089
CIRC	SRR10900008	2 to 5 reads	4380
CIRC	SRR10900008	6 to 10 reads	733
CIRC	SRR10900010	>10 reads	486
CIRC	SRR10900010	1 reads	2118
CIRC	SRR10900010	2 to 5 reads	2689
CIRC	SRR10900010	6 to 10 reads	684
CIRC	SRR10900011	>10 reads	835
CIRC	SRR10900011	1 reads	525
CIRC	SRR10900011	2 to 5 reads	662
CIRC	SRR10900011	6 to 10 reads	346
CIRC	SRR10900013	>10 reads	42
CIRC	SRR10900013	1 reads	1873
CIRC	SRR10900013	2 to 5 reads	1528
CIRC	SRR10900013	6 to 10 reads	217
CIRC	SRR10900014	>10 reads	1300
CIRC	SRR10900014	1 reads	2873
CIRC	SRR10900014	2 to 5 reads	4048
CIRC	SRR10900014	6 to 10 reads	1221
CIRC	SRR10900018	>10 reads	1171
CIRC	SRR10900018	1 reads	980
CIRC	SRR10900018	2 to 5 reads	890
CIRC	SRR10900018	6 to 10 reads	421
CIRC	SRR10900020	>10 reads	132
CIRC	SRR10900020	1 reads	4142
CIRC	SRR10900020	2 to 5 reads	2774
CIRC	SRR10900020	6 to 10 reads	411
CIRC	SRR10900021	>10 reads	54
CIRC	SRR10900021	1 reads	3357
CIRC	SRR10900021	2 to 5 reads	2194
CIRC	SRR10900021	6 to 10 reads	205
CIRC	SRR10900547	>10 reads	380
CIRC	SRR10900547	1 reads	625
CIRC	SRR10900547	2 to 5 reads	289
CIRC	SRR10900547	6 to 10 reads	48
CIRC	SRR10900548	>10 reads	539
CIRC	SRR10900548	1 reads	1164
CIRC	SRR10900548	2 to 5 reads	1786
CIRC	SRR10900548	6 to 10 reads	384
CIRC	SRR10900549	>10 reads	379
CIRC	SRR10900549	1 reads	3717
CIRC	SRR10900549	2 to 5 reads	3768
CIRC	SRR10900549	6 to 10 reads	686
CIRC	SRR10900552	>10 reads	543
CIRC	SRR10900552	1 reads	9222
CIRC	SRR10900552	2 to 5 reads	7125
CIRC	SRR10900552	6 to 10 reads	981
CIRC	SRR10900553	>10 reads	446
CIRC	SRR10900553	1 reads	1968
CIRC	SRR10900553	2 to 5 reads	2480
CIRC	SRR10900553	6 to 10 reads	600
CIRC	SRR10900554	>10 reads	992
CIRC	SRR10900554	1 reads	884
CIRC	SRR10900554	2 to 5 reads	1145
CIRC	SRR10900554	6 to 10 reads	306
CIRC	SRR10900559	>10 reads	1281
CIRC	SRR10900559	1 reads	1099
CIRC	SRR10900559	2 to 5 reads	2238
CIRC	SRR10900559	6 to 10 reads	1068
CIRC	SRR10900560	>10 reads	109
CIRC	SRR10900560	1 reads	3753
CIRC	SRR10900560	2 to 5 reads	2937
CIRC	SRR10900560	6 to 10 reads	328
CIRC	SRR10900562	>10 reads	70
CIRC	SRR10900562	1 reads	586
CIRC	SRR10900562	2 to 5 reads	480
CIRC	SRR10900562	6 to 10 reads	214
CIRC	SRR10900563	>10 reads	1833
CIRC	SRR10900563	1 reads	1388
CIRC	SRR10900563	2 to 5 reads	2162
CIRC	SRR10900563	6 to 10 reads	1035
CIRC	SRR10900564	>10 reads	572
CIRC	SRR10900564	1 reads	1820
CIRC	SRR10900564	2 to 5 reads	2560
CIRC	SRR10900564	6 to 10 reads	773
CIRC	SRR10900567	>10 reads	1873
CIRC	SRR10900567	1 reads	3076
CIRC	SRR10900567	2 to 5 reads	5198
CIRC	SRR10900567	6 to 10 reads	1838
CIRC	SRR10900568	>10 reads	296
CIRC	SRR10900568	1 reads	5309
CIRC	SRR10900568	2 to 5 reads	4134
CIRC	SRR10900568	6 to 10 reads	640
CIRC	SRR10900572	>10 reads	2103
CIRC	SRR10900572	1 reads	3162
CIRC	SRR10900572	2 to 5 reads	5906
CIRC	SRR10900572	6 to 10 reads	2225
CIRC	SRR10900574	>10 reads	552
CIRC	SRR10900574	1 reads	7122
CIRC	SRR10900574	2 to 5 reads	6044
CIRC	SRR10900574	6 to 10 reads	1026
CIRC	SRR10900575	>10 reads	356
CIRC	SRR10900575	1 reads	5223
CIRC	SRR10900575	2 to 5 reads	4204
CIRC	SRR10900575	6 to 10 reads	658
CIRC	SRR10900576	>10 reads	192
CIRC	SRR10900576	1 reads	615
CIRC	SRR10900576	2 to 5 reads	532
CIRC	SRR10900576	6 to 10 reads	54
CIRC	SRR10900578	>10 reads	458
CIRC	SRR10900578	1 reads	4003
CIRC	SRR10900578	2 to 5 reads	4113
CIRC	SRR10900578	6 to 10 reads	785
CIRC	SRR10900580	>10 reads	237
CIRC	SRR10900580	1 reads	2073
CIRC	SRR10900580	2 to 5 reads	2240
CIRC	SRR10900580	6 to 10 reads	563
CIRC	SRR10900583	>10 reads	896
CIRC	SRR10900583	1 reads	1477
CIRC	SRR10900583	2 to 5 reads	2169
CIRC	SRR10900583	6 to 10 reads	801
CIRC	SRR10900585	>10 reads	381
CIRC	SRR10900585	1 reads	3997
CIRC	SRR10900585	2 to 5 reads	4061
CIRC	SRR10900585	6 to 10 reads	764
CIRC	SRR10900586	>10 reads	641
CIRC	SRR10900586	1 reads	5382
CIRC	SRR10900586	2 to 5 reads	5778
CIRC	SRR10900586	6 to 10 reads	1163
CIRC	SRR10900589	>10 reads	123
CIRC	SRR10900589	1 reads	3493
CIRC	SRR10900589	2 to 5 reads	2946
CIRC	SRR10900589	6 to 10 reads	379
CIRC	SRR10900591	>10 reads	439
CIRC	SRR10900591	1 reads	3449
CIRC	SRR10900591	2 to 5 reads	4043
CIRC	SRR10900591	6 to 10 reads	872
CIRC	SRR10900594	>10 reads	868
CIRC	SRR10900594	1 reads	4923
CIRC	SRR10900594	2 to 5 reads	5459
CIRC	SRR10900594	6 to 10 reads	1109
CIRC	SRR10900596	>10 reads	358
CIRC	SRR10900596	1 reads	4588
CIRC	SRR10900596	2 to 5 reads	3889
CIRC	SRR10900596	6 to 10 reads	589
CircFinder	SRR10841996	>10 reads	76
CircFinder	SRR10841996	1 reads	2132
CircFinder	SRR10841996	2 to 5 reads	2150
CircFinder	SRR10841996	6 to 10 reads	248
CircFinder	SRR10842347	>10 reads	1500
CircFinder	SRR10842347	1 reads	70
CircFinder	SRR10842347	2 to 5 reads	287
CircFinder	SRR10842347	6 to 10 reads	384
CircFinder	SRR10842349	>10 reads	28
CircFinder	SRR10842349	1 reads	2156
CircFinder	SRR10842349	2 to 5 reads	1445
CircFinder	SRR10842349	6 to 10 reads	86
CircFinder	SRR10842352	>10 reads	43
CircFinder	SRR10842352	1 reads	4294
CircFinder	SRR10842352	2 to 5 reads	2064
CircFinder	SRR10842352	6 to 10 reads	134
CircFinder	SRR10842360	>10 reads	332
CircFinder	SRR10842360	1 reads	1121
CircFinder	SRR10842360	2 to 5 reads	1634
CircFinder	SRR10842360	6 to 10 reads	474
CircFinder	SRR10842363	>10 reads	16
CircFinder	SRR10842363	1 reads	2314
CircFinder	SRR10842363	2 to 5 reads	987
CircFinder	SRR10842363	6 to 10 reads	62
CircFinder	SRR10842364	>10 reads	29
CircFinder	SRR10842364	1 reads	1970
CircFinder	SRR10842364	2 to 5 reads	1445
CircFinder	SRR10842364	6 to 10 reads	131
CircFinder	SRR10842365	>10 reads	1362
CircFinder	SRR10842365	1 reads	1379
CircFinder	SRR10842365	2 to 5 reads	2942
CircFinder	SRR10842365	6 to 10 reads	1180
CircFinder	SRR10842368	>10 reads	244
CircFinder	SRR10842368	1 reads	18
CircFinder	SRR10842368	2 to 5 reads	39
CircFinder	SRR10842368	6 to 10 reads	47
CircFinder	SRR10842369	>10 reads	95
CircFinder	SRR10842369	1 reads	3696
CircFinder	SRR10842369	2 to 5 reads	2299
CircFinder	SRR10842369	6 to 10 reads	182
CircFinder	SRR10842371	>10 reads	962
CircFinder	SRR10842371	1 reads	421
CircFinder	SRR10842371	2 to 5 reads	1070
CircFinder	SRR10842371	6 to 10 reads	604
CircFinder	SRR10842373	>10 reads	330
CircFinder	SRR10842373	1 reads	6922
CircFinder	SRR10842373	2 to 5 reads	5054
CircFinder	SRR10842373	6 to 10 reads	680
CircFinder	SRR10842375	>10 reads	313
CircFinder	SRR10842375	1 reads	409
CircFinder	SRR10842375	2 to 5 reads	727
CircFinder	SRR10842375	6 to 10 reads	250
CircFinder	SRR10842377	>10 reads	195
CircFinder	SRR10842377	1 reads	3883
CircFinder	SRR10842377	2 to 5 reads	3472
CircFinder	SRR10842377	6 to 10 reads	441
CircFinder	SRR10842379	>10 reads	341
CircFinder	SRR10842379	1 reads	864
CircFinder	SRR10842379	2 to 5 reads	1269
CircFinder	SRR10842379	6 to 10 reads	383
CircFinder	SRR10842381	>10 reads	1336
CircFinder	SRR10842381	1 reads	2031
CircFinder	SRR10842381	2 to 5 reads	3866
CircFinder	SRR10842381	6 to 10 reads	1312
CircFinder	SRR10899955	>10 reads	600
CircFinder	SRR10899955	1 reads	34
CircFinder	SRR10899955	2 to 5 reads	69
CircFinder	SRR10899955	6 to 10 reads	107
CircFinder	SRR10899967	>10 reads	231
CircFinder	SRR10899967	1 reads	1201
CircFinder	SRR10899967	2 to 5 reads	1866
CircFinder	SRR10899967	6 to 10 reads	528
CircFinder	SRR10899976	>10 reads	220
CircFinder	SRR10899976	1 reads	3159
CircFinder	SRR10899976	2 to 5 reads	3258
CircFinder	SRR10899976	6 to 10 reads	508
CircFinder	SRR10899977	>10 reads	8
CircFinder	SRR10899977	1 reads	2098
CircFinder	SRR10899977	2 to 5 reads	684
CircFinder	SRR10899977	6 to 10 reads	40
CircFinder	SRR10899978	>10 reads	907
CircFinder	SRR10899978	1 reads	1488
CircFinder	SRR10899978	2 to 5 reads	2592
CircFinder	SRR10899978	6 to 10 reads	903
CircFinder	SRR10899981	>10 reads	530
CircFinder	SRR10899981	1 reads	633
CircFinder	SRR10899981	2 to 5 reads	1283
CircFinder	SRR10899981	6 to 10 reads	556
CircFinder	SRR10899982	>10 reads	95
CircFinder	SRR10899982	1 reads	3471
CircFinder	SRR10899982	2 to 5 reads	2875
CircFinder	SRR10899982	6 to 10 reads	289
CircFinder	SRR10899983	>10 reads	175
CircFinder	SRR10899983	1 reads	4626
CircFinder	SRR10899983	2 to 5 reads	3640
CircFinder	SRR10899983	6 to 10 reads	487
CircFinder	SRR10899986	>10 reads	575
CircFinder	SRR10899986	1 reads	283
CircFinder	SRR10899986	2 to 5 reads	642
CircFinder	SRR10899986	6 to 10 reads	344
CircFinder	SRR10899988	>10 reads	275
CircFinder	SRR10899988	1 reads	1083
CircFinder	SRR10899988	2 to 5 reads	1493
CircFinder	SRR10899988	6 to 10 reads	395
CircFinder	SRR10899989	>10 reads	193
CircFinder	SRR10899989	1 reads	831
CircFinder	SRR10899989	2 to 5 reads	1310
CircFinder	SRR10899989	6 to 10 reads	347
CircFinder	SRR10899991	>10 reads	374
CircFinder	SRR10899991	1 reads	4336
CircFinder	SRR10899991	2 to 5 reads	4503
CircFinder	SRR10899991	6 to 10 reads	711
CircFinder	SRR10899993	>10 reads	1196
CircFinder	SRR10899993	1 reads	567
CircFinder	SRR10899993	2 to 5 reads	1685
CircFinder	SRR10899993	6 to 10 reads	947
CircFinder	SRR10899994	>10 reads	33
CircFinder	SRR10899994	1 reads	2653
CircFinder	SRR10899994	2 to 5 reads	1794
CircFinder	SRR10899994	6 to 10 reads	184
CircFinder	SRR10899998	>10 reads	3167
CircFinder	SRR10899998	1 reads	3990
CircFinder	SRR10899998	2 to 5 reads	6484
CircFinder	SRR10899998	6 to 10 reads	2357
CircFinder	SRR10899999	>10 reads	91
CircFinder	SRR10899999	1 reads	184
CircFinder	SRR10899999	2 to 5 reads	341
CircFinder	SRR10899999	6 to 10 reads	131
CircFinder	SRR10900001	>10 reads	1267
CircFinder	SRR10900001	1 reads	5276
CircFinder	SRR10900001	2 to 5 reads	6472
CircFinder	SRR10900001	6 to 10 reads	1632
CircFinder	SRR10900002	>10 reads	226
CircFinder	SRR10900002	1 reads	3224
CircFinder	SRR10900002	2 to 5 reads	3473
CircFinder	SRR10900002	6 to 10 reads	532
CircFinder	SRR10900006	>10 reads	312
CircFinder	SRR10900006	1 reads	3891
CircFinder	SRR10900006	2 to 5 reads	3865
CircFinder	SRR10900006	6 to 10 reads	662
CircFinder	SRR10900008	>10 reads	79
CircFinder	SRR10900008	1 reads	3253
CircFinder	SRR10900008	2 to 5 reads	2895
CircFinder	SRR10900008	6 to 10 reads	303
CircFinder	SRR10900010	>10 reads	344
CircFinder	SRR10900010	1 reads	1113
CircFinder	SRR10900010	2 to 5 reads	1406
CircFinder	SRR10900010	6 to 10 reads	415
CircFinder	SRR10900011	>10 reads	595
CircFinder	SRR10900011	1 reads	36
CircFinder	SRR10900011	2 to 5 reads	17
CircFinder	SRR10900011	6 to 10 reads	14
CircFinder	SRR10900013	>10 reads	12
CircFinder	SRR10900013	1 reads	1051
CircFinder	SRR10900013	2 to 5 reads	854
CircFinder	SRR10900013	6 to 10 reads	60
CircFinder	SRR10900014	>10 reads	932
CircFinder	SRR10900014	1 reads	1956
CircFinder	SRR10900014	2 to 5 reads	2642
CircFinder	SRR10900014	6 to 10 reads	864
CircFinder	SRR10900018	>10 reads	841
CircFinder	SRR10900018	1 reads	43
CircFinder	SRR10900018	2 to 5 reads	123
CircFinder	SRR10900018	6 to 10 reads	182
CircFinder	SRR10900020	>10 reads	49
CircFinder	SRR10900020	1 reads	3452
CircFinder	SRR10900020	2 to 5 reads	1721
CircFinder	SRR10900020	6 to 10 reads	112
CircFinder	SRR10900021	>10 reads	13
CircFinder	SRR10900021	1 reads	2357
CircFinder	SRR10900021	2 to 5 reads	1176
CircFinder	SRR10900021	6 to 10 reads	63
CircFinder	SRR10900547	>10 reads	35
CircFinder	SRR10900547	1 reads	13
CircFinder	SRR10900547	2 to 5 reads	6
CircFinder	SRR10900547	6 to 10 reads	1
CircFinder	SRR10900548	>10 reads	172
CircFinder	SRR10900548	1 reads	331
CircFinder	SRR10900548	2 to 5 reads	600
CircFinder	SRR10900548	6 to 10 reads	253
CircFinder	SRR10900549	>10 reads	192
CircFinder	SRR10900549	1 reads	2937
CircFinder	SRR10900549	2 to 5 reads	2820
CircFinder	SRR10900549	6 to 10 reads	445
CircFinder	SRR10900552	>10 reads	249
CircFinder	SRR10900552	1 reads	9498
CircFinder	SRR10900552	2 to 5 reads	5589
CircFinder	SRR10900552	6 to 10 reads	476
CircFinder	SRR10900553	>10 reads	289
CircFinder	SRR10900553	1 reads	992
CircFinder	SRR10900553	2 to 5 reads	1343
CircFinder	SRR10900553	6 to 10 reads	433
CircFinder	SRR10900554	>10 reads	486
CircFinder	SRR10900554	1 reads	44
CircFinder	SRR10900554	2 to 5 reads	88
CircFinder	SRR10900554	6 to 10 reads	141
CircFinder	SRR10900559	>10 reads	702
CircFinder	SRR10900559	1 reads	341
CircFinder	SRR10900559	2 to 5 reads	770
CircFinder	SRR10900559	6 to 10 reads	380
CircFinder	SRR10900560	>10 reads	25
CircFinder	SRR10900560	1 reads	2743
CircFinder	SRR10900560	2 to 5 reads	1439
CircFinder	SRR10900560	6 to 10 reads	76
CircFinder	SRR10900562	>10 reads	43
CircFinder	SRR10900562	1 reads	92
CircFinder	SRR10900562	2 to 5 reads	151
CircFinder	SRR10900562	6 to 10 reads	62
CircFinder	SRR10900563	>10 reads	1456
CircFinder	SRR10900563	1 reads	845
CircFinder	SRR10900563	2 to 5 reads	1886
CircFinder	SRR10900563	6 to 10 reads	948
CircFinder	SRR10900564	>10 reads	342
CircFinder	SRR10900564	1 reads	987
CircFinder	SRR10900564	2 to 5 reads	1494
CircFinder	SRR10900564	6 to 10 reads	420
CircFinder	SRR10900567	>10 reads	1330
CircFinder	SRR10900567	1 reads	2194
CircFinder	SRR10900567	2 to 5 reads	3554
CircFinder	SRR10900567	6 to 10 reads	1307
CircFinder	SRR10900568	>10 reads	88
CircFinder	SRR10900568	1 reads	4713
CircFinder	SRR10900568	2 to 5 reads	2325
CircFinder	SRR10900568	6 to 10 reads	168
CircFinder	SRR10900572	>10 reads	1334
CircFinder	SRR10900572	1 reads	2622
CircFinder	SRR10900572	2 to 5 reads	4602
CircFinder	SRR10900572	6 to 10 reads	1634
CircFinder	SRR10900574	>10 reads	246
CircFinder	SRR10900574	1 reads	6902
CircFinder	SRR10900574	2 to 5 reads	4169
CircFinder	SRR10900574	6 to 10 reads	478
CircFinder	SRR10900575	>10 reads	98
CircFinder	SRR10900575	1 reads	4532
CircFinder	SRR10900575	2 to 5 reads	2639
CircFinder	SRR10900575	6 to 10 reads	178
CircFinder	SRR10900576	>10 reads	161
CircFinder	SRR10900576	1 reads	7
CircFinder	SRR10900576	2 to 5 reads	5
CircFinder	SRR10900576	6 to 10 reads	2
CircFinder	SRR10900578	>10 reads	240
CircFinder	SRR10900578	1 reads	3656
CircFinder	SRR10900578	2 to 5 reads	3416
CircFinder	SRR10900578	6 to 10 reads	493
CircFinder	SRR10900580	>10 reads	135
CircFinder	SRR10900580	1 reads	1210
CircFinder	SRR10900580	2 to 5 reads	1381
CircFinder	SRR10900580	6 to 10 reads	292
CircFinder	SRR10900583	>10 reads	644
CircFinder	SRR10900583	1 reads	1000
CircFinder	SRR10900583	2 to 5 reads	1692
CircFinder	SRR10900583	6 to 10 reads	647
CircFinder	SRR10900585	>10 reads	159
CircFinder	SRR10900585	1 reads	3277
CircFinder	SRR10900585	2 to 5 reads	2807
CircFinder	SRR10900585	6 to 10 reads	360
CircFinder	SRR10900586	>10 reads	316
CircFinder	SRR10900586	1 reads	5047
CircFinder	SRR10900586	2 to 5 reads	4740
CircFinder	SRR10900586	6 to 10 reads	646
CircFinder	SRR10900589	>10 reads	40
CircFinder	SRR10900589	1 reads	2552
CircFinder	SRR10900589	2 to 5 reads	1749
CircFinder	SRR10900589	6 to 10 reads	143
CircFinder	SRR10900591	>10 reads	179
CircFinder	SRR10900591	1 reads	2795
CircFinder	SRR10900591	2 to 5 reads	2813
CircFinder	SRR10900591	6 to 10 reads	416
CircFinder	SRR10900594	>10 reads	464
CircFinder	SRR10900594	1 reads	4784
CircFinder	SRR10900594	2 to 5 reads	4756
CircFinder	SRR10900594	6 to 10 reads	823
CircFinder	SRR10900596	>10 reads	173
CircFinder	SRR10900596	1 reads	4219
CircFinder	SRR10900596	2 to 5 reads	2994
CircFinder	SRR10900596	6 to 10 reads	348
FindCirc	SRR10841996	>10 reads	164
FindCirc	SRR10841996	2 to 5 reads	2450
FindCirc	SRR10841996	6 to 10 reads	348
FindCirc	SRR10842347	>10 reads	1639
FindCirc	SRR10842347	2 to 5 reads	207
FindCirc	SRR10842347	6 to 10 reads	312
FindCirc	SRR10842349	>10 reads	72
FindCirc	SRR10842349	2 to 5 reads	1732
FindCirc	SRR10842349	6 to 10 reads	189
FindCirc	SRR10842352	>10 reads	109
FindCirc	SRR10842352	2 to 5 reads	2632
FindCirc	SRR10842352	6 to 10 reads	250
FindCirc	SRR10842360	>10 reads	468
FindCirc	SRR10842360	2 to 5 reads	1918
FindCirc	SRR10842360	6 to 10 reads	612
FindCirc	SRR10842363	>10 reads	49
FindCirc	SRR10842363	2 to 5 reads	1296
FindCirc	SRR10842363	6 to 10 reads	118
FindCirc	SRR10842364	>10 reads	81
FindCirc	SRR10842364	2 to 5 reads	1840
FindCirc	SRR10842364	6 to 10 reads	247
FindCirc	SRR10842365	>10 reads	1669
FindCirc	SRR10842365	2 to 5 reads	2818
FindCirc	SRR10842365	6 to 10 reads	1297
FindCirc	SRR10842368	>10 reads	293
FindCirc	SRR10842368	2 to 5 reads	24
FindCirc	SRR10842368	6 to 10 reads	40
FindCirc	SRR10842369	>10 reads	170
FindCirc	SRR10842369	2 to 5 reads	2708
FindCirc	SRR10842369	6 to 10 reads	309
FindCirc	SRR10842371	>10 reads	1143
FindCirc	SRR10842371	2 to 5 reads	1025
FindCirc	SRR10842371	6 to 10 reads	685
FindCirc	SRR10842373	>10 reads	629
FindCirc	SRR10842373	2 to 5 reads	5414
FindCirc	SRR10842373	6 to 10 reads	856
FindCirc	SRR10842375	>10 reads	415
FindCirc	SRR10842375	2 to 5 reads	857
FindCirc	SRR10842375	6 to 10 reads	323
FindCirc	SRR10842377	>10 reads	364
FindCirc	SRR10842377	2 to 5 reads	3789
FindCirc	SRR10842377	6 to 10 reads	579
FindCirc	SRR10842379	>10 reads	472
FindCirc	SRR10842379	2 to 5 reads	1451
FindCirc	SRR10842379	6 to 10 reads	488
FindCirc	SRR10842381	>10 reads	1608
FindCirc	SRR10842381	2 to 5 reads	3749
FindCirc	SRR10842381	6 to 10 reads	1444
FindCirc	SRR10899955	>10 reads	680
FindCirc	SRR10899955	2 to 5 reads	55
FindCirc	SRR10899955	6 to 10 reads	92
FindCirc	SRR10899967	>10 reads	359
FindCirc	SRR10899967	2 to 5 reads	2189
FindCirc	SRR10899967	6 to 10 reads	694
FindCirc	SRR10899976	>10 reads	385
FindCirc	SRR10899976	2 to 5 reads	3429
FindCirc	SRR10899976	6 to 10 reads	647
FindCirc	SRR10899977	>10 reads	31
FindCirc	SRR10899977	2 to 5 reads	955
FindCirc	SRR10899977	6 to 10 reads	85
FindCirc	SRR10899978	>10 reads	1164
FindCirc	SRR10899978	2 to 5 reads	2638
FindCirc	SRR10899978	6 to 10 reads	1008
FindCirc	SRR10899981	>10 reads	761
FindCirc	SRR10899981	2 to 5 reads	1356
FindCirc	SRR10899981	6 to 10 reads	665
FindCirc	SRR10899982	>10 reads	217
FindCirc	SRR10899982	2 to 5 reads	3180
FindCirc	SRR10899982	6 to 10 reads	462
FindCirc	SRR10899983	>10 reads	360
FindCirc	SRR10899983	2 to 5 reads	4267
FindCirc	SRR10899983	6 to 10 reads	664
FindCirc	SRR10899986	>10 reads	748
FindCirc	SRR10899986	2 to 5 reads	607
FindCirc	SRR10899986	6 to 10 reads	419
FindCirc	SRR10899988	>10 reads	370
FindCirc	SRR10899988	2 to 5 reads	1644
FindCirc	SRR10899988	6 to 10 reads	471
FindCirc	SRR10899989	>10 reads	281
FindCirc	SRR10899989	2 to 5 reads	1501
FindCirc	SRR10899989	6 to 10 reads	430
FindCirc	SRR10899991	>10 reads	636
FindCirc	SRR10899991	2 to 5 reads	4695
FindCirc	SRR10899991	6 to 10 reads	939
FindCirc	SRR10899993	>10 reads	1429
FindCirc	SRR10899993	2 to 5 reads	1485
FindCirc	SRR10899993	6 to 10 reads	1002
FindCirc	SRR10899994	>10 reads	108
FindCirc	SRR10899994	2 to 5 reads	2150
FindCirc	SRR10899994	6 to 10 reads	270
FindCirc	SRR10899998	>10 reads	3553
FindCirc	SRR10899998	2 to 5 reads	5746
FindCirc	SRR10899998	6 to 10 reads	2255
FindCirc	SRR10899999	>10 reads	144
FindCirc	SRR10899999	2 to 5 reads	398
FindCirc	SRR10899999	6 to 10 reads	183
FindCirc	SRR10900001	>10 reads	1719
FindCirc	SRR10900001	2 to 5 reads	6141
FindCirc	SRR10900001	6 to 10 reads	1679
FindCirc	SRR10900002	>10 reads	403
FindCirc	SRR10900002	2 to 5 reads	3720
FindCirc	SRR10900002	6 to 10 reads	735
FindCirc	SRR10900006	>10 reads	552
FindCirc	SRR10900006	2 to 5 reads	4192
FindCirc	SRR10900006	6 to 10 reads	802
FindCirc	SRR10900008	>10 reads	190
FindCirc	SRR10900008	2 to 5 reads	3276
FindCirc	SRR10900008	6 to 10 reads	426
FindCirc	SRR10900010	>10 reads	454
FindCirc	SRR10900010	2 to 5 reads	1627
FindCirc	SRR10900010	6 to 10 reads	534
FindCirc	SRR10900011	>10 reads	635
FindCirc	SRR10900011	2 to 5 reads	4
FindCirc	SRR10900011	6 to 10 reads	17
FindCirc	SRR10900013	>10 reads	43
FindCirc	SRR10900013	2 to 5 reads	1111
FindCirc	SRR10900013	6 to 10 reads	117
FindCirc	SRR10900014	>10 reads	1153
FindCirc	SRR10900014	2 to 5 reads	2715
FindCirc	SRR10900014	6 to 10 reads	883
FindCirc	SRR10900018	>10 reads	994
FindCirc	SRR10900018	2 to 5 reads	92
FindCirc	SRR10900018	6 to 10 reads	154
FindCirc	SRR10900020	>10 reads	110
FindCirc	SRR10900020	2 to 5 reads	2147
FindCirc	SRR10900020	6 to 10 reads	213
FindCirc	SRR10900021	>10 reads	47
FindCirc	SRR10900021	2 to 5 reads	1553
FindCirc	SRR10900021	6 to 10 reads	122
FindCirc	SRR10900547	>10 reads	42
FindCirc	SRR10900547	2 to 5 reads	4
FindCirc	SRR10900547	6 to 10 reads	2
FindCirc	SRR10900548	>10 reads	243
FindCirc	SRR10900548	2 to 5 reads	714
FindCirc	SRR10900548	6 to 10 reads	304
FindCirc	SRR10900549	>10 reads	325
FindCirc	SRR10900549	2 to 5 reads	3017
FindCirc	SRR10900549	6 to 10 reads	583
FindCirc	SRR10900552	>10 reads	476
FindCirc	SRR10900552	2 to 5 reads	6208
FindCirc	SRR10900552	6 to 10 reads	785
FindCirc	SRR10900553	>10 reads	408
FindCirc	SRR10900553	2 to 5 reads	1492
FindCirc	SRR10900553	6 to 10 reads	481
FindCirc	SRR10900554	>10 reads	558
FindCirc	SRR10900554	2 to 5 reads	64
FindCirc	SRR10900554	6 to 10 reads	114
FindCirc	SRR10900559	>10 reads	869
FindCirc	SRR10900559	2 to 5 reads	757
FindCirc	SRR10900559	6 to 10 reads	530
FindCirc	SRR10900560	>10 reads	67
FindCirc	SRR10900560	2 to 5 reads	1845
FindCirc	SRR10900560	6 to 10 reads	145
FindCirc	SRR10900562	>10 reads	79
FindCirc	SRR10900562	2 to 5 reads	173
FindCirc	SRR10900562	6 to 10 reads	96
FindCirc	SRR10900563	>10 reads	1657
FindCirc	SRR10900563	2 to 5 reads	1696
FindCirc	SRR10900563	6 to 10 reads	970
FindCirc	SRR10900564	>10 reads	532
FindCirc	SRR10900564	2 to 5 reads	1654
FindCirc	SRR10900564	6 to 10 reads	556
FindCirc	SRR10900567	>10 reads	1631
FindCirc	SRR10900567	2 to 5 reads	3527
FindCirc	SRR10900567	6 to 10 reads	1359
FindCirc	SRR10900568	>10 reads	166
FindCirc	SRR10900568	2 to 5 reads	2839
FindCirc	SRR10900568	6 to 10 reads	315
FindCirc	SRR10900572	>10 reads	1744
FindCirc	SRR10900572	2 to 5 reads	4504
FindCirc	SRR10900572	6 to 10 reads	1676
FindCirc	SRR10900574	>10 reads	449
FindCirc	SRR10900574	2 to 5 reads	4608
FindCirc	SRR10900574	6 to 10 reads	637
FindCirc	SRR10900575	>10 reads	180
FindCirc	SRR10900575	2 to 5 reads	3167
FindCirc	SRR10900575	6 to 10 reads	384
FindCirc	SRR10900576	>10 reads	178
FindCirc	SRR10900576	2 to 5 reads	2
FindCirc	SRR10900576	6 to 10 reads	5
FindCirc	SRR10900578	>10 reads	398
FindCirc	SRR10900578	2 to 5 reads	3608
FindCirc	SRR10900578	6 to 10 reads	675
FindCirc	SRR10900580	>10 reads	213
FindCirc	SRR10900580	2 to 5 reads	1601
FindCirc	SRR10900580	6 to 10 reads	377
FindCirc	SRR10900583	>10 reads	833
FindCirc	SRR10900583	2 to 5 reads	1685
FindCirc	SRR10900583	6 to 10 reads	755
FindCirc	SRR10900585	>10 reads	297
FindCirc	SRR10900585	2 to 5 reads	3147
FindCirc	SRR10900585	6 to 10 reads	523
FindCirc	SRR10900586	>10 reads	556
FindCirc	SRR10900586	2 to 5 reads	5117
FindCirc	SRR10900586	6 to 10 reads	898
FindCirc	SRR10900589	>10 reads	107
FindCirc	SRR10900589	2 to 5 reads	2076
FindCirc	SRR10900589	6 to 10 reads	208
FindCirc	SRR10900591	>10 reads	319
FindCirc	SRR10900591	2 to 5 reads	3059
FindCirc	SRR10900591	6 to 10 reads	561
FindCirc	SRR10900594	>10 reads	755
FindCirc	SRR10900594	2 to 5 reads	4838
FindCirc	SRR10900594	6 to 10 reads	1023
FindCirc	SRR10900596	>10 reads	317
FindCirc	SRR10900596	2 to 5 reads	3219
FindCirc	SRR10900596	6 to 10 reads	467

## Sheet: Figure1e
circRNA_num	name
774	ERR2208898
901	ERR2208977
903	ERR2208931
922	ERR2208948
1058	ERR2208924
1077	ERR2208934
1166	ERR2208935
1292	ERR2208947
1309	ERR2208936
1353	ERR2208916
1403	ERR2208961
1407	ERR2208952
1415	ERR2208956
1541	ERR2208973
1553	ERR2208922
1596	ERR2208959
1603	ERR2208889
1608	ERR2208960
1629	ERR2208909
1749	ERR2208918
1784	ERR2208963
1817	ERR2208912
1862	ERR2208967
1872	ERR2208902
1882	ERR2208962
1910	ERR3262562
1971	ERR2208953
1972	ERR2208926
1980	ERR2208940
1986	ERR2208943
2003	ERR2208938
2052	ERR2208895
2058	ERR2208932
2143	ERR2208933
2186	ERR2208969
2194	ERR2208910
2198	ERR2208893
2205	ERR2208957
2245	ERR2208929
2257	ERR2208911
2258	ERR2208908
2265	ERR2208958
2265	ERR2208964
2278	ERR2208951
2290	ERR2208919
2328	ERR2208928
2360	ERR2208941
2377	ERR2208944
2388	ERR2208954
2389	ERR2208949
2401	ERR2208914
2411	ERR2208930
2426	ERR2208906
2469	ERR2208974
2473	ERR2208965
2489	ERR2208905
2489	ERR2208966
2492	ERR2208937
2494	ERR2208907
2494	ERR2208921
2517	ERR2208946
2524	ERR2208942
2573	ERR2208896
2586	ERR2208927
2618	ERR2208892
2632	ERR2208945
2670	ERR3262561
2736	ERR2208968
2778	ERR3262563
2815	ERR2208888
2825	ERR2208897
2831	ERR2208920
2868	ERR2208915
2996	ERR2208923
3014	ERR2208939
3071	ERR2208894
3087	ERR2208899
3232	ERR2208901
3269	ERR2208904
3311	ERR2208891
3354	ERR2208887
3449	ERR2208913
3553	ERR2208890
3610	ERR3262564
3658	ERR2208903
4361	ERR3262565
4436	ERR2208975
4525	ERR2208900

## Sheet: Figure 1f
circRNA_num	name
20	SRR10900547
102	SRR10900576
169	SRR10900562
225	SRR10842368
320	SRR10899999
390	SRR10900554
406	SRR10900011
441	SRR10899955
582	SRR10900548
605	SRR10900013
675	SRR10900018
687	SRR10842375
688	SRR10899977
832	SRR10842363
871	SRR10900021
910	SRR10899986
944	SRR10900559
1023	SRR10899989
1034	SRR10842347
1043	SRR10900560
1051	SRR10842364
1055	SRR10842349
1085	SRR10900580
1120	SRR10842379
1121	SRR10900553
1200	SRR10899988
1232	SRR10900564
1241	SRR10900010
1247	SRR10899981
1248	SRR10899994
1248	SRR10900589
1272	SRR10899967
1287	SRR10842360
1364	SRR10842371
1370	SRR10900020
1384	SRR10841996
1447	SRR10900583
1518	SRR10842352
1602	SRR10899993
1623	SRR10842369
1683	SRR10900008
1721	SRR10900568
1728	SRR10899982
1751	SRR10900563
1835	SRR10900585
1859	SRR10900591
1867	SRR10900549
1869	SRR10899978
1870	SRR10899976
1875	SRR10900575
1882	SRR10900552
1904	SRR10900014
1973	SRR10900596
1991	SRR10900578
2000	SRR10842377
2033	SRR10900002
2075	SRR10899983
2203	SRR10900006
2223	SRR10842365
2276	SRR10900567
2297	SRR10900586
2313	SRR10842381
2314	SRR10899991
2432	SRR10900574
2528	SRR10842373
2610	SRR10900594
2651	SRR10900572
2915	SRR10900001
3013	SRR10899998

## Sheet: Figure 1g
circRNA	gene
1	1515
2	566
3	261
4	128
5	83
6	47
7	25
8	22
9	11
10	4
11	16

## Sheet: Figure 1h
circRNA	gene
1	1333
2	412
3	188
4	86
5	38
6	21
7	14
8	6
9	5
10	2
11	5

## Sheet: Figure 2ab
chr	start	end	strand	ENSG	GeneSymbol	Pre_BenNonBen_FC	Pre_BenNonBen_pval	Post_BenNonBen_FC	Post_BenNonBen_pval
chr1	100049908	100069685	+	ENSG00000156875.13,ENSG00000283761.1	MFSD14A,RP4-714D9.5	0.201718	1	1.91591	1
chr1	100424221	100442996	+	ENSG00000079335.19	CDC14A	-0.85853	0.98101	1.90256	0.0176265
chr1	100906851	100921841	+	ENSG00000162695.11	SLC30A7	0.39442	0.132654	1.91016	0.00530826
chr1	10095460	10105744	+	ENSG00000130939.18	UBE4B	0.208968	0.732555	1.9973	0.0137324
chr1	10291081	10297246	+	ENSG00000054523.17	KIF1B	-0.111636	0.533034	1.02033	0.0425058
chr1	10347760	10348733	+	ENSG00000054523.17	KIF1B	-0.285055	0.319292	0.933466	0.0670738
chr1	103565434	103575540	+	ENSG00000236085.1,ENSG00000240038.6	RP5-1108M17.2,AMY2B	0.734348	1	1.63741	1
chr1	10403070	10404279	+	ENSG00000142657.20	PGD	0.293242	0.797138	1.09185	0.100668
chr1	108148278	108161293	-	ENSG00000085491.15	SLC25A24	0.520933	0.0847656	0.608736	0.121851
chr1	108181940	108185954	-	ENSG00000085491.15	SLC25A24	0.0934083	0.811365	1.8672	0.00845707
chr1	108793581	108800305	+	ENSG00000116266.10	STXBP3	0.0359394	0.724921	2.40242	0.000775165
chr1	109230877	109231786	+	ENSG00000031698.12	SARS	-0.448456	0.266711	0.473996	0.710434
chr1	11016843	11018873	+	ENSG00000120948.16,ENSG00000277726.4	TARDBP,RP4-635E18.9	-0.299765	1	1.80884	1
chr1	11073933	11074326	-	ENSG00000171824.13	EXOSC10	-0.272169	0.757499	-0.349613	0.963533
chr1	11073933	11076948	-	ENSG00000171824.13	EXOSC10	-0.319794	0.676192	-0.334921	0.851149
chr1	110891391	110892533	+	ENSG00000143119.12	CD53	-0.807825	0.112081	-0.53305	0.723732
chr1	111147641	111174963	+	ENSG00000134255.13	CEPT1	-0.352577	0.447558	0.607854	0.152786
chr1	112591524	112598086	-	ENSG00000007341.18	ST7L	0.446914	0.0567339	1.16602	0.0567846
chr1	112591524	112616895	-	ENSG00000007341.18	ST7L	-0.00185147	0.956576	-0.229798	0.511541
chr1	112597970	112600848	-	ENSG00000007341.18	ST7L	0.0531435	0.453591	1.08314	0.079694
chr1	112610840	112616895	-	ENSG00000007341.18	ST7L	-0.218076	0.421049	0.725791	0.30956
chr1	112653597	112659779	+	ENSG00000116489.12	CAPZA1	-0.403096	0.643315	1.23552	0.0134308
chr1	114463103	114464388	-	ENSG00000197323.11	TRIM33	0.0725629	0.847397	0.986361	0.106178
chr1	117402185	117405645	+	ENSG00000198162.12	MAN1A2	-0.303278	0.817045	1.01721	0.0913483
chr1	117402185	117414831	+	ENSG00000198162.12	MAN1A2	-0.0825272	0.494586	1.09585	0.0149161
chr1	117402185	117420649	+	ENSG00000198162.12	MAN1A2	0.189974	0.433268	1.352	0.00290353
chr1	117402185	117442325	+	ENSG00000198162.12	MAN1A2	0.0842753	0.809191	0.794696	0.0303056
chr1	117402185	117466427	+	ENSG00000198162.12	MAN1A2	0.317711	0.257285	1.58974	0.00605597
chr1	117442230	117466427	+	ENSG00000198162.12	MAN1A2	0.178191	0.691954	0.526501	0.651721
chr1	117460488	117502970	+	ENSG00000279513.1,ENSG00000198162.12	RP4-675C20.4,MAN1A2	-0.156359	1	2.20776	1
chr1	12001400	12002103	+	ENSG00000116688.16	MFN2	0.335342	0.542572	1.30772	0.0307291
chr1	1223243	1223968	-	ENSG00000078808.16	SDF4	-0.796384	0.185162	-0.311815	0.982926
chr1	13730999	13749487	+	ENSG00000116731.22	PRDM2	-0.446433	0.246519	-0.190661	0.870338
chr1	13773077	13782831	+	ENSG00000116731.22	PRDM2	0.299161	0.793778	0.658755	0.205308
chr1	145839889	145842477	+	ENSG00000186141.8	POLR3C	-0.552574	0.329169	0.301762	0.271906
chr1	147275353	147285487	+	ENSG00000131778.18	CHD1L	0.266134	0.19752	1.72999	0.0352243
chr1	147966553	147969959	+	ENSG00000188092.14	GPR89B	-0.332219	0.556897	2.23039	0.0106896
chr1	147986198	147988521	+	ENSG00000188092.14	GPR89B	-0.222571	0.406431	3.34504	0.017929
chr1	149959683	149964349	-	ENSG00000264522.5	OTUD7B	0.979185	0.0373968	-1.05343	0.160569
chr1	150492410	150496908	+	ENSG00000143374.16	TARS2	0.18567	0.522149	-0.487184	0.839925
chr1	151024610	151025673	+	ENSG00000143363.15	PRUNE	0.0359521	0.963585	1.57305	0.0119792
chr1	151166933	151167414	+	ENSG00000163156.11	SCNM1	-0.481736	0.726757	0.190171	0.958873
chr1	151242122	151242567	+	ENSG00000143398.19	PIP5K1A	0.0362225	0.579284	0.332533	0.759839
chr1	151315572	151316509	-	ENSG00000143393.16	PI4KB	-0.542611	0.31315	1.02783	0.0837233
chr1	151638887	151639119	+	ENSG00000143376.13	SNX27	0.161932	0.891258	1.30344	0.05493
chr1	154172907	154173201	-	ENSG00000143549.19	TPM3	-0.196504	0.601751	0.87327	0.0955485
chr1	154234590	154235291	+	ENSG00000143569.18	UBAP2L	0.280033	0.20846	0.805385	0.776491
chr1	154234590	154246375	+	ENSG00000143569.18	UBAP2L	0.0956882	0.6832	1.26667	0.0756419
chr1	154251040	154251653	+	ENSG00000143569.18	UBAP2L	-0.214746	0.648659	0.224472	0.255609
chr1	154251040	154257434	+	ENSG00000143569.18	UBAP2L	0.598398	0.0391425	0.871404	0.105724
chr1	154253899	154255755	+	ENSG00000143569.18	UBAP2L	0.64837	0.0330944	0.0854794	0.413168
chr1	154258976	154260029	+	ENSG00000201129.1,ENSG00000143569.18	SNORA58B,UBAP2L	0.566486	1	0.714097	1
chr1	15534236	15536814	+	ENSG00000116138.12	DNAJC16	0.191912	0.758776	0.415638	0.27722
chr1	155370503	155395553	-	ENSG00000116539.12	ASH1L	0.129756	0.936894	1.83305	0.00346058
chr1	155378280	155380116	-	ENSG00000116539.12	ASH1L	0.204554	0.801287	1.26547	0.193946
chr1	155378280	155415923	-	ENSG00000227773.1,ENSG00000116539.12	RP11-21N7.6,ASH1L	0.218606	1	-0.310316	1
chr1	155415743	155415923	-	ENSG00000116539.12	ASH1L	0.0978049	0.85421	-0.323231	0.529762
chr1	155415743	155459898	-	ENSG00000116539.12	ASH1L	0.18739	0.391567	0.951126	0.101098
chr1	155438326	155439068	-	ENSG00000116539.12	ASH1L	0.00404308	0.811612	-0.279272	0.511844
chr1	155438326	155459898	-	ENSG00000116539.12	ASH1L	0.034558	0.892109	-0.648469	0.233767
chr1	155670319	155679512	-	ENSG00000163374.19	YY1AP1	0.31806	0.253611	1.78261	0.0102564
chr1	155675009	155679512	-	ENSG00000163374.19	YY1AP1	0.02633	0.390137	1.70595	0.0207209
chr1	155675009	155680456	-	ENSG00000163374.19	YY1AP1	1.08186	0.00409683	2.44118	0.00921131
chr1	155676547	155679512	-	ENSG00000163374.19	YY1AP1	0.545018	0.148642	1.26303	0.00335641
chr1	155717005	155726019	+	ENSG00000132676.15	DAP3	-0.399275	0.178186	0.381714	0.538716
chr1	155721516	155726019	+	ENSG00000132676.15	DAP3	-0.958765	0.135982	1.22817	0.0384704
chr1	155725381	155726019	+	ENSG00000132676.15	DAP3	-0.350647	0.827576	1.71796	0.0163823
chr1	155771066	155773210	-	ENSG00000116580.18	GON4L	0.0197857	0.346131	0.529663	0.385034
chr1	155813633	155814449	-	ENSG00000116580.18	GON4L	-0.232803	0.382955	0.456924	0.264243
chr1	155853275	155853806	-	ENSG00000116580.18	GON4L	0.351004	0.405422	0.874139	0.0256367
chr1	155904310	155904804	-	ENSG00000143622.10	RIT1	-0.304687	0.603809	0.612861	0.261738
chr1	155921374	155921918	-	ENSG00000132680.10	KIAA0907	0.012155	0.815653	0.534417	0.577001
chr1	155926675	155927156	-	ENSG00000132680.10	KIAA0907	-0.19074	0.328472	1.11301	0.0200454
chr1	156333546	156334918	-	ENSG00000163468.14	CCT3	0.17086	0.858649	1.32327	0.0187529
chr1	15638306	15643650	+	ENSG00000197312.11	DDI2	0.494373	0.243712	-0.538466	0.414595
chr1	15717892	15721388	+	ENSG00000116786.12	PLEKHM2	0.119331	0.891661	0.0786262	0.920511
chr1	160323430	160332557	-	ENSG00000202078.1,ENSG00000122218.14	RF00019,COPA	0.114796	1	1.20423	1
chr1	161778243	161784096	+	ENSG00000118217.5	ATF6	-0.25215	0.244277	1.80434	0.095293
chr1	161778243	161802272	+	ENSG00000118217.5	ATF6	0.596065	0.0498623	0.894628	0.192983
chr1	161846448	161863312	+	ENSG00000118217.5	ATF6	0.0965931	0.956479	2.07151	0.00851375
chr1	16564806	16567351	-	ENSG00000219481.10	NBPF1	-0.107571	0.294288	-0.0790308	0.581885
chr1	167765582	167776166	+	ENSG00000197965.11	MPZL1	0.511819	0.117699	1.11111	0.0505735
chr1	167951799	167975015	+	ENSG00000143164.15	DCAF6	0.734867	0.0685498	0.96512	0.174388
chr1	167966628	167975015	+	ENSG00000143164.15	DCAF6	0.307144	0.709411	2.02861	0.0066822
chr1	168019544	168023047	+	ENSG00000143164.15	DCAF6	0.458522	0.212654	0.643443	0.425436
chr1	168231513	168231919	+	ENSG00000213064.9	SFT2D2	-0.0255594	0.959021	0.573437	0.24313
chr1	169798856	169800971	+	ENSG00000000460.16	C1orf112	0.185831	0.351958	1.72655	0.0418592
chr1	169978084	170031975	-	ENSG00000075945.12	KIFAP3	0.072655	0.50963	1.43097	0.0014051
chr1	171523220	171532961	+	ENSG00000117523.16	PRRC2C	-0.235473	0.273963	-0.414964	0.30519
chr1	171568246	171575128	+	ENSG00000117523.16	PRRC2C	0.282128	0.040904	-0.40132	0.536038
chr1	171579353	171587751	+	ENSG00000117523.16	PRRC2C	-0.342662	0.617756	-0.147778	0.671867
chr1	172551511	172557794	+	ENSG00000094975.13	SUCO	0.331361	0.150288	1.474	0.0168546
chr1	172551511	172579267	+	ENSG00000094975.13	SUCO	0.510478	0.0538038	1.32416	0.136485
chr1	172551511	172591071	+	ENSG00000094975.13	SUCO	-0.0525795	0.871835	1.73089	0.00348527
chr1	172555868	172570730	+	ENSG00000094975.13	SUCO	0.305148	0.646047	0.291346	0.579749
chr1	175986942	175989479	-	ENSG00000143207.19	RFWD2	0.0660508	0.903863	0.89119	0.173689
chr1	176081151	176136547	-	ENSG00000143207.19	RFWD2	0.343425	0.463452	2.44584	0.0258175
chr1	176116623	176136547	-	ENSG00000143207.19	RFWD2	0.459858	0.185198	2.66379	0.000520999
chr1	179131310	179133374	-	ENSG00000143322.19	ABL2	-0.319327	0.734851	1.95303	0.000569009
chr1	179335505	179343635	+	ENSG00000057252.12	SOAT1	0.305586	0.918212	0.331737	0.608977
chr1	179337836	179341310	+	ENSG00000057252.12	SOAT1	0.3445	0.121982	1.24115	0.121197
chr1	179337836	179342943	+	ENSG00000057252.12	SOAT1	-0.574044	0.322033	-0.892755	0.784399
chr1	179347599	179348942	+	ENSG00000057252.12	SOAT1	-0.0960643	0.513204	1.9301	0.0082211
chr1	179347599	179350431	+	ENSG00000057252.12	SOAT1	0.345649	0.235123	0.78028	0.30794
chr1	179986168	179997175	+	ENSG00000135837.15	CEP350	-0.507374	0.0982406	0.932211	0.167507
chr1	179986168	180006567	+	ENSG00000135837.15	CEP350	-0.173186	0.535168	1.68736	0.041688
chr1	180003173	180006567	+	ENSG00000135837.15	CEP350	-0.64364	0.856861	0.917348	0.010822
chr1	180003173	180024582	+	ENSG00000135837.15	CEP350	-0.543074	0.20468	1.48039	0.0330396
chr1	180397515	180413471	-	ENSG00000230124.7	ACBD6	0.459111	0.205574	1.97398	0.0253509
chr1	180397515	180430262	-	ENSG00000230124.7	ACBD6	0.37463	0.335975	1.22672	0.420229
chr1	1804418	1806538	-	ENSG00000078369.17	GNB1	-1.21814	0.0683431	0.252122	0.247599
chr1	1804418	1817875	-	ENSG00000078369.17	GNB1	-0.20149	0.713491	-0.381369	0.89063
chr1	1804418	1825499	-	ENSG00000078369.17	GNB1	-0.0495049	0.862438	0.590623	0.189871
chr1	1804418	1839238	-	ENSG00000078369.17	GNB1	-0.0521383	0.869548	0.825751	0.224211
chr1	180984676	180993425	-	ENSG00000135823.13	STX6	-0.159064	0.412527	1.02782	0.0128431
chr1	180984676	181005463	-	ENSG00000135823.13	STX6	0.0141403	0.955896	1.44294	0.0702893
chr1	1815755	1825499	-	ENSG00000078369.17	GNB1	0.143678	0.892771	0.60799	0.334717
chr1	1815755	1839238	-	ENSG00000078369.17	GNB1	-0.0663874	0.940424	1.61749	0.00664345
chr1	1825396	1839238	-	ENSG00000078369.17	GNB1	0.18568	0.834249	-0.0717291	0.677286
chr1	185214506	185231708	+	ENSG00000116668.12	SWT1	-0.697174	0.192028	1.35629	0.126223
chr1	186057233	186062600	+	ENSG00000143341.11	HMCN1	0.136599	0.276088	1.76601	0.0538256
chr1	186076427	186117115	+	ENSG00000143341.11	HMCN1	-0.287878	0.673465	0.83414	0.214552
chr1	186390710	186391791	+	ENSG00000157181.15	C1orf27	0.0996655	0.916764	2.23017	0.0102451
chr1	186406082	186419077	+	ENSG00000157181.15	C1orf27	0.377329	0.144057	1.90622	0.0366906
chr1	186893010	186911389	+	ENSG00000116711.9	PLA2G4A	0.026248	0.448787	1.31612	0.0387457
chr1	19193432	19197265	-	ENSG00000127481.14	UBR4	-0.0803866	0.890544	1.54967	0.0238793
chr1	193021096	193029657	-	ENSG00000116750.13	UCHL5	-0.415989	0.218608	1.44516	0.131158
chr1	193138084	193142066	+	ENSG00000134371.11	CDC73	0.293898	0.239417	0.279164	0.697688
chr1	193232992	193236356	+	ENSG00000134371.11	CDC73	0.100563	0.298716	2.55922	0.0173122
chr1	197642710	197658369	-	ENSG00000213047.12	DENND1B	-0.39053	0.353232	1.27252	0.105745
chr1	197652234	197658369	-	ENSG00000213047.12	DENND1B	0.077759	0.982407	1.27992	0.0347459
chr1	198232552	198264235	+	ENSG00000151414.14	NEK7	0.161094	0.348896	0.00683508	0.935474
chr1	200760838	200815644	+	ENSG00000118200.14	CAMSAP2	0.107865	0.260747	1.78954	0.00501267
chr1	201854594	201857194	+	ENSG00000198700.9	IPO9	0.454872	0.0463644	2.24439	0.00294354
chr1	203707008	203708104	+	ENSG00000058668.14	ATP2B4	0.543011	0.0643755	1.4603	0.0428149
chr1	203710876	203722689	+	ENSG00000058668.14	ATP2B4	-0.0798153	0.897381	0.119086	0.812182
chr1	205616477	205623891	-	ENSG00000158711.13	ELK4	-0.0536347	0.552875	1.46945	0.031053
chr1	205723925	205729621	-	ENSG00000069275.12	NUCKS1	0.0885878	0.494139	1.28019	0.16807
chr1	20749722	20773610	-	ENSG00000127483.17	HP1BP3	-0.043638	0.780937	1.00589	0.0452514
chr1	20757165	20773610	-	ENSG00000127483.17	HP1BP3	0.0227402	0.486729	0.257666	0.385053
chr1	20770929	20773610	-	ENSG00000127483.17	HP1BP3	-0.0603193	0.830597	1.21452	0.0186458
chr1	20904882	20942330	-	ENSG00000075151.20	EIF4G3	-0.0262598	0.514337	2.0511	0.00166481
chr1	20969473	20981227	-	ENSG00000075151.20	EIF4G3	0.273113	0.326338	1.97923	0.00759479
chr1	20969473	21002808	-	ENSG00000221808.1,ENSG00000075151.20	MIR1256,EIF4G3	0.44866	1	2.57289	1
chr1	20969473	21050994	-	ENSG00000221808.1,ENSG00000233072.1,ENSG00000075151.20	MIR1256,RP11-487E1.1,EIF4G3	0.281437	1	1.64514	1
chr1	21001198	21002808	-	ENSG00000075151.20	EIF4G3	0.328794	0.0892452	1.47276	0.0756202
chr1	21002712	21111383	-	ENSG00000233072.1,ENSG00000236073.2,ENSG00000075151.20	RP11-487E1.1,RP11-487E1.2,EIF4G3	-0.296387	1	1.0513	1
chr1	21050865	21089213	-	ENSG00000236073.2,ENSG00000075151.20	RP11-487E1.2,EIF4G3	-0.00935926	1	0.278696	1
chr1	21089137	21111383	-	ENSG00000075151.20	EIF4G3	0.249672	0.0999014	1.20857	0.0638143
chr1	211353238	211354467	+	ENSG00000082512.14	TRAF5	-0.640763	0.079239	0.591671	0.173744
chr1	211778917	211793190	-	ENSG00000241395.3,ENSG00000123684.12	RN7SL344P,LPGAT1	-0.0396671	1	2.24847	1
chr1	212044659	212047417	+	ENSG00000143476.17	DTL	0.234682	0.221191	1.69593	0.00864852
chr1	21272698	21290156	-	ENSG00000117298.14	ECE1	-0.281856	0.356015	1.05053	0.158713
chr1	212863724	212872818	+	ENSG00000162769.12	FLVCR1	0.232078	0.230156	-0.125325	0.766001
chr1	212863724	212885396	+	ENSG00000162769.12	FLVCR1	0.241833	0.410094	-0.359345	0.507304
chr1	213077695	213117410	+	ENSG00000136643.11	RPS6KC1	0.212156	0.168218	2.1768	0.00492691
chr1	214390987	214398001	-	ENSG00000152104.11	PTPN14	0.370546	0.891805	0.882805	0.0906068
chr1	215169198	215172183	+	ENSG00000082482.13	KCNK2	0.75106	0.00238166	0.617919	0.350164
chr1	215575900	215579137	+	ENSG00000136636.12	KCTD3	-0.149162	0.832199	1.72984	0.0253595
chr1	215586494	215595471	+	ENSG00000136636.12	KCTD3	-0.367491	0.582261	-0.194783	0.407509
chr1	21715388	21721764	-	ENSG00000090686.15	USP48	-0.427714	0.331484	-0.502255	0.935423
chr1	21715388	21724095	-	ENSG00000090686.15	USP48	-0.598964	0.953955	1.09771	0.0491053
chr1	21715388	21729832	-	ENSG00000090686.15	USP48	-0.309569	0.458008	1.69991	0.013944
chr1	21747066	21757783	-	ENSG00000090686.15	USP48	0.330032	0.150896	1.9788	0.00567094
chr1	219193081	219218712	+	ENSG00000143353.11	LYPLAL1	0.498328	0.436511	0.927442	0.123931
chr1	219193081	219241308	+	ENSG00000143353.11	LYPLAL1	-0.123004	0.552991	1.29495	0.230506
chr1	220005247	220007338	-	ENSG00000136628.17	EPRS	0.362566	0.284247	0.725222	0.151903
chr1	220006105	220007338	-	ENSG00000136628.17	EPRS	0.207748	0.19306	-0.842547	0.234388
chr1	220182256	220182931	-	ENSG00000118873.15	RAB3GAP2	-0.559868	0.068359	1.55313	0.0257685
chr1	220212886	220213979	-	ENSG00000118873.15	RAB3GAP2	-0.42066	0.687588	0.85751	0.287444
chr1	22078428	22086866	+	ENSG00000070831.15	CDC42	0.213273	0.907651	1.41013	0.0358139
chr1	222724091	222725555	+	ENSG00000162819.11	BROX	-0.701599	0.182233	0.417504	0.504394
chr1	222724091	222730177	+	ENSG00000162819.11	BROX	0.0925299	0.774587	-0.0364027	0.705769
chr1	224317693	224317930	-	ENSG00000143748.17	NVL	0.325884	0.348513	0.432415	0.319771
chr1	224365878	224371423	+	ENSG00000143771.11	CNIH4	0.00794559	0.584926	-0.223798	0.909214
chr1	224680957	224734706	+	ENSG00000143786.7	CNIH3	-0.719984	0.0982615	0.0361819	0.835582
chr1	22489879	22491533	+	ENSG00000184677.16	ZBTB40	0.392039	0.562408	2.01711	0.000143271
chr1	224952669	224968874	+	ENSG00000185842.15	DNAH14	0.0709861	0.873474	1.15447	0.0659421
chr1	224952669	224974153	+	ENSG00000185842.15	DNAH14	-0.190409	0.54132	2.84631	0.00481425
chr1	224952669	225007544	+	ENSG00000185842.15	DNAH14	-0.0347713	0.96791	1.81584	0.0208947
chr1	225079206	225097239	+	ENSG00000185842.15	DNAH14	-0.394789	0.667625	2.12295	0.0157573
chr1	225119219	225123614	+	ENSG00000185842.15	DNAH14	0.118032	0.679163	1.43205	0.0412938
chr1	225185290	225207220	+	ENSG00000185842.15	DNAH14	-0.0443913	0.889523	1.9921	0.0247291
chr1	225412453	225415332	-	ENSG00000143815.14	LBR	0.0797773	0.519697	1.24432	0.0921822
chr1	227004993	227017050	-	ENSG00000143776.18	CDC42BPA	0.398293	0.688264	0.734764	0.159427
chr1	227193785	227254155	-	ENSG00000143776.18	CDC42BPA	0.562211	0.0123962	1.45092	0.0212661
chr1	230178217	230203290	+	ENSG00000143641.9	GALNT2	0.337475	0.193987	2.05414	0.00453606
chr1	23030468	23050520	+	ENSG00000263793.1,ENSG00000004487.16	MIR3115,KDM1A	-0.308143	1	1.85218	1
chr1	23030468	23059167	+	ENSG00000263793.1,ENSG00000004487.16	MIR3115,KDM1A	0.224888	1	0.708177	1
chr1	23050386	23059167	+	ENSG00000004487.16	KDM1A	0.105226	0.806118	1.127	0.052757
chr1	23055068	23057565	+	ENSG00000004487.16	KDM1A	0.455239	0.0568735	1.66226	0.0128016
chr1	230663140	230664587	+	ENSG00000135775.13	COG2	-0.0734098	0.828037	0.386271	0.247665
chr1	23071224	23072197	+	ENSG00000004487.16	KDM1A	-0.38901	0.757755	0.51818	0.20409
chr1	230943805	230961303	-	ENSG00000143643.12	TTC13	-0.245751	0.404295	-0.339547	0.478389
chr1	230954332	230961303	-	ENSG00000143643.12	TTC13	-0.505537	0.356693	0.538539	0.173598
chr1	231370561	231374099	-	ENSG00000135766.8	EGLN1	-0.0770544	0.433169	1.79737	0.0164616
chr1	231537212	231542611	+	ENSG00000116918.13,ENSG00000270106.6	TSNAX,TSNAX-DISC1	-0.322517	1	1.50736	1
chr1	231795241	231818517	+	ENSG00000274121.1,ENSG00000270106.6,ENSG00000162946.22	RF02102,TSNAX-DISC1,DISC1	0.451554	1	1.29223	1
chr1	231818328	231818517	+	ENSG00000270106.6,ENSG00000162946.22	TSNAX-DISC1,DISC1	0.0377001	1	0.755704	1
chr1	233090060	233095863	-	ENSG00000135749.18	PCNX2	-0.569772	1	0.582175	1
chr1	233177801	233208689	-	ENSG00000135749.18	PCNX2	-0.409707	1	-0.511048	1
chr1	233217898	233227371	-	ENSG00000135749.18	PCNX2	0.102125	1	1.88167	1
chr1	235419472	235427239	+	ENSG00000285053.1,ENSG00000284770.1	RP11-293G6.1,TBCE	0.162626	1	2.7596	1
chr1	235419472	235430804	+	ENSG00000285053.1,ENSG00000284770.1	RP11-293G6.1,TBCE	0.667848	1	2.60501	1
chr1	235780864	235782087	-	ENSG00000143669.13	LYST	-0.23627	0.781031	-0.0514847	0.872047
chr1	235830225	235833667	-	ENSG00000143669.13	LYST	0.352662	0.181096	2.00897	0.0380622
chr1	236168705	236178636	+	ENSG00000077585.13	GPR137B	0.370058	0.163166	0.634252	0.389862
chr1	236168705	236180028	+	ENSG00000077585.13	GPR137B	-0.190634	0.62179	2.61675	0.00314545
chr1	236168705	236183906	+	ENSG00000077585.13	GPR137B	0.17639	0.196673	2.07468	0.00915881
chr1	236178413	236183906	+	ENSG00000077585.13	GPR137B	1.03648	0.0109419	2.32054	0.00126593
chr1	236824118	236826896	+	ENSG00000116984.12	MTR	0.681398	0.118967	1.24973	0.101472
chr1	236824118	236863554	+	ENSG00000116984.12	MTR	0.096876	0.79047	0.659917	0.199323
chr1	236859832	236863554	+	ENSG00000116984.12	MTR	-0.0828647	0.942085	1.11289	0.0796571
chr1	23816674	23820593	-	ENSG00000117305.14	HMGCL	-0.218648	0.930164	0.550668	0.128664
chr1	243270091	243286397	+	ENSG00000054282.15	SDCCAG8	0.0119316	0.773202	1.36609	0.0651741
chr1	243270104	243308177	+	ENSG00000054282.15	SDCCAG8	-0.334318	0.254781	-0.0418097	0.763702
chr1	243293090	243344331	+	ENSG00000054282.15	SDCCAG8	0.138877	0.788147	0.609391	0.188375
chr1	243304712	243316893	+	ENSG00000054282.15	SDCCAG8	-0.12335	0.707577	-0.267826	0.927728
chr1	243304712	243330692	+	ENSG00000054282.15	SDCCAG8	0.0605258	0.913293	1.43827	0.0528316
chr1	243304712	243344331	+	ENSG00000054282.15	SDCCAG8	-0.272579	0.635895	-0.304469	0.514733
chr1	243304712	243378863	+	ENSG00000265201.1,ENSG00000054282.15	MIR4677,SDCCAG8	-0.095889	1	0.145647	1
chr1	243304712	243426558	+	ENSG00000265201.1,ENSG00000054282.15	MIR4677,SDCCAG8	-0.651231	1	2.68194	1
chr1	243378720	243426558	+	ENSG00000054282.15	SDCCAG8	-0.0723362	0.497349	1.3016	0.156142
chr1	243415701	243426558	+	ENSG00000054282.15	SDCCAG8	-1.20014	0.0133515	-0.205615	0.508986
chr1	243512323	243573048	-	ENSG00000117020.16	AKT3	0.565293	0.16196	1.47609	0.0320917
chr1	243545509	243563848	-	ENSG00000117020.16	AKT3	-0.476877	0.514775	1.26234	0.174828
chr1	243545509	243573048	-	ENSG00000117020.16	AKT3	0.232682	0.869943	1.58682	0.0139984
chr1	243613670	243637742	-	ENSG00000226766.1,ENSG00000117020.16	RP11-370K11.2,AKT3	0.408768	1	2.12466	1
chr1	243613670	243664883	-	ENSG00000226766.1,ENSG00000117020.16	RP11-370K11.2,AKT3	0.229169	1	1.81175	1
chr1	243613670	243695716	-	ENSG00000226766.1,ENSG00000117020.16	RP11-370K11.2,AKT3	0.389573	1	0.761871	1
chr1	243695590	243695716	-	ENSG00000117020.16	AKT3	-0.0882072	0.678423	0.721361	0.208028
chr1	245002120	245017326	+	ENSG00000203666.12	EFCAB2	0.0930775	0.103958	-0.399633	0.634525
chr1	245002120	245059458	+	ENSG00000252282.1,ENSG00000251754.1,ENSG00000203666.12	RNU6-1089P,RNU6-999P,EFCAB2	-0.140471	1	-0.365955	1
chr1	245915529	245929937	-	ENSG00000185420.18	SMYD3	0.0885663	0.79107	1.6538	0.00610577
chr1	246327200	246335474	-	ENSG00000185420.18	SMYD3	-0.0735277	0.818599	1.50813	0.0343808
chr1	246548544	246556721	-	ENSG00000162851.7	TFB2M	-0.29713	0.570051	-0.178662	0.768084
chr1	246621428	246634587	+	ENSG00000162852.13	CNST	0.23264	0.266851	0.726019	0.181799
chr1	247155565	247159813	-	ENSG00000196418.12	ZNF124	-0.154243	0.490645	2.1951	0.00289473
chr1	247156405	247159813	-	ENSG00000196418.12	ZNF124	-0.139635	0.11703	1.80545	0.0130227
chr1	247156999	247159813	-	ENSG00000196418.12	ZNF124	0.0219787	0.972174	1.69112	0.0342001
chr1	247159005	247159813	-	ENSG00000196418.12	ZNF124	-0.084687	0.190147	1.68113	0.0119529
chr1	25340473	25343073	+	ENSG00000183726.10	TMEM50A	-0.298002	0.341702	0.78347	0.25056
chr1	25340473	25351693	+	ENSG00000183726.10	TMEM50A	0.121655	0.971772	0.520604	0.465639
chr1	25351625	25356853	+	ENSG00000183726.10	TMEM50A	0.0855289	0.782567	0.0185189	0.984804
chr1	26446315	26447660	+	ENSG00000117682.16	DHDDS	0.0423333	0.690084	1.72371	0.00206618
chr1	26457790	26460144	+	ENSG00000117682.16	DHDDS	-0.666619	0.20227	1.87113	0.0249079
chr1	26729650	26732792	+	ENSG00000117713.19	ARID1A	0.139439	0.387539	0.647195	0.0335553
chr1	26942659	26943065	+	ENSG00000090273.13	NUDC	-1.08649	0.113242	0.200237	0.287867
chr1	27105884	27109777	-	ENSG00000090020.10	SLC9A1	-0.247076	0.741156	0.698709	0.0572747
chr1	27749067	27755330	+	ENSG00000009780.15	FAM76A	0.469036	0.0663383	1.04446	0.148538
chr1	27789561	27793632	+	ENSG00000117758.13	STX12	-0.272871	0.649943	0.422744	0.144665
chr1	28027788	28042650	-	ENSG00000240750.3,ENSG00000158161.15	RN7SL559P,EYA3	0.115486	1	0.467377	1
chr1	28035543	28048426	-	ENSG00000158161.15	EYA3	0.721847	0.0438563	2.3732	0.00150836
chr1	28035543	28058094	-	ENSG00000158161.15	EYA3	0.172381	0.124253	2.64951	7.94779e-05
chr1	28459084	28466535	+	ENSG00000204138.12	PHACTR4	-0.424898	0.318291	0.324898	0.783397
chr1	28473553	28476291	+	ENSG00000204138.12	PHACTR4	-0.165632	0.663293	1.03959	0.119004
chr1	28473553	28480604	+	ENSG00000204138.12	PHACTR4	0.0732984	0.903437	-0.277964	0.571543
chr1	28993329	29018442	+	ENSG00000159023.20	EPB41	-0.498368	0.178909	0.22289	0.49348
chr1	29035825	29039426	+	ENSG00000159023.20	EPB41	0.149026	0.73134	-0.680109	0.712434
chr1	29148079	29154910	-	ENSG00000116350.16	SRSF4	-0.0421993	0.708268	0.897468	0.307942
chr1	29154695	29154910	-	ENSG00000116350.16	SRSF4	-0.133436	0.802363	1.50305	0.0362839
chr1	30992389	30995220	-	ENSG00000134644.15	PUM1	0.14443	0.945005	-0.160514	0.992776
chr1	30992389	31007102	-	ENSG00000134644.15	PUM1	0.363685	0.144762	0.928063	0.0504261
chr1	31337174	31339048	+	ENSG00000121766.15	ZCCHC17	-0.305663	0.381828	1.22755	0.0319572
chr1	31337174	31348974	+	ENSG00000121766.15	ZCCHC17	0.310571	0.47003	1.75534	0.0412154
chr1	31915894	31919658	-	ENSG00000269967.1,ENSG00000184007.19	RP11-84A19.4,PTP4A2	0.331581	1	1.21524	1
chr1	32030297	32033334	+	ENSG00000121774.17	KHDRBS1	0.593127	0.0721016	1.17278	0.0371731
chr1	32030297	32038619	+	ENSG00000121774.17	KHDRBS1	-0.417805	0.411843	1.37457	0.0325657
chr1	32224033	32224475	+	ENSG00000084623.11	EIF3I	0.307817	0.310935	0.463576	0.524728
chr1	32631826	32634792	-	ENSG00000176261.15	ZBTB8OS	0.216326	0.601076	0.606314	0.2534
chr1	32948221	32949774	-	ENSG00000116514.16	RNF19B	-0.0907396	0.883592	0.436811	0.158942
chr1	33294936	33295305	+	ENSG00000160094.14	ZNF362	0.146773	0.350015	1.69654	0.0570319
chr1	35019352	35020467	-	ENSG00000271741.1,ENSG00000163867.16	RP11-244H3.4,ZMYM6	0.349393	1	0.713059	1
chr1	35358924	35361789	+	ENSG00000146463.11	ZMYM4	-0.384694	0.848323	1.30139	0.0128214
chr1	35381258	35389082	+	ENSG00000146463.11	ZMYM4	0.287212	0.355986	1.81884	0.0100197
chr1	35381258	35390098	+	ENSG00000146463.11	ZMYM4	-0.300042	0.327388	2.08676	0.00556536
chr1	35392211	35399576	+	ENSG00000146463.11	ZMYM4	0.905429	0.0595639	0.417827	0.52063
chr1	35413971	35415714	+	ENSG00000146463.11	ZMYM4	0.694287	0.0297795	0.61016	0.274109
chr1	35470862	35479212	-	ENSG00000142687.17	KIAA0319L	0.179767	0.325938	1.68155	0.0262187
chr1	35478965	35479212	-	ENSG00000142687.17	KIAA0319L	0.440672	0.0418488	2.40698	0.0202593
chr1	39231181	39258028	+	ENSG00000127603.25	MACF1	0.00806845	0.751326	1.7459	0.0587146
chr1	39853969	39857417	-	ENSG00000043514.15	TRIT1	-0.616152	0.563332	2.37348	0.00258042
chr1	40064226	40064559	+	ENSG00000131236.16	CAP1	-0.995118	0.0510568	1.28604	0.00423031
chr1	40189054	40202614	+	ENSG00000117000.8	RLF	0.484375	0.12037	1.98373	0.071497
chr1	40190771	40202614	+	ENSG00000117000.8	RLF	-0.296522	0.320174	0.85375	0.205151
chr1	41070594	41075451	-	ENSG00000010803.16	SCMH1	-0.0148697	0.2442	1.89404	0.0158376
chr1	42265114	42278672	-	ENSG00000198815.8	FOXJ3	0.603424	0.16639	2.00572	0.0160999
chr1	44308309	44319744	-	ENSG00000117419.14	ERI3	-0.0468827	0.549612	1.35719	0.0449189
chr1	44308309	44339322	-	ENSG00000117419.14	ERI3	0.502775	0.149076	1.81031	0.0250622
chr1	44757555	44758140	+	ENSG00000142945.12	KIF2C	-0.284307	0.752365	1.56078	0.0558815
chr1	44978314	44978460	-	ENSG00000070785.16	EIF2B3	0.114472	0.54558	1.82756	0.0195296
chr1	45640209	45642499	-	ENSG00000159592.10	GPBP1L1	0.57758	0.0499846	1.48912	0.0317898
chr1	45659027	45661225	-	ENSG00000159592.10	GPBP1L1	0.3727	0.199024	0.127568	0.879427
chr1	46055794	46080750	-	ENSG00000117461.14,ENSG00000278139.1	PIK3R3,RP4-533D7.6	0.425583	1	2.50003	1
chr1	46077514	46080750	-	ENSG00000117461.14,ENSG00000278139.1	PIK3R3,RP4-533D7.6	0.245451	1	1.26154	1
chr1	47280240	47282459	-	ENSG00000123473.15	STIL	-0.204806	0.581024	1.24446	0.0126363
chr1	47295764	47301748	-	ENSG00000123473.15	STIL	0.457724	0.250706	0.712501	0.161108
chr1	47368468	47375293	+	ENSG00000162368.13	CMPK1	0.238733	0.634966	1.03064	0.0423886
chr1	48355669	48359770	-	ENSG00000132122.11	SPATA6	0.740237	0.125471	1.46387	0.0471764
chr1	48355669	48403882	-	ENSG00000132122.11	SPATA6	0.0788518	0.700507	1.24918	0.0652229
chr1	48451551	48453131	-	ENSG00000132122.11	SPATA6	-0.323807	0.166299	1.11597	0.0515724
chr1	50490587	50535457	-	ENSG00000185104.19	FAF1	0.322494	0.0890112	2.65857	0.000149922
chr1	50655441	50744775	-	ENSG00000185104.19	FAF1	0.0971699	0.987278	1.27359	0.035731
chr1	50738862	50744775	-	ENSG00000185104.19	FAF1	0.0134214	0.380831	2.16121	0.0150276
chr1	51394380	51421858	-	ENSG00000085832.16	EPS15	-0.253382	0.96539	0.502056	0.16977
chr1	51402434	51408332	-	ENSG00000085832.16	EPS15	0.0519041	0.955965	1.17789	0.00190432
chr1	51402434	51448135	-	ENSG00000085832.16	EPS15	0.090626	0.755764	0.578014	0.108547
chr1	51402434	51465326	-	ENSG00000085832.16	EPS15	0.270979	0.25214	2.31262	0.00201814
chr1	51405904	51408332	-	ENSG00000085832.16	EPS15	-0.229688	0.742985	-0.13028	0.778309
chr1	51461090	51465326	-	ENSG00000085832.16	EPS15	-0.174543	0.605521	1.66456	0.00609326
chr1	51827795	51834170	-	ENSG00000078618.21	NRDC	-0.426344	1	0.0887881	1
chr1	52490731	52509712	-	ENSG00000134744.13	ZCCHC11	0.338409	0.150531	0.39421	0.546038
chr1	52493610	52509712	-	ENSG00000134744.13	ZCCHC11	-0.176615	0.81085	1.69924	0.029115
chr1	52515890	52526373	-	ENSG00000134744.13	ZCCHC11	0.333272	0.559932	-0.382197	0.378245
chr1	52801818	52802139	+	ENSG00000162378.12	ZYG11B	-0.18103	0.660406	2.02034	0.0169633
chr1	53233541	53235635	-	ENSG00000162385.10	MAGOH	-0.0880409	0.516982	1.08054	0.0424235
chr1	53803927	53832591	-	ENSG00000058804.11	NDC1	0.213008	0.418947	-0.140625	0.749919
chr1	54040755	54047372	-	ENSG00000116209.11	TMEM59	0.308831	0.612525	1.33288	0.0889808
chr1	58506059	58536741	-	ENSG00000162600.11,ENSG00000173406.15	OMA1,DAB1	0.189543	1	1.71021	1
chr1	58506059	58539310	-	ENSG00000162600.11,ENSG00000173406.15	OMA1,DAB1	-0.0505395	1	1.24872	1
chr1	58527260	58536741	-	ENSG00000162600.11,ENSG00000173406.15	OMA1,DAB1	-0.542737	1	0.368049	1
chr1	58671869	58685251	-	ENSG00000162601.9	MYSM1	0.306383	0.270453	0.656251	0.378176
chr1	58681784	58685251	-	ENSG00000162601.9	MYSM1	0.0933911	0.984884	0.807616	0.152389
chr1	59321535	59346398	+	ENSG00000172456.17	FGGY	0.107585	0.706227	0.421755	0.359053
chr1	59321535	59378837	+	ENSG00000172456.17	FGGY	0.171279	0.593177	0.54004	0.44056
chr1	59339957	59378837	+	ENSG00000172456.17	FGGY	-0.742139	0.357988	0.196728	0.261863
chr1	62577261	62586624	-	ENSG00000116641.17	DOCK7	0.278271	0.217575	2.00103	0.00770847
chr1	62803718	62821209	+	ENSG00000125703.14	ATG4C	0.381755	0.0787764	0.845417	0.12142
chr1	63478763	63508570	-	ENSG00000142856.16	ITGB3BP	-0.176719	0.760203	2.29302	0.00142122
chr1	64009304	64050716	+	ENSG00000185483.11	ROR1	0.606208	0.354411	1.84448	0.0443655
chr1	65364634	65366196	+	ENSG00000116675.15	DNAJC6	-0.31717	0.343112	2.51503	0.0286
chr1	65913244	65918835	+	ENSG00000184588.17	PDE4B	-0.671001	0.222265	-1.37605	0.240556
chr1	66891153	66905375	-	ENSG00000152763.16	WDR78	0.641138	0.0824348	1.17792	0.00912953
chr1	66946149	66959743	+	ENSG00000198160.14	MIER1	0.318053	0.277516	0.986845	0.0717019
chr1	66946149	66963160	+	ENSG00000198160.14	MIER1	0.551647	0.0406256	0.00522738	0.872324
chr1	66958058	66963160	+	ENSG00000198160.14	MIER1	-0.658635	0.295131	0.62248	0.175095
chr1	70270855	70315566	-	ENSG00000118454.12	ANKRD13C	0.280388	0.345697	1.23028	0.0764269
chr1	70292387	70306290	-	ENSG00000118454.12	ANKRD13C	0.230767	0.736202	1.59141	0.0143236
chr1	70292387	70315566	-	ENSG00000118454.12	ANKRD13C	-0.0454963	0.996262	0.897555	0.0088418
chr1	77154448	77169395	-	ENSG00000142892.14	PIGK	-0.149482	0.789029	1.36416	0.0230877
chr1	77711746	77713281	-	ENSG00000077254.14	USP33	0.249143	0.514949	1.51392	0.0161109
chr1	77711746	77715868	-	ENSG00000077254.14	USP33	-0.16023	0.940646	1.11082	0.0592078
chr1	77717866	77725762	-	ENSG00000077254.14	USP33	0.409016	0.333063	1.14472	0.046681
chr1	77734346	77736158	-	ENSG00000077254.14	USP33	0.524142	0.587135	-0.918544	0.158928
chr1	7777159	7778169	+	ENSG00000049245.12	VAMP3	-0.0669441	0.71413	0.486877	0.288951
chr1	77801330	77815231	+	ENSG00000180488.15	MIGA1	-0.26404	1	0.432628	1
chr1	77858937	77864028	+	ENSG00000180488.15	MIGA1	0.171365	1	1.35133	1
chr1	805798	810170	-	ENSG00000230092.7,ENSG00000230021.9	RP11-206L10.8,RP11-206L10.17	0.662434	1	1.03325	1
chr1	83911164	83947282	-	ENSG00000137941.16	TTLL7	0.374207	0.326532	0.508989	0.387766
chr1	84179176	84185182	+	ENSG00000142875.19	PRKACB	0.111987	0.528127	-0.504929	0.30436
chr1	84179176	84197824	+	ENSG00000142875.19	PRKACB	-0.0632868	0.439537	-0.0334785	0.956594
chr1	8495062	8541318	-	ENSG00000221083.1,ENSG00000142599.17	RF00599,RERE	0.590009	1	1.74632	1
chr1	8495062	8557523	-	ENSG00000221083.1,ENSG00000142599.17	RF00599,RERE	-0.396972	1	3.03278	1
chr1	8541213	8557523	-	ENSG00000142599.17	RERE	-0.149589	0.250485	1.53877	0.0119012
chr1	8541213	8614686	-	ENSG00000142599.17	RERE	0.569586	0.13238	2.83512	0.000318287
chr1	8541213	8624380	-	ENSG00000142599.17	RERE	0.0993834	0.458233	0.825842	0.167541
chr1	8655972	8656441	-	ENSG00000142599.17	RERE	-0.0211911	0.915778	1.27683	0.0168907
chr1	86715723	86735179	+	ENSG00000097033.14	SH3GLB1	-0.353228	0.331741	0.46937	0.23756
chr1	86719506	86724405	+	ENSG00000097033.14	SH3GLB1	-0.263872	0.380063	-0.310865	0.555627
chr1	88770351	88771879	+	ENSG00000065243.19	PKN2	-0.365063	0.601013	2.08747	0.0295668
chr1	88770351	88786213	+	ENSG00000065243.19	PKN2	0.039215	0.717058	0.790049	0.162823
chr1	90973152	90982370	-	ENSG00000122482.20	ZNF644	0.252542	0.405148	2.01785	0.0490667
chr1	91343429	91353299	-	ENSG00000162669.15	HFM1	0.815345	0.273035	0.9383	0.0407035
chr1	91861470	91861644	-	ENSG00000069702.10	TGFBR3	0.798354	0.147715	0.689156	0.208925
chr1	92333390	92380873	+	ENSG00000122484.8	RPAP2	-0.0361758	0.329436	0.787067	0.0849466
chr1	92563641	92636336	-	ENSG00000223787.2,ENSG00000067208.14	RP4-593M8.1,EVI5	0.104072	1	1.01049	1
chr1	92605306	92636336	-	ENSG00000067208.14	EVI5	0.0582516	0.537827	0.606124	0.631654
chr1	93894613	93901669	-	ENSG00000023909.9	GCLM	0.0102557	0.942385	0.261849	0.435305
chr1	94458606	94483239	+	ENSG00000117528.11	ABCD3	0.242565	0.286766	1.17683	0.0518535
chr1	94498601	94499614	+	ENSG00000117528.11	ABCD3	0.137091	0.727271	1.28153	0.0687319
chr1	95143890	95151419	+	ENSG00000152078.9,ENSG00000271092.5	TMEM56,TMEM56-RWDD3	-0.449151	1	0.473751	1
chr1	97679094	97699547	-	ENSG00000188641.13	DPYD	-0.251076	0.557122	0.46298	0.472268
chr1	98691074	98701903	+	ENSG00000162627.16	SNX7	-0.0684123	0.598646	0.839031	0.074273
chr1	9931890	9932898	-	ENSG00000162441.11	LZIC	-0.0841051	0.848805	0.0332406	0.75342
chr1	9931890	9934860	-	ENSG00000162441.11	LZIC	-0.968543	0.423203	0.38144	0.334324
chr1	9931890	9935627	-	ENSG00000162441.11	LZIC	0.211377	0.503995	0.746742	0.310295
chr10	100260217	100262063	-	ENSG00000095485.17	CWF19L1	0.234795	0.498625	2.1661	0.000557569
chr10	100937401	100938736	+	ENSG00000119906.11	SLF2	0.255861	1	1.99112	1
chr10	101624744	101676436	-	ENSG00000107829.13	FBXW4	-0.0650951	0.84534	-0.670975	0.295101
chr10	101667885	101676436	-	ENSG00000107829.13	FBXW4	0.37586	0.169752	0.741239	0.363133
chr10	101672914	101676436	-	ENSG00000107829.13	FBXW4	-0.514302	0.277269	0.34253	0.649307
chr10	101792838	101810314	-	ENSG00000198408.13	MGEA5	1.08742	0.0221854	1.70714	0.0666832
chr10	101889411	101957732	-	ENSG00000274742.1,ENSG00000222430.1,ENSG00000120029.12	RF00017,RF00019,C10orf76	0.280509	1	-1.00906	1
chr10	101939862	101957732	-	ENSG00000222430.1,ENSG00000120029.12	RF00019,C10orf76	-0.257206	1	0.497704	1
chr10	102023476	102025248	-	ENSG00000120029.12	C10orf76	0.238744	0.103626	0.891777	0.130283
chr10	102157018	102158214	+	ENSG00000166197.16	NOLC1	-0.0215904	0.474551	1.06007	0.0434517
chr10	103347237	103347450	-	ENSG00000156374.14	PCGF6	0.294263	0.155398	1.52325	0.0304093
chr10	103438014	103438808	+	ENSG00000148843.13	PDCD11	0.105746	0.146109	0.486204	0.0940676
chr10	103439745	103440850	+	ENSG00000148843.13	PDCD11	-0.095088	0.55368	-0.121766	0.937426
chr10	103622469	103661114	-	ENSG00000107957.16	SH3PXD2A	0.00624235	0.88024	0.22332	0.569063
chr10	104008176	104018908	+	ENSG00000065613.13	SLK	-0.409838	0.967047	-0.296254	0.950745
chr10	1072115	1080476	+	ENSG00000047056.14	WDR37	0.26281	0.114286	0.812283	0.190342
chr10	1072115	1096246	+	ENSG00000047056.14	WDR37	0.601267	0.0988519	0.989255	0.120156
chr10	1080010	1080476	+	ENSG00000047056.14	WDR37	-0.279694	0.699933	0.662837	0.160769
chr10	110124016	110130486	+	ENSG00000148700.14	ADD3	0.14474	0.393119	0.450942	0.229507
chr10	110596397	110598290	+	ENSG00000108055.9	SMC3	0.326018	0.167241	1.31747	0.046115
chr10	110964124	110985765	+	ENSG00000108061.11	SHOC2	0.330232	0.264784	1.52557	0.00421814
chr10	112527086	112538330	+	ENSG00000151532.13	VTI1A	0.305612	0.860674	1.10215	0.0891201
chr10	11481769	11485911	-	ENSG00000148429.14	USP6NL	-0.210697	0.48292	1.07193	0.0656635
chr10	114830851	114848737	+	ENSG00000151553.14	FAM160B1	0.0713281	0.994093	-0.189242	0.732781
chr10	114959725	114974385	+	ENSG00000165832.5	TRUB1	0.225981	0.578091	1.69293	0.00730186
chr10	114970367	114974385	+	ENSG00000165832.5	TRUB1	0.626574	0.00904623	1.34197	0.1518
chr10	115120184	115129535	+	ENSG00000107518.16	ATRNL1	1.70297	0.00279496	2.05353	0.0212271
chr10	115120184	115165645	+	ENSG00000107518.16	ATRNL1	1.12825	0.00607528	3.20319	0.00590717
chr10	115120184	115171292	+	ENSG00000107518.16	ATRNL1	0.642495	0.0412873	2.65872	0.0156726
chr10	115461940	115469329	+	ENSG00000107518.16	ATRNL1	1.15068	0.0578927	3.21029	0.0436271
chr10	116089740	116096764	-	ENSG00000151892.14	GFRA1	0.139381	0.839417	0.904897	0.128041
chr10	119038237	119038439	-	ENSG00000107581.12	EIF3A	-0.0850937	0.980084	-0.134091	0.899648
chr10	119041993	119044142	-	ENSG00000107581.12	EIF3A	-0.0234984	0.940875	0.0460845	0.770002
chr10	11979056	12014184	-	ENSG00000151461.19	UPF2	-0.386925	0.263102	1.69083	0.0138201
chr10	11997671	12014184	-	ENSG00000151461.19	UPF2	-0.399034	0.918818	0.0626426	0.804625
chr10	12081471	12094271	+	ENSG00000181192.11	DHTKD1	0.643817	0.112994	-0.39784	0.721146
chr10	120880825	120890009	+	ENSG00000120008.15	WDR11	0.36883	0.419614	1.88296	0.0264561
chr10	12235047	12238485	+	ENSG00000151465.13	CDC123	0.155049	0.874069	1.8092	0.022658
chr10	124774674	124790338	-	ENSG00000258539.1,ENSG00000203791.14	RP11-12J10.3,METTL10	0.87565	1	-0.510767	1
chr10	126503956	126513939	-	ENSG00000154493.18	C10orf90	1.29851	0.00270667	2.74132	0.000534256
chr10	126970701	126990603	+	ENSG00000150760.12	DOCK1	-0.106858	0.461261	1.02407	0.047388
chr10	126970701	127000307	+	ENSG00000150760.12	DOCK1	-0.0167362	0.953516	1.17861	0.0348593
chr10	126970701	127008804	+	ENSG00000150760.12	DOCK1	0.92982	0.00109947	1.56967	0.0222915
chr10	126970701	127127764	+	ENSG00000150760.12	DOCK1	1.07704	0.0200841	3.49433	0.00320467
chr10	126996747	126999435	+	ENSG00000150760.12	DOCK1	0.546825	0.199963	0.802875	0.164163
chr10	127106230	127110354	+	ENSG00000150760.12	DOCK1	0.108758	0.274998	1.67779	0.0364005
chr10	13127744	13136897	+	ENSG00000123240.16	OPTN	-0.77233	0.580886	0.212544	0.95779
chr10	14928015	14935564	-	ENSG00000152457.17	DCLRE1C	-0.39783	0.31308	0.0591331	0.561728
chr10	15816834	15847943	-	ENSG00000148481.13	FAM188A	-0.119872	0.511734	0.803491	0.166052
chr10	15821655	15843272	-	ENSG00000148481.13	FAM188A	-0.196782	0.818717	0.918546	0.0954034
chr10	15833629	15843272	-	ENSG00000148481.13	FAM188A	0.873148	0.00292447	-0.116602	0.689293
chr10	15833629	15847943	-	ENSG00000148481.13	FAM188A	0.26265	0.728865	-1.29034	0.471997
chr10	16752538	16782084	-	ENSG00000148484.17	RSU1	-0.598215	0.788926	2.06491	0.0108174
chr10	17603559	17604047	-	ENSG00000165996.13	HACD1	0.231751	0.390092	1.72959	0.027103
chr10	17704430	17705741	+	ENSG00000136738.14	STAM	-0.308424	0.743986	0.494252	0.15856
chr10	21713771	21735235	+	ENSG00000078403.16	MLLT10	-0.225045	0.544978	1.88432	0.00873991
chr10	22591628	22609717	-	ENSG00000150867.13	PIP4K2A	-0.199583	0.7393	-0.266688	0.899645
chr10	22607926	22609717	-	ENSG00000150867.13	PIP4K2A	-0.0344945	0.761052	2.26249	0.0207588
chr10	26704676	26705394	+	ENSG00000148459.15	PDSS1	0.056307	0.556085	-0.249691	0.54474
chr10	27022557	27033377	-	ENSG00000107890.16	ANKRD26	0.315409	0.926172	1.07141	0.0543311
chr10	27022557	27048979	-	ENSG00000107890.16	ANKRD26	-0.125819	0.607427	-0.12363	0.875282
chr10	27037185	27048979	-	ENSG00000107890.16	ANKRD26	-0.143051	0.589895	0.848585	0.0453434
chr10	27060344	27061242	-	ENSG00000107890.16	ANKRD26	-0.396976	0.352099	2.16105	0.00555772
chr10	27114520	27121448	-	ENSG00000136758.18	YME1L1	0.208866	0.612843	1.14493	0.0496546
chr10	27165063	27165539	+	ENSG00000120539.14	MASTL	-0.0514469	0.486993	-0.485455	0.546656
chr10	27169943	27171083	+	ENSG00000120539.14	MASTL	-0.0444255	0.502649	0.513193	0.815829
chr10	27532506	27533994	+	ENSG00000099246.16	RAB18	-0.300455	0.210708	1.07514	0.0301973
chr10	28583398	28596041	+	ENSG00000095787.21	WAC	0.917562	0.0377668	2.07347	0.00287543
chr10	3118781	3120044	+	ENSG00000067057.16	PFKP	-0.357512	0.352833	1.3076	0.0422684
chr10	3158913	3160330	-	ENSG00000107959.15	PITRM1	0.450382	0.358423	1.28901	0.0289925
chr10	31908171	31910563	-	ENSG00000165322.17	ARHGAP12	-0.0950539	0.477221	0.596754	0.292998
chr10	32019857	32021287	-	ENSG00000170759.10	KIF5B	-0.326993	0.654976	1.01978	0.189322
chr10	32451591	32474023	+	ENSG00000216937.13	CCDC7	-0.631478	0.511796	0.807838	0.0595874
chr10	32471063	32474023	+	ENSG00000216937.13	CCDC7	-0.125973	0.555892	0.347187	0.555749
chr10	32543299	32584304	+	ENSG00000216937.13	CCDC7	0.123612	0.822683	1.19956	0.0474206
chr10	32565557	32584304	+	ENSG00000216937.13	CCDC7	-0.776277	0.0351819	0.969954	0.273557
chr10	34269656	34284245	-	ENSG00000148498.15	PARD3	0.711798	0.0527776	1.50763	0.0165217
chr10	35060873	35071339	-	ENSG00000108094.14	CUL2	-0.284637	0.826485	0.69695	0.194318
chr10	35516522	35530243	+	ENSG00000108100.17	CCNY	0.11015	0.612638	0.683442	0.0772074
chr10	366274	384146	-	ENSG00000151240.16	DIP2C	-0.0540659	0.912173	1.01006	0.119632
chr10	45939360	45962994	-	ENSG00000239883.8	PARGP1	-0.263524	0.7407	0.50285	0.398621
chr10	45975453	45988847	+	ENSG00000265733.1,ENSG00000265354.3	SNORA74C-1,TIMM23	0.116434	1	1.4117	1
chr10	45982522	45988847	+	ENSG00000265733.1,ENSG00000265354.3	SNORA74C-1,TIMM23	-0.142029	1	-0.371717	1
chr10	472438	486530	-	ENSG00000151240.16	DIP2C	0.637758	0.0940967	2.50878	0.00252217
chr10	48401611	48410168	+	ENSG00000107643.15	MAPK8	0.410487	0.0786556	1.85197	0.00682731
chr10	49915916	49935142	-	ENSG00000227345.8	PARG	-0.0956673	0.183647	1.20492	0.0113702
chr10	49932099	49935142	-	ENSG00000227345.8	PARG	0.429276	0.0487303	1.49431	0.0809727
chr10	49952125	49958480	+	ENSG00000223111.1,ENSG00000204152.10	SNORA74C-2,TIMM23B	0.718624	1	0.9403	1
chr10	50069546	50080931	+	ENSG00000099290.16	WASHC2A	0.332119	1	-0.926551	1
chr10	5768212	5800705	-	ENSG00000057608.16	GDI2	-0.00557145	0.918077	1.88301	0.00637555
chr10	5773841	5800705	-	ENSG00000057608.16	GDI2	0.118173	0.981326	2.67519	0.00108476
chr10	5785141	5800705	-	ENSG00000057608.16	GDI2	0.503227	0.117641	0.157572	0.250003
chr10	5794884	5800705	-	ENSG00000057608.16	GDI2	0.137378	0.15607	0.664983	0.080073
chr10	5796762	5800705	-	ENSG00000057608.16	GDI2	-0.154611	0.793735	1.14228	0.108758
chr10	63380317	63380482	-	ENSG00000171988.18	JMJD1C	0.343709	0.396861	1.14588	0.0698056
chr10	67954594	68014186	-	ENSG00000266467.2,ENSG00000236375.3,ENSG00000226318.1,ENSG00000148634.15	RN7SL220P,POU5F1P5,RP11-474D14.2,HERC4	0.297144	1	1.29983	1
chr10	67966682	68014186	-	ENSG00000266467.2,ENSG00000236375.3,ENSG00000148634.15	RN7SL220P,POU5F1P5,HERC4	0.315348	1	2.31211	1
chr10	68393137	68394451	-	ENSG00000204130.13	RUFY2	-0.460943	0.378827	-0.0726948	0.997062
chr10	68393137	68401737	-	ENSG00000204130.13	RUFY2	0.152126	0.538578	-0.928694	0.314361
chr10	68459103	68470163	-	ENSG00000138346.14	DNA2	-0.409094	0.538142	0.469193	0.327412
chr10	68487143	68506718	-	ENSG00000122912.14	SLC25A16	0.853729	0.0229081	1.72093	0.0152115
chr10	68753851	68773099	+	ENSG00000283551.1,ENSG00000221184.1,ENSG00000060339.13	SNORD98,MIR1254-1,CCAR1	-0.659783	1	0.166158	1
chr10	68786135	68786692	+	ENSG00000060339.13	CCAR1	0.0169612	0.497158	0.00549721	0.41917
chr10	68787926	68788328	+	ENSG00000060339.13	CCAR1	0.197318	0.171056	0.708944	0.366813
chr10	68959805	68960249	+	ENSG00000165732.12	DDX21	-0.0716374	0.808803	0.173073	0.77523
chr10	69483690	69485215	+	ENSG00000099282.9	TSPAN15	0.287717	0.495706	-0.42876	0.438705
chr10	71820281	71821965	-	ENSG00000197746.13	PSAP	0.203522	0.396475	-0.266949	0.623252
chr10	7220410	7285954	-	ENSG00000198879.11	SFMBT2	-0.178084	0.872997	0.149294	0.998481
chr10	72340788	72341170	-	ENSG00000148719.14	DNAJB12	0.0799219	0.630849	1.06945	0.0276886
chr10	7243557	7285954	-	ENSG00000198879.11	SFMBT2	-1.29422	0.145597	0.901415	0.305743
chr10	7276891	7285954	-	ENSG00000198879.11	SFMBT2	-0.0852091	0.911525	0.522484	0.182592
chr10	74070669	74074903	+	ENSG00000035403.17	VCL	0.0465801	0.90835	0.558837	0.177345
chr10	74314666	74398579	+	ENSG00000214629.3,ENSG00000156110.13	RP11-506B4.3,ADK	-0.164721	1	1.05978	1
chr10	74589281	74600493	+	ENSG00000156110.13	ADK	0.65756	0.114153	2.60163	0.00181601
chr10	74969659	74989112	+	ENSG00000156650.12	KAT6B	0.531589	0.101819	1.33517	0.017504
chr10	75219062	75219356	+	ENSG00000165637.13	VDAC2	-0.00946456	0.949346	0.443615	0.330334
chr10	76036007	76058783	+	ENSG00000148655.14	C10orf11	0.618148	0.0544753	1.30074	0.0414076
chr10	7797046	7802854	+	ENSG00000165629.19	ATP5C1	-0.0199241	0.358039	0.418625	0.133007
chr10	84371013	84373815	+	ENSG00000107771.16	CCSER2	0.113644	0.171431	-0.356943	0.568665
chr10	84417770	84425893	+	ENSG00000107771.16	CCSER2	-0.104845	0.496811	1.87254	0.0125013
chr10	84417770	84477664	+	ENSG00000107771.16	CCSER2	0.292001	0.375029	1.43396	0.0700999
chr10	84438281	84477664	+	ENSG00000107771.16	CCSER2	0.165576	0.744777	-0.524963	0.316036
chr10	84438511	84477664	+	ENSG00000107771.16	CCSER2	0.0217549	0.303834	0.812749	0.115517
chr10	84463932	84477664	+	ENSG00000107771.16	CCSER2	0.245579	0.610111	0.160518	0.302298
chr10	86453219	86460496	-	ENSG00000062650.18	WAPL	0.40984	1	0.85018	1
chr10	87767672	87776427	-	ENSG00000138138.13	ATAD1	-0.131136	0.449935	2.39906	0.0072769
chr10	89751345	89762835	+	ENSG00000138182.14	KIF20B	-0.158061	0.576366	-0.253012	0.400799
chr10	92081319	92091944	-	ENSG00000107864.14	CPEB3	0.632027	0.0363223	-0.352414	0.827058
chr10	92893348	92899644	+	ENSG00000138190.16	EXOC6	0.0273913	0.937849	-0.194208	0.918877
chr10	93676652	93687449	-	ENSG00000148690.11	FRA10AC1	-0.284264	0.70005	1.53787	0.0390643
chr10	93684055	93687449	-	ENSG00000148690.11	FRA10AC1	0.0204647	0.958862	1.07917	0.0880402
chr10	94258799	94259150	+	ENSG00000138193.15	PLCE1	-0.280273	0.569725	0.158702	0.720037
chr10	94441895	94474783	+	ENSG00000108239.8	TBC1D12	-0.224061	0.8645	2.44283	0.00155663
chr10	95381684	95410777	-	ENSG00000095637.21	SORBS1	0.223755	0.722973	1.57253	0.0613605
chr10	96544075	96565426	-	ENSG00000077147.14	TM9SF3	-0.345651	0.467934	0.479479	0.54141
chr10	96544075	96576829	-	ENSG00000077147.14	TM9SF3	0.197276	0.954367	1.40723	0.0564941
chr10	97436416	97437750	-	ENSG00000171311.12	EXOSC1	-0.358941	0.117514	1.91773	0.0274686
chr10	97437190	97437750	-	ENSG00000171311.12	EXOSC1	-0.325488	0.206495	0.57436	0.125375
chr10	97476682	97478389	-	ENSG00000155229.20	MMS19	-0.405406	0.219896	1.06438	0.0891912
chr11	102362895	102368548	+	ENSG00000110330.8	BIRC2	-0.592106	0.362842	0.871947	0.261468
chr11	103303092	103358359	+	ENSG00000187240.13	DYNC2H1	0.704588	0.129311	1.55891	0.0204614
chr11	106978618	106986131	-	ENSG00000152402.10	GUCY1A2	0.129479	0.248921	1.62114	0.0473114
chr11	107390073	107392895	-	ENSG00000152404.15	CWF19L2	0.308529	0.313862	0.445346	0.664971
chr11	107390073	107418287	-	ENSG00000225215.1,ENSG00000152404.15	AP000766.2,CWF19L2	-0.704464	1	0.250932	1
chr11	108046269	108054955	+	ENSG00000166266.13	CUL5	0.0524421	0.776701	1.62338	0.0127539
chr11	108172198	108177090	-	ENSG00000149308.16	NPAT	-0.246883	0.659127	1.2224	0.0267695
chr11	108176245	108177090	-	ENSG00000149308.16	NPAT	-0.271322	0.641003	0.957677	0.00760859
chr11	108185231	108190500	-	ENSG00000149308.16	NPAT	-0.784179	0.489656	0.990293	0.125676
chr11	108227594	108229323	+	ENSG00000149311.18	ATM	0.211665	0.941776	-0.20398	0.46371
chr11	108227594	108235834	+	ENSG00000149311.18	ATM	-0.132674	0.268794	1.76045	0.0483358
chr11	108235669	108245026	+	ENSG00000149311.18	ATM	-0.206805	0.691313	-0.331172	0.545903
chr11	108258985	108267342	+	ENSG00000149311.18	ATM	0.0634042	0.825924	1.13514	0.140853
chr11	108267170	108267342	+	ENSG00000149311.18	ATM	-0.963674	0.679176	1.29744	0.0198369
chr11	108267170	108268609	+	ENSG00000149311.18	ATM	0.0286	0.475587	0.248392	0.491368
chr11	108297286	108304852	+	ENSG00000149311.18	ATM	-0.871326	0.0562245	-0.113629	0.840382
chr11	108301647	108304852	+	ENSG00000149311.18	ATM	-0.690439	0.989032	1.76089	0.00422225
chr11	108327644	108332037	+	ENSG00000149311.18	ATM	0.121634	0.957396	0.129326	0.945034
chr11	112037272	112043533	+	ENSG00000150768.15	DLAT	0.769979	0.0387167	-0.0608551	0.91999
chr11	113852500	113854335	-	ENSG00000048028.11	USP28	-0.243919	0.938171	0.0477186	0.916968
chr11	117152440	117163892	+	ENSG00000168092.13	PAFAH1B2	-0.332454	0.624537	2.10579	0.00746872
chr11	117244444	117246948	+	ENSG00000167257.10	RNF214	-0.0141952	0.832171	0.909319	0.0653206
chr11	117279907	117280259	+	ENSG00000167257.10	RNF214	0.564342	0.0415383	-0.467847	0.646368
chr11	118481714	118482495	+	ENSG00000118058.20	KMT2A	-0.249201	0.937298	0.115581	0.763334
chr11	118551785	118559864	-	ENSG00000118096.7	IFT46	0.218731	0.146972	1.78388	0.038447
chr11	118554458	118559864	-	ENSG00000118096.7	IFT46	0.33818	0.496978	1.04398	0.0543392
chr11	118583178	118584644	+	ENSG00000095139.13	ARCN1	0.149671	0.486804	1.31264	0.0289205
chr11	118779631	118781184	-	ENSG00000110367.11	DDX6	0.176644	0.237457	2.27698	0.0321715
chr11	119271734	119274953	+	ENSG00000110395.6	CBL	-0.346024	0.513951	0.862201	0.16036
chr11	119273867	119274953	+	ENSG00000110395.6	CBL	-0.100366	0.739686	0.131668	0.177375
chr11	119284968	119285566	+	ENSG00000110395.6	CBL	-0.711742	0.313698	0.853703	0.0824552
chr11	119296917	119297481	+	ENSG00000110395.6	CBL	-0.922635	0.948881	0.943035	0.0579909
chr11	120406117	120407823	+	ENSG00000196914.8	ARHGEF12	-0.0915593	0.134515	1.03832	0.0250914
chr11	120406117	120409450	+	ENSG00000196914.8	ARHGEF12	0.197861	0.322987	1.53592	0.0036088
chr11	120440128	120445464	+	ENSG00000196914.8	ARHGEF12	0.70448	0.0685034	1.0643	0.109307
chr11	120473049	120477526	+	ENSG00000196914.8	ARHGEF12	-0.388092	0.525162	1.5555	0.043219
chr11	120474559	120477526	+	ENSG00000196914.8	ARHGEF12	0.0654187	0.29326	2.53877	0.0011663
chr11	120476660	120477526	+	ENSG00000196914.8	ARHGEF12	0.109513	0.131601	2.4839	0.00256842
chr11	121045673	121060085	+	ENSG00000154114.12,ENSG00000285509.1	TBCEL,CMB9-75A1.1	-0.405444	1	0.637434	1
chr11	122956495	122957491	+	ENSG00000109944.10	C11orf63	-0.0153702	0.481404	1.64529	0.00831985
chr11	124647364	124648175	-	ENSG00000110013.12	SIAE	0.242443	0.537457	2.38805	0.00969097
chr11	12862249	12864900	+	ENSG00000187079.16	TEAD1	0.189766	0.371612	1.11152	0.11615
chr11	129123445	129124894	-	ENSG00000134909.18	ARHGAP32	0.495365	0.165995	1.08382	0.223037
chr11	130260855	130261929	-	ENSG00000196323.12	ZBTB44	0.369343	0.120546	1.59171	0.00263422
chr11	13413529	13421838	-	ENSG00000148925.10	BTBD10	-0.0523512	0.933965	0.846991	0.154217
chr11	14771936	14789242	+	ENSG00000152270.8	PDE3B	-0.30549	0.372188	1.64963	0.0136394
chr11	16095995	16186955	-	ENSG00000110693.17	SOX6	0.542652	0.495306	1.97084	0.0665508
chr11	16183885	16186955	-	ENSG00000110693.17	SOX6	0.795734	0.57405	3.14474	0.0175226
chr11	17145667	17145942	-	ENSG00000011405.13	PIK3C2A	0.659764	0.0773988	0.901368	0.0383087
chr11	18291441	18292019	-	ENSG00000110756.17	HPS5	0.0289302	0.147224	2.08527	0.0173827
chr11	18291441	18292976	-	ENSG00000110756.17	HPS5	0.523443	0.206959	1.98206	0.00182338
chr11	18502485	18519603	-	ENSG00000256588.1,ENSG00000256361.1,ENSG00000074319.12	RP11-613F22.8,RP11-613F22.6,TSG101	0.0532882	1	0.440801	1
chr11	18514677	18516164	-	ENSG00000074319.12	TSG101	-0.0637328	0.638516	0.716328	0.18977
chr11	19879868	19892594	+	ENSG00000166833.19	NAV2	0.551076	0.0947203	3.89469	0.0347426
chr11	2976023	2979237	-	ENSG00000205531.12	NAP1L4	0.589662	0.314718	2.61794	0.00725752
chr11	32927156	32935435	+	ENSG00000060749.14	QSER1	-0.104458	0.523311	1.05801	0.160254
chr11	33286412	33287511	+	ENSG00000110422.11	HIPK3	0.144192	0.183299	2.08432	0.00178581
chr11	34071725	34076642	+	ENSG00000135387.20	CAPRIN1	-0.0817593	0.34037	1.32746	0.00644411
chr11	34082824	34089456	+	ENSG00000135387.20	CAPRIN1	0.24315	0.0999626	0.529132	0.250846
chr11	34086063	34092056	+	ENSG00000135387.20	CAPRIN1	0.747746	0.00498976	1.68748	0.0210803
chr11	34089394	34092056	+	ENSG00000135387.20	CAPRIN1	0.390381	0.169137	2.69903	0.000738663
chr11	34090178	34090678	+	ENSG00000135387.20	CAPRIN1	-0.186864	0.816061	0.935976	0.0828403
chr11	34090178	34092056	+	ENSG00000135387.20	CAPRIN1	-0.0958465	0.345494	2.21118	0.0225927
chr11	34947505	34970286	+	ENSG00000110435.11	PDHX	0.568807	0.0107173	2.31748	0.00725102
chr11	34957383	34978182	+	ENSG00000110435.11	PDHX	0.0855553	0.093678	1.36394	0.00537174
chr11	34957383	34984728	+	ENSG00000110435.11	PDHX	0.635444	0.223725	1.52342	0.00237666
chr11	35201081	35204640	+	ENSG00000026508.18	CD44	0.759886	0.0419757	1.77946	0.179085
chr11	36610080	36636117	+	ENSG00000166352.15	C11orf74	0.244232	0.152565	-0.100016	0.996934
chr11	3731390	3753408	-	ENSG00000110713.15	NUP98	-0.336854	0.619453	-0.180652	0.780176
chr11	3768580	3776021	-	ENSG00000110713.15	NUP98	-0.15697	0.667641	-0.40959	0.379529
chr11	3773631	3776021	-	ENSG00000110713.15	NUP98	0.424849	0.310454	1.8684	0.00917833
chr11	43326506	43335994	+	ENSG00000252652.1,ENSG00000166181.12	RF00019,API5	0.174468	1	0.357778	1
chr11	43830975	43840064	+	ENSG00000283341.1,ENSG00000149084.12	RP11-472I20.4,HSD17B12	0.724918	1	1.63213	1
chr11	45979759	45979966	-	ENSG00000135365.15	PHF21A	-0.590236	0.173104	0.376587	0.88495
chr11	46076753	46092223	-	ENSG00000135365.15	PHF21A	-0.566139	0.91872	0.792365	0.0997983
chr11	46808030	46821268	-	ENSG00000175216.14	CKAP5	-0.16583	0.370382	0.860511	0.0753351
chr11	47358843	47375729	-	ENSG00000066336.11	SPI1	0.140776	0.282276	0.156143	0.471955
chr11	47358843	47375732	-	ENSG00000066336.11	SPI1	-0.409901	0.161502	-0.533171	0.259513
chr11	48153795	48156119	+	ENSG00000149177.12	PTPRJ	0.365138	0.324091	1.71314	0.00995638
chr11	59658865	59659469	-	ENSG00000166889.13	PATL1	0.192267	0.414131	0.460254	0.306315
chr11	61132419	61138835	-	ENSG00000167987.10	VPS37C	-0.208872	0.351149	-1.25304	0.147329
chr11	61366044	61367998	+	ENSG00000149483.11	TMEM138	0.336774	0.0659097	1.99442	0.0157287
chr11	61437624	61438113	+	ENSG00000167985.6,ENSG00000256591.5	SDHAF2,RP11-286N22.8	-0.806094	1	0.433924	1
chr11	62827154	62827631	-	ENSG00000162236.11	STX5	0.296918	0.528784	2.02241	0.00310832
chr11	65499676	65499923	+	ENSG00000251562.8	MALAT1	0.033213	0.884495	0.453955	0.328003
chr11	66821642	66828364	+	ENSG00000173715.16	C11orf80	-0.0225181	0.570362	0.671171	0.139788
chr11	68551120	68564432	+	ENSG00000110075.14	PPP6R3	-0.267108	0.936841	0.0682451	0.443355
chr11	68567013	68576043	+	ENSG00000110075.14	PPP6R3	-0.232587	0.367253	0.156187	0.831675
chr11	68759568	68761687	-	ENSG00000110090.12	CPT1A	0.336581	0.0355948	0.391636	0.302491
chr11	70330172	70335694	+	ENSG00000131626.17	PPFIA1	-0.102325	0.788091	1.58548	0.016031
chr11	70354300	70356254	+	ENSG00000131626.17	PPFIA1	0.104712	0.261958	0.566503	0.035551
chr11	72984087	72989097	-	ENSG00000137478.14	FCHSD2	0.221221	0.512914	1.07262	0.152746
chr11	73707419	73718718	-	ENSG00000175582.19	RAB6A	0.591687	0.0358778	0.442347	0.236111
chr11	73707419	73718890	-	ENSG00000175582.19	RAB6A	0.349766	0.0846683	0.632829	0.270994
chr11	73707419	73720899	-	ENSG00000175582.19	RAB6A	0.042392	0.206832	1.66912	0.00642534
chr11	74604691	74620089	+	ENSG00000077514.8	POLD3	-0.0644215	0.549361	0.57246	0.226216
chr11	74789625	74817714	+	ENSG00000166439.5	RNF169	-0.475377	0.883915	0.365101	0.144727
chr11	74859157	74863021	-	ENSG00000166435.15	XRRA1	0.147153	0.814809	1.46294	0.0186658
chr11	75400390	75400538	+	ENSG00000206941.1,ENSG00000149273.14	SNORD15A,RPS3	0.396412	1	2.13967	1
chr11	75879878	75912039	+	ENSG00000198382.8	UVRAG	0.106742	0.942802	0.88195	0.132913
chr11	76463820	76472840	+	ENSG00000158636.16	EMSY	0.22432	1	2.75271	1
chr11	76496214	76528466	+	ENSG00000158636.16	EMSY	0.182414	1	1.37671	1
chr11	76513385	76528466	+	ENSG00000158636.16	EMSY	0.304913	1	1.6556	1
chr11	76958978	76998821	+	ENSG00000078124.11	ACER3	0.375076	0.276911	1.4215	0.127854
chr11	77379240	77379994	-	ENSG00000149269.9	PAK1	0.142548	0.957291	0.950301	0.12596
chr11	77619605	77625818	-	ENSG00000074201.8	CLNS1A	0.32303	0.270628	0.762814	0.0200505
chr11	77619605	77629899	-	ENSG00000074201.8	CLNS1A	0.301744	0.796624	0.803966	0.0379106
chr11	77622499	77625818	-	ENSG00000074201.8	CLNS1A	-0.408668	0.270148	1.15363	0.0460369
chr11	77624962	77625818	-	ENSG00000074201.8	CLNS1A	-0.203104	0.633988	0.853511	0.00804906
chr11	77675035	77678153	-	ENSG00000048649.13	RSF1	0.769915	0.00861849	0.949941	0.0568056
chr11	77683709	77685159	-	ENSG00000048649.13	RSF1	0.637086	0.0496259	1.54152	0.0184918
chr11	77683709	77693611	-	ENSG00000048649.13	RSF1	-0.28716	0.580693	1.08235	0.162755
chr11	77693506	77702495	-	ENSG00000048649.13	RSF1	-0.11516	0.412906	1.09023	0.110205
chr11	77698486	77702495	-	ENSG00000048649.13	RSF1	0.48344	0.491162	0.622239	0.143584
chr11	78103979	78109581	-	ENSG00000159063.12	ALG8	-0.242436	0.838735	0.42296	0.630408
chr11	78112649	78121174	-	ENSG00000159063.12	ALG8	0.0559728	0.582562	2.89297	0.00095218
chr11	78113885	78121174	-	ENSG00000159063.12	ALG8	-0.398572	0.439045	3.08738	0.026618
chr11	78119181	78121174	-	ENSG00000159063.12	ALG8	-0.250519	0.262326	2.29251	0.00965582
chr11	78465875	78478683	-	ENSG00000137513.9	NARS2	0.589329	0.0354967	0.752129	0.140984
chr11	78465875	78493195	-	ENSG00000137513.9	NARS2	0.765139	0.539217	2.11377	0.000756526
chr11	83206057	83236509	+	ENSG00000255541.1,ENSG00000241020.1,ENSG00000137494.13	RP11-727A23.8,RP11-727A23.1,ANKRD42	-0.238172	1	0.807942	1
chr11	83273646	83278829	-	ENSG00000137500.9	CCDC90B	0.441199	0.167592	1.60404	0.0200498
chr11	85974707	85983973	-	ENSG00000073921.17	PICALM	-0.771362	0.766569	-0.692341	0.803334
chr11	85974707	86003451	-	ENSG00000073921.17	PICALM	-0.231952	0.621608	0.663812	0.238938
chr11	85974707	86031611	-	ENSG00000073921.17	PICALM	0.414853	0.0516117	0.0684293	0.764994
chr11	85976622	85981228	-	ENSG00000073921.17	PICALM	0.116529	0.493834	1.13623	0.0531167
chr11	85981128	85982003	-	ENSG00000073921.17	PICALM	-0.185642	0.75541	-0.371303	0.527024
chr11	85981128	86031611	-	ENSG00000073921.17	PICALM	-0.0269304	0.941451	0.789002	0.219883
chr11	85981744	85982003	-	ENSG00000073921.17	PICALM	-0.657012	0.681516	0.47484	0.309745
chr11	85981744	85983973	-	ENSG00000073921.17	PICALM	-0.0559915	0.987028	-0.131312	0.849113
chr11	85996825	86001158	-	ENSG00000073921.17	PICALM	0.411162	0.0892854	-0.171836	0.570955
chr11	85996825	86003451	-	ENSG00000073921.17	PICALM	-0.494776	0.852915	1.32341	0.0602048
chr11	85996825	86007583	-	ENSG00000073921.17	PICALM	0.426427	0.231817	0.490361	0.426802
chr11	85996825	86031611	-	ENSG00000073921.17	PICALM	0.287619	0.811097	1.29983	0.0111423
chr11	86000642	86031611	-	ENSG00000073921.17	PICALM	-0.173989	0.454693	0.257708	0.481953
chr11	86007541	86031611	-	ENSG00000073921.17	PICALM	-0.00165848	0.720767	0.814853	0.0182185
chr11	86011029	86031611	-	ENSG00000073921.17	PICALM	0.326311	0.465637	0.0598048	0.138018
chr11	86022366	86031611	-	ENSG00000073921.17	PICALM	-0.425757	0.159591	1.13578	0.196076
chr11	86026291	86031611	-	ENSG00000073921.17	PICALM	1.09223	0.00338116	0.555776	0.279503
chr11	86306244	86306482	+	ENSG00000149196.15	C11orf73	-0.655779	0.0642446	2.20085	0.00092405
chr11	87067693	87071615	+	ENSG00000166575.16	TMEM135	0.66644	0.212534	0.710153	0.156878
chr11	87067693	87091395	+	ENSG00000166575.16	TMEM135	0.566534	0.110506	1.83773	0.00861341
chr11	89354961	89402542	-	ENSG00000086991.12	NOX4	0.528846	0.865438	0.0761252	0.759887
chr11	89373431	89402542	-	ENSG00000086991.12	NOX4	0.400739	0.338672	0.501855	0.76063
chr11	89400016	89451895	-	ENSG00000086991.12	NOX4	0.201875	0.572744	1.78942	0.0719817
chr11	89421901	89451895	-	ENSG00000086991.12	NOX4	0.0618182	0.784486	1.1136	0.104185
chr11	89432783	89451895	-	ENSG00000086991.12	NOX4	0.588605	0.498448	1.6132	0.269833
chr11	93790573	93794035	+	ENSG00000284057.1,ENSG00000042429.11	RP11-606E8.2,MED17	0.383463	1	1.03364	1
chr11	9429673	9431003	+	ENSG00000205339.9	IPO7	-0.17288	0.970063	2.03734	0.00885097
chr11	94821529	94831541	+	ENSG00000166025.17	AMOTL1	0.45141	0.101736	0.929734	0.0444384
chr11	96091891	96093517	-	ENSG00000184384.13	MAML2	0.429498	0.59573	0.0965367	0.646994
chr12	100204939	100205744	+	ENSG00000075089.9	ACTR6	-0.381599	0.425521	1.82883	0.0618372
chr12	100204939	100205757	+	ENSG00000075089.9	ACTR6	-0.0468293	0.324944	1.30865	0.022878
chr12	100204939	100207786	+	ENSG00000075089.9	ACTR6	0.112879	0.136275	1.38091	0.0370499
chr12	100282942	100298175	+	ENSG00000136021.18	SCYL2	0.2753	0.465877	2.1461	0.0423746
chr12	100971305	100987670	+	ENSG00000151572.17	ANO4	-0.0866129	0.55164	1.19577	0.0352898
chr12	101714089	101716812	+	ENSG00000111666.10	CHPT1	0.767887	0.0649518	1.3449	0.0167016
chr12	101908185	101914232	+	ENSG00000136048.13	DRAM1	0.2264	0.575109	-0.507217	0.557361
chr12	102025973	102046119	-	ENSG00000120860.10	WASHC3	-0.00930468	1	0.461505	1
chr12	102039867	102046119	-	ENSG00000120860.10	WASHC3	-0.203993	1	1.32389	1
chr12	10386902	10393867	-	ENSG00000213809.8,ENSG00000255819.7	KLRK1,KLRC4-KLRK1	-0.337554	1	-0.233769	1
chr12	103947310	103947430	+	ENSG00000166598.14	HSP90B1	-0.340473	0.730515	-0.0675784	0.833831
chr12	103976917	103980962	+	ENSG00000139372.14	TDG	0.261935	0.240647	2.264	0.00487905
chr12	104120399	104123423	-	ENSG00000120837.7	NFYB	0.255243	0.363322	0.937995	0.34102
chr12	106842588	106843947	+	ENSG00000111785.19	RIC8B	-0.147825	0.906419	0.97714	0.0874147
chr12	108652271	108654410	-	ENSG00000110880.10	CORO1C	0.0568845	0.696575	0.894251	0.0102419
chr12	108818248	108823361	-	ENSG00000084112.14	SSH1	0.340697	0.344368	0.573011	0.524094
chr12	109071611	109073532	+	ENSG00000135093.12	USP30	0.0948469	0.280466	2.09837	0.000803076
chr12	109102838	109103611	+	ENSG00000076248.10	UNG	0.0911987	0.894994	0.620808	0.252952
chr12	110128949	110132636	+	ENSG00000122970.15	IFT81	0.194122	0.200866	0.828403	0.128876
chr12	110128949	110143545	+	ENSG00000122970.15	IFT81	0.583077	0.0900297	0.495719	0.355437
chr12	110128949	110147048	+	ENSG00000122970.15	IFT81	-0.0513314	0.621543	1.29387	0.0228307
chr12	110128949	110163065	+	ENSG00000122970.15	IFT81	0.795914	0.0415312	1.27752	0.0458421
chr12	110326389	110328017	+	ENSG00000174437.16	ATP2A2	0.34103	0.0785349	0.430921	0.225952
chr12	1104749	1141787	+	ENSG00000082805.19	ERC1	0.365966	0.268791	0.829687	0.140195
chr12	111485270	111510582	-	ENSG00000204842.15	ATXN2	-0.219227	0.842959	0.599222	0.23873
chr12	111552279	111552977	-	ENSG00000204842.15	ATXN2	-0.345706	0.597475	0.544326	0.387029
chr12	111552279	111555919	-	ENSG00000204842.15	ATXN2	-0.1276	0.820598	2.60925	0.00453657
chr12	111554157	111555919	-	ENSG00000204842.15	ATXN2	0.206726	0.250522	1.81497	0.0138689
chr12	111865249	111871180	+	ENSG00000089022.13	MAPKAPK5	-0.248358	0.507426	1.48406	0.116109
chr12	111932585	111943369	-	ENSG00000198270.12	TMEM116	0.236637	0.332741	3.02534	0.00178106
chr12	111933885	111943369	-	ENSG00000198270.12	TMEM116	0.220048	0.572727	1.11171	0.0467566
chr12	112075677	112078741	-	ENSG00000111300.9	NAA25	0.629459	0.0336568	2.87399	0.000366083
chr12	113267842	113269845	+	ENSG00000186815.12	TPCN1	-0.702832	0.157007	1.14058	0.0723165
chr12	116096668	116111512	-	ENSG00000123066.7	MED13L	-0.236371	0.283212	1.65538	0.0132574
chr12	116230432	116237705	-	ENSG00000123066.7	MED13L	0.299275	0.193111	-0.0585896	0.988343
chr12	116230532	116237705	-	ENSG00000123066.7	MED13L	0.50586	0.170076	1.64557	0.00843231
chr12	116236820	116237705	-	ENSG00000123066.7	MED13L	0.456731	0.267528	-1.54755	0.183581
chr12	116237467	116237705	-	ENSG00000123066.7	MED13L	0.31414	0.317912	0.186519	0.921911
chr12	116928022	116949706	+	ENSG00000174989.12	FBXW8	-0.110987	0.61922	-0.804564	0.268108
chr12	116964696	116988869	+	ENSG00000174989.12	FBXW8	-0.274665	0.447169	0.963821	0.0536421
chr12	1180539	1190052	+	ENSG00000082805.19	ERC1	0.407766	0.192781	1.32598	0.0384849
chr12	120154969	120155719	-	ENSG00000266704.1,ENSG00000089154.10	MIR4498,GCN1	-0.315573	1	0.818649	1
chr12	120557281	120557682	+	ENSG00000022840.15	RNF10	-0.0215729	0.867746	0.803761	0.119972
chr12	120782654	120784593	-	ENSG00000157837.15	SPPL3	0.393942	0.143809	1.32863	0.0235378
chr12	120782654	120791557	-	ENSG00000157837.15	SPPL3	0.317232	0.189427	1.97914	0.0146576
chr12	120782654	120810886	-	ENSG00000157837.15	SPPL3	0.359423	0.115865	2.52121	0.000290181
chr12	121780871	121781192	-	ENSG00000139725.7	RHOF	0.0990403	0.940171	-0.222057	0.745453
chr12	12179809	12187119	-	ENSG00000070018.8	LRP6	1.0699	0.0139594	3.1936	0.000241077
chr12	12179809	12203400	-	ENSG00000070018.8	LRP6	0.248394	0.736429	1.74334	0.0120262
chr12	12244261	12244655	-	ENSG00000070018.8	LRP6	0.440668	0.101027	2.62023	0.0132275
chr12	122477840	122478292	-	ENSG00000033030.13	ZCCHC8	-0.462919	0.112043	0.686223	0.293948
chr12	122511108	122515227	-	ENSG00000111011.17	RSRC2	-0.0955152	0.687678	0.509155	0.402019
chr12	122577671	122580670	+	ENSG00000184445.11	KNTC1	0.150634	0.243872	1.21018	0.0832529
chr12	123160780	123164090	-	ENSG00000051825.14	MPHOSPH9	-0.135528	0.582365	0.165623	0.856261
chr12	123498543	123499536	-	ENSG00000188026.12	RILPL1	-0.160319	0.74821	0.896499	0.321353
chr12	123586746	123590449	+	ENSG00000086598.10	TMED2	-0.205438	0.742126	0.0713646	0.440787
chr12	123605930	123606159	+	ENSG00000111364.15	DDX55	-0.153238	0.446025	1.80849	0.00614437
chr12	124419956	124437996	-	ENSG00000196498.13	NCOR2	-0.0374524	0.683711	-0.106736	0.632829
chr12	124419956	124449867	-	ENSG00000196498.13	NCOR2	0.0854351	0.839681	0.576941	0.272677
chr12	12519861	12521463	-	ENSG00000111266.8	DUSP16	0.077617	0.83217	0.727082	0.781328
chr12	12635776	12635974	+	ENSG00000111269.2	CREBL2	-0.343408	0.314903	-1.06643	0.228939
chr12	128808787	128815070	-	ENSG00000279500.1,ENSG00000139370.11	RP11-21K12.2,SLC15A4	0.0859593	1	0.41725	1
chr12	128814774	128815070	-	ENSG00000139370.11	SLC15A4	-0.0107902	0.646302	0.159871	0.616676
chr12	1289851	1408247	+	ENSG00000267285.1,ENSG00000082805.19	RP5-951N9.2,ERC1	-0.133705	1	1.16235	1
chr12	133191488	133192003	+	ENSG00000090612.20,ENSG00000256825.4	ZNF268,CTD-2140B24.4	0.347827	1	1.08229	1
chr12	1371832	1444750	+	ENSG00000267285.1,ENSG00000082805.19	RP5-951N9.2,ERC1	0.255451	1	-0.348106	1
chr12	14446987	14457295	+	ENSG00000171681.12	ATF7IP	0.287652	0.119024	1.27898	0.0375498
chr12	14456560	14457295	+	ENSG00000171681.12	ATF7IP	0.388817	0.221925	1.39292	0.0498033
chr12	19253939	19257537	+	ENSG00000052126.14	PLEKHA5	0.633735	0.00986406	1.19719	0.0624365
chr12	19253939	19261021	+	ENSG00000052126.14	PLEKHA5	1.02244	0.0466031	2.86466	0.000768173
chr12	19253939	19265850	+	ENSG00000052126.14	PLEKHA5	0.6426	0.0108548	2.02238	0.0179879
chr12	19253939	19287556	+	ENSG00000052126.14	PLEKHA5	0.95209	0.191302	0.444724	0.173977
chr12	19462509	19473355	+	ENSG00000139154.14	AEBP2	0.553185	0.0652855	2.16167	0.00449636
chr12	19462509	19500221	+	ENSG00000139154.14	AEBP2	0.0957548	0.843016	1.77939	0.0170165
chr12	19473247	19500221	+	ENSG00000139154.14	AEBP2	0.240712	0.926498	0.763878	0.119708
chr12	22482556	22506819	-	ENSG00000111731.12	C2CD5	-0.450116	0.366052	-1.39165	0.0630376
chr12	22484696	22506819	-	ENSG00000111731.12	C2CD5	-0.336288	0.241311	0.332784	0.932384
chr12	22493222	22506819	-	ENSG00000111731.12	C2CD5	-0.0694986	0.778348	-0.768174	0.173649
chr12	23845982	23896024	-	ENSG00000134532.16	SOX5	-0.444632	0.447279	0.613694	0.244189
chr12	26550246	26602706	-	ENSG00000123104.11	ITPR2	-0.490419	0.757842	-0.740074	0.690478
chr12	26595464	26602706	-	ENSG00000123104.11	ITPR2	-0.233277	0.742667	-1.55155	0.0908271
chr12	26628032	26655852	-	ENSG00000123104.11	ITPR2	0.143022	0.662588	-0.159435	0.689338
chr12	26982772	26990627	-	ENSG00000064115.10	TM7SF3	0.446783	0.0897325	1.09306	0.0755808
chr12	26996741	26999676	-	ENSG00000064115.10	TM7SF3	0.409851	0.762849	1.54837	0.0139826
chr12	27650009	27656730	+	ENSG00000110841.13	PPFIBP1	0.000881851	0.550324	0.949377	0.261679
chr12	27654721	27656730	+	ENSG00000110841.13	PPFIBP1	0.218232	0.686239	1.06846	0.229458
chr12	27714779	27724186	+	ENSG00000061794.12	MRPS35	0.121077	0.867852	2.50759	0.000131446
chr12	27719807	27724186	+	ENSG00000061794.12	MRPS35	0.14717	0.848032	0.47867	0.317415
chr12	2820085	2821792	+	ENSG00000111203.12	ITFG2	-0.493784	0.08515	0.161002	0.380137
chr12	28225794	28259442	+	ENSG00000273989.1,ENSG00000123106.10	RP11-425D17.2,CCDC91	0.035896	1	0.677469	1
chr12	28255580	28259442	+	ENSG00000123106.10	CCDC91	0.196034	0.828635	1.30775	0.0197148
chr12	28255580	28307749	+	ENSG00000123106.10	CCDC91	-0.589028	0.145603	0.113131	0.345915
chr12	28304625	28307749	+	ENSG00000123106.10	CCDC91	-0.168637	0.471368	0.775025	0.105733
chr12	28305648	28307749	+	ENSG00000123106.10	CCDC91	-0.0798551	0.764981	0.761129	0.0678229
chr12	28305648	28391411	+	ENSG00000123106.10	CCDC91	0.527021	0.683722	1.09975	0.045796
chr12	28362437	28391411	+	ENSG00000123106.10	CCDC91	0.317178	0.24321	0.98196	0.10921
chr12	28391303	28452654	+	ENSG00000123106.10	CCDC91	-0.324488	0.255883	-0.0822908	0.596188
chr12	28450160	28484165	+	ENSG00000123106.10	CCDC91	0.268493	0.678241	-0.26928	0.529341
chr12	29339850	29341218	-	ENSG00000087502.17	ERGIC2	-0.0698318	0.444054	0.137361	0.837839
chr12	29659879	29660885	-	ENSG00000133687.15	TMTC1	0.225649	0.0481481	-0.00627554	0.873145
chr12	30673989	30674753	-	ENSG00000133704.9	IPO8	0.247497	0.380502	1.66596	0.0231576
chr12	31451939	31495919	-	ENSG00000170456.15	DENND5B	-0.245882	0.334712	0.669765	0.189813
chr12	31495809	31499671	-	ENSG00000170456.15	DENND5B	0.843016	0.00836144	1.44539	0.0602077
chr12	32598496	32601423	+	ENSG00000139132.14	FGD4	0.0861153	0.292845	2.17063	0.0411808
chr12	32598496	32611283	+	ENSG00000139132.14	FGD4	0.0481151	0.214586	2.36487	0.00332098
chr12	32598496	32625779	+	ENSG00000139132.14	FGD4	-0.190499	0.437605	2.03457	0.0787907
chr12	32607956	32611283	+	ENSG00000139132.14	FGD4	-0.399191	0.173986	2.04569	0.00925113
chr12	350620	354234	-	ENSG00000073614.12	KDM5A	0.718891	0.137356	1.83384	0.00739686
chr12	350620	366104	-	ENSG00000073614.12	KDM5A	-0.568608	0.102209	1.49275	0.0134721
chr12	40028300	40048210	-	ENSG00000151229.12	SLC2A13	0.246817	0.734036	1.77385	0.0326043
chr12	40302788	40304134	+	ENSG00000188906.15	LRRK2	-0.0141045	0.824913	-1.91011	0.0364919
chr12	42210354	42210619	-	ENSG00000015153.14	YAF2	0.255721	0.148296	1.67012	0.00917395
chr12	42210354	42210680	-	ENSG00000015153.14	YAF2	0.0575238	0.835244	1.52363	0.0190804
chr12	42210354	42212484	-	ENSG00000015153.14	YAF2	0.116071	0.436274	0.491248	0.416823
chr12	42351884	42398994	+	ENSG00000274943.1,ENSG00000199886.1,ENSG00000134283.17	RP11-351C21.2,RNU6-249P,PPHLN1	0.130856	1	1.52889	1
chr12	42355160	42398994	+	ENSG00000274943.1,ENSG00000199886.1,ENSG00000134283.17	RP11-351C21.2,RNU6-249P,PPHLN1	-0.220342	1	-0.110708	1
chr12	42374862	42398994	+	ENSG00000199886.1,ENSG00000134283.17	RNU6-249P,PPHLN1	0.0543507	1	0.739835	1
chr12	42384939	42398994	+	ENSG00000199886.1,ENSG00000134283.17	RNU6-249P,PPHLN1	-0.0669114	1	-1.25743	1
chr12	44143524	44211387	+	ENSG00000139173.9	TMEM117	0.339324	0.119765	1.38894	0.0613783
chr12	45891779	45893721	+	ENSG00000189079.15	ARID2	0.325202	0.0821955	-0.816584	0.189599
chr12	45948436	45951727	-	ENSG00000139218.17	SCAF11	-0.149699	0.374534	1.06021	0.0595431
chr12	46229152	46243314	-	ENSG00000274591.1,ENSG00000111371.15	RP11-474P2.5,SLC38A1	0.129947	1	-1.24056	1
chr12	46239678	46243314	-	ENSG00000111371.15	SLC38A1	-0.582514	0.25218	-0.105696	0.969471
chr12	48071666	48074793	-	ENSG00000079387.13	SENP1	0.48417	0.806836	0.759554	0.149433
chr12	48074323	48074793	-	ENSG00000079387.13	SENP1	0.0239567	0.80615	-0.166366	0.649645
chr12	49489464	49490731	+	ENSG00000123352.17	SPATS2	0.474306	0.0813668	0.565265	0.172312
chr12	50094436	50096972	+	ENSG00000066117.14	SMARCD1	-0.207487	0.410188	2.279	0.000372837
chr12	50427761	50430570	+	ENSG00000161813.21	LARP4	0.354754	0.914457	2.05816	0.0140811
chr12	50430494	50435624	+	ENSG00000161813.21	LARP4	-0.337792	0.564392	2.13998	0.0325008
chr12	51008475	51010766	-	ENSG00000110911.15	SLC11A2	0.767333	0.0557567	2.12624	0.00710372
chr12	51055834	51056502	+	ENSG00000050426.15	LETMD1	0.280691	0.588225	1.37169	0.0378409
chr12	51073822	51074082	-	ENSG00000110925.6	CSRNP2	-0.212612	0.623611	-0.0700728	0.732728
chr12	56666203	56670364	-	ENSG00000110958.15	PTGES3	-0.440045	0.538164	-0.577172	0.826182
chr12	56670274	56673065	-	ENSG00000241217.3,ENSG00000110958.15	RN7SL809P,PTGES3	0.35389	1	2.48284	1
chr12	57945627	57953689	+	ENSG00000166896.7	ATP23	-0.257274	1	0.861155	1
chr12	57946994	57953689	+	ENSG00000166896.7	ATP23	-0.0521665	1	0.889043	1
chr12	63617303	63647365	-	ENSG00000177990.11,ENSG00000249753.2	DPY19L2,RP11-415I12.3	1.14321	1	2.20928	1
chr12	65210925	65218619	+	ENSG00000174106.2	LEMD3	0.612777	0.231629	1.49788	0.0230786
chr12	65326825	65369026	+	ENSG00000174099.11	MSRB3	0.0226325	0.919126	1.21476	0.0466494
chr12	66203710	66217235	+	ENSG00000090376.10	IRAK3	0.0312467	0.901017	1.46332	0.0518735
chr12	66203710	66228370	+	ENSG00000090376.10	IRAK3	-0.510703	0.278966	1.4221	0.0876967
chr12	66209455	66217235	+	ENSG00000090376.10	IRAK3	-0.531938	0.342385	-0.745696	0.814462
chr12	68650399	68652051	+	ENSG00000127314.17	RAP1B	-0.0355205	0.992973	1.84493	0.0111231
chr12	68816811	68824651	+	ENSG00000135679.23	MDM2	0.262678	0.319522	1.87814	0.00435919
chr12	68820324	68824651	+	ENSG00000135679.23	MDM2	0.229909	0.585889	0.103475	0.367893
chr12	69251128	69262562	+	ENSG00000111605.16	CPSF6	0.623038	0.458166	1.68057	0.0764908
chr12	69589484	69592159	+	ENSG00000166226.12	CCT2	0.373985	0.131214	1.2793	0.0209568
chr12	69589484	69593613	+	ENSG00000166226.12	CCT2	0.349497	0.202725	2.23344	0.00964347
chr12	69800208	69801721	+	ENSG00000127328.21,ENSG00000258052.1	RAB3IP,AC025263.3	0.255761	1	1.26436	1
chr12	70278131	70311017	+	ENSG00000111596.12	CNOT2	-0.104273	0.493153	0.116547	0.340377
chr12	70278131	70319364	+	ENSG00000111596.12	CNOT2	-1.1926	0.0477591	0.195261	0.94986
chr12	78049992	78059115	+	ENSG00000067798.15	NAV3	0.0797712	0.4188	0.386139	0.500563
chr12	79793862	79822190	-	ENSG00000277130.1,ENSG00000058272.17	RP11-530C5.4,PPP1R12A	0.521411	1	1.28184	1
chr12	813641	830160	+	ENSG00000060237.16	WNK1	0.414043	0.369713	2.65937	6.4286e-06
chr12	8943404	8943910	-	ENSG00000003056.7	M6PR	-0.421233	0.1698	0.321252	0.575331
chr12	89459637	89472275	-	ENSG00000139323.13	POC1B	0.759037	0.0241411	1.7921	0.0739722
chr12	89466769	89472275	-	ENSG00000139323.13	POC1B	0.250766	0.138315	1.23677	0.0770035
chr12	89609936	89635251	-	ENSG00000070961.15	ATP2B1	0.133186	0.759994	0.364806	0.36662
chr12	92798891	92799086	-	ENSG00000102189.16	EEA1	0.250849	0.841543	-0.170815	0.59674
chr12	92798891	92802734	-	ENSG00000102189.16	EEA1	-0.312105	0.403958	0.5572	0.200547
chr12	92826165	92853025	-	ENSG00000102189.16	EEA1	-0.319036	0.633347	0.660774	0.42809
chr12	92827911	92853025	-	ENSG00000102189.16	EEA1	-0.251414	0.4595	2.23219	0.00806373
chr12	92851110	92853025	-	ENSG00000102189.16	EEA1	0.400986	0.192028	1.57551	0.0646827
chr12	94169152	94186473	+	ENSG00000136040.8	PLXNC1	-0.163438	0.11289	0.374776	0.349554
chr12	94209589	94227235	+	ENSG00000136040.8	PLXNC1	-0.0676699	0.0880773	-0.175626	0.880425
chr12	94220015	94227235	+	ENSG00000136040.8	PLXNC1	0.630255	0.00616488	-0.866858	0.846825
chr12	95152810	95152993	-	ENSG00000180263.13	FGD6	0.644554	0.39327	-0.416994	0.773391
chr12	95208842	95211267	-	ENSG00000180263.13	FGD6	0.410381	0.390718	1.15447	0.0765131
chr12	96323947	96334865	-	ENSG00000059758.7	CDK17	0.285385	0.481486	1.51311	0.0325567
chr12	98527885	98537572	+	ENSG00000120802.13	TMPO	-0.021591	0.56206	0.0488692	0.995144
chr13	100257594	100273346	+	ENSG00000175198.16	PCCA	0.0058604	0.623219	1.01906	0.0425065
chr13	100257594	100309908	+	ENSG00000175198.16	PCCA	0.184867	0.374929	0.713344	0.203632
chr13	100301459	100309908	+	ENSG00000175198.16	PCCA	-0.0479307	0.962164	2.00704	0.0048888
chr13	100301459	100340259	+	ENSG00000175198.16	PCCA	0.600942	0.0194094	0.49241	0.474004
chr13	100307191	100368574	+	ENSG00000175198.16	PCCA	-0.39892	0.396508	1.24371	0.114399
chr13	100330560	100340259	+	ENSG00000175198.16	PCCA	0.0793449	0.215746	2.08538	0.00319396
chr13	100330560	100368574	+	ENSG00000175198.16	PCCA	0.49084	0.122839	2.37287	0.00374537
chr13	110622215	110624279	+	ENSG00000213995.11	NAXD	-0.415649	1	1.9941	1
chr13	111205288	111233293	+	ENSG00000102606.18	ARHGEF7	-0.186025	0.997692	0.549688	0.12751
chr13	19730238	19782791	-	ENSG00000275014.1,ENSG00000121390.18	RN7SL166P,PSPC1	0.0421768	1	-0.0273985	1
chr13	19851354	19852190	-	ENSG00000132950.18	ZMYM5	-0.235703	0.748761	0.505524	0.175707
chr13	19993062	20006586	+	ENSG00000121741.16	ZMYM2	0.0692206	0.690389	0.655137	0.343779
chr13	20051432	20067390	+	ENSG00000121741.16	ZMYM2	0.673925	0.0315556	0.938145	0.0755524
chr13	20064450	20067390	+	ENSG00000121741.16	ZMYM2	0.743414	0.00490009	-0.549043	0.24289
chr13	20596149	20597119	+	ENSG00000032742.17	IFT88	0.191739	0.450021	0.541125	0.488047
chr13	21381433	21391854	-	ENSG00000180776.15	ZDHHC20	0.0272718	0.726755	0.053654	0.49981
chr13	23590149	23626792	+	ENSG00000127863.15	TNFRSF19	0.392119	0.35602	1.33131	0.079129
chr13	24475471	24478276	-	ENSG00000102699.5	PARP4	-0.17893	0.475245	0.358133	0.572046
chr13	24477700	24493733	-	ENSG00000102699.5	PARP4	0.123327	0.498216	1.76109	0.0373133
chr13	26337566	26353880	+	ENSG00000132964.11	CDK8	0.288129	0.354437	1.3753	0.0757204
chr13	26400452	26401624	+	ENSG00000132964.11	CDK8	-0.458884	0.178016	0.521424	0.222228
chr13	28174271	28177935	+	ENSG00000152520.13	PAN3	-0.135094	0.76392	1.26569	0.0792111
chr13	28256291	28261458	+	ENSG00000152520.13	PAN3	0.279797	0.1987	0.564106	0.0765389
chr13	28256291	28281379	+	ENSG00000152520.13	PAN3	0.37746	0.0809345	0.500813	0.440302
chr13	28260446	28261458	+	ENSG00000152520.13	PAN3	-0.443144	0.758411	0.625535	0.0679318
chr13	28266714	28270866	+	ENSG00000152520.13	PAN3	0.0957481	0.611373	0.985504	0.107233
chr13	30227411	30241086	-	ENSG00000102781.13	KATNAL1	0.126954	0.74999	2.4929	0.00759926
chr13	31215050	31229294	+	ENSG00000187676.7	B3GLCT	0.0620748	0.29155	1.64827	0.00554243
chr13	32325075	32326613	+	ENSG00000139618.14	BRCA2	0.0354283	0.295828	-0.376373	0.634246
chr13	32517856	32527532	-	ENSG00000244754.8	N4BP2L2	0.37357	0.0462105	1.14336	0.0188013
chr13	32732100	32735330	+	ENSG00000083642.18	PDS5B	-0.144427	0.762417	-0.718884	0.294701
chr13	36312144	36312477	-	ENSG00000133104.12	SPG20	0.254154	0.311409	-0.499585	0.691328
chr13	37040404	37051583	-	ENSG00000102710.19	SUPT20H	0.18795	0.334753	2.84053	0.000128756
chr13	39694633	39727548	+	ENSG00000133103.16	COG6	-1.04322	0.21418	1.80611	0.225511
chr13	39719235	39727548	+	ENSG00000133103.16	COG6	-0.219945	0.847749	1.75293	0.00563469
chr13	40908158	40914105	-	ENSG00000168852.12,ENSG00000239827.8	RP11-346L13.3,SUGT1P3	-0.232603	1	-0.354521	1
chr13	40940920	40943925	-	ENSG00000120690.15	ELF1	-0.109583	0.526566	0.946088	0.264915
chr13	40942951	40943925	-	ENSG00000120690.15	ELF1	0.125304	0.760897	1.35075	0.0789813
chr13	41252644	41254620	-	ENSG00000120662.15	MTRF1	-0.13995	0.619621	0.712922	0.123427
chr13	41316845	41336756	+	ENSG00000172766.18	NAA16	1.27143	0.00074195	2.16246	0.0480319
chr13	41318805	41336756	+	ENSG00000172766.18	NAA16	0.0566499	0.788675	1.76308	0.0104934
chr13	41466822	41468838	+	ENSG00000102760.12	RGCC	-0.146827	0.871006	0.748413	0.285049
chr13	41761127	41833531	-	ENSG00000102763.17	VWA8	-0.0694756	0.875673	2.1567	0.010064
chr13	41811224	41819386	-	ENSG00000102763.17	VWA8	0.543344	0.298494	1.90214	0.0191531
chr13	41865735	41868477	-	ENSG00000102763.17	VWA8	-0.340588	0.810036	1.08209	0.0264495
chr13	42159265	42160136	+	ENSG00000102780.16	DGKH	-0.29517	0.242684	-1.58402	0.0913798
chr13	42917540	42970670	-	ENSG00000133106.14	EPSTI1	-0.170786	0.321643	-1.37435	0.0587425
chr13	42953947	42970670	-	ENSG00000133106.14	EPSTI1	-0.863156	0.282592	-1.26342	0.0499442
chr13	45151686	45207505	+	ENSG00000188342.11	GTF2F2	-0.0523695	0.25227	0.601951	0.0436545
chr13	45516142	45519094	+	ENSG00000136152.14	COG3	0.125104	0.818379	0.526694	0.62969
chr13	45516142	45525051	+	ENSG00000136152.14	COG3	-0.0876491	0.807484	0.196135	0.342848
chr13	45516142	45530780	+	ENSG00000136152.14	COG3	-0.0103327	0.995022	1.34523	0.0407719
chr13	45979812	46020557	-	ENSG00000123200.16	ZC3H13	-0.140337	0.976142	0.127279	0.956885
chr13	45985296	46020557	-	ENSG00000123200.16	ZC3H13	-0.0725943	0.328215	-0.116903	0.750493
chr13	46003138	46020557	-	ENSG00000123200.16	ZC3H13	-0.538955	0.551941	1.09936	0.277224
chr13	46003138	46045513	-	ENSG00000123200.16	ZC3H13	-0.128063	0.602035	0.0388771	0.736631
chr13	46003138	46045516	-	ENSG00000123200.16	ZC3H13	-0.723243	0.96376	1.82434	0.131983
chr13	46020448	46045513	-	ENSG00000123200.16	ZC3H13	-0.258597	0.602315	0.00322796	0.985956
chr13	46723220	46728984	+	ENSG00000136141.14	LRCH1	0.0795853	0.802896	1.8503	0.00298573
chr13	46723220	46733998	+	ENSG00000136141.14	LRCH1	0.00554219	0.389325	1.07384	0.0366396
chr13	48253807	48261321	+	ENSG00000136156.12	ITM2B	0.456452	0.17475	1.46478	0.0142322
chr13	48256176	48258236	+	ENSG00000136156.12	ITM2B	-0.112272	0.586484	0.526085	0.189052
chr13	49167243	49175541	+	ENSG00000102531.16	FNDC3A	-0.299417	0.901369	1.02531	0.0942564
chr13	49196876	49198574	+	ENSG00000102531.16	FNDC3A	-0.668805	0.772571	1.71673	0.0096056
chr13	49451552	49461162	+	ENSG00000136169.16	SETDB2	0.393862	0.0881507	0.940217	0.140541
chr13	49451552	49467960	+	ENSG00000136169.16	SETDB2	0.110076	0.445334	2.35628	0.0101019
chr13	49706097	49706372	-	ENSG00000102753.9	KPNA3	-0.033236	0.797436	1.59324	0.0142315
chr13	50927406	50930759	+	ENSG00000136104.20	RNASEH2B	0.420878	0.173894	-0.527054	0.98366
chr13	50927406	50949505	+	ENSG00000136104.20	RNASEH2B	-0.113876	0.778411	1.43803	0.0130537
chr13	52417991	52427219	-	ENSG00000136100.12	VPS36	0.357603	0.0822725	0.334313	0.187843
chr13	59774188	59810923	-	ENSG00000139734.17	DIAPH3	0.083514	0.494546	2.08977	0.00134046
chr13	60439687	60460540	+	ENSG00000083544.13	TDRD3	0.242327	0.169288	1.04664	0.203551
chr13	60439687	60467379	+	ENSG00000083544.13	TDRD3	-0.0375857	0.916212	1.59139	0.0330806
chr13	72835242	72931267	+	ENSG00000083535.15	PIBF1	0.233355	0.25184	1.31243	0.0241715
chr13	75560752	75569507	+	ENSG00000118939.17,ENSG00000261553.5	UCHL3,RP11-29G8.3	0.245469	1	1.66904	1
chr13	75713181	75761038	+	ENSG00000261553.5,ENSG00000136153.19	RP11-29G8.3,LMO7	0.662209	1	1.747	1
chr13	77081426	77087633	-	ENSG00000005810.17	MYCBP2	-0.246437	0.82434	-0.310898	0.391773
chr13	77205255	77243951	-	ENSG00000005810.17	MYCBP2	0.184717	0.420251	-0.375283	0.602797
chr13	77719531	77753358	+	ENSG00000139737.21	SLAIN1	-0.194757	0.604795	1.28805	0.067566
chr13	78635109	78644997	-	ENSG00000152193.7	RNF219	0.42909	0.783066	2.47045	0.0125178
chr13	95709226	95725252	+	ENSG00000102580.14	DNAJC3	-0.20705	0.366222	-0.14038	0.821128
chr13	95723241	95725252	+	ENSG00000102580.14	DNAJC3	-0.356284	0.91773	0.952018	0.0308542
chr13	95757643	95763953	+	ENSG00000102580.14	DNAJC3	-0.175222	0.873929	1.11222	0.0575859
chr13	95832926	95837202	-	ENSG00000102595.19	UGGT2	0.07847	0.335369	0.146295	0.31882
chr13	95863628	95867423	-	ENSG00000102595.19	UGGT2	-0.0113431	0.179949	1.03757	0.427512
chr13	95970111	95996135	-	ENSG00000102595.19	UGGT2	0.636476	0.00640931	2.03082	0.0100875
chr13	95970111	95999307	-	ENSG00000102595.19	UGGT2	-0.584546	0.925904	1.64317	0.0364419
chr13	95983803	95999307	-	ENSG00000102595.19	UGGT2	0.429851	0.41365	1.22771	0.0914416
chr13	95985238	95996135	-	ENSG00000102595.19	UGGT2	0.261201	0.229447	1.44257	0.0766018
chr14	100262303	100262466	+	ENSG00000100811.12	YY1	0.324373	0.21544	1.39346	0.0603798
chr14	100337061	100343387	-	ENSG00000140105.17	WARS	-0.00620578	0.776014	-0.294071	0.443072
chr14	100342397	100343387	-	ENSG00000140105.17	WARS	-0.366381	0.185966	0.633104	0.651196
chr14	101901718	101906529	+	ENSG00000078304.19	PPP2R5C	-0.175978	0.427748	1.16621	0.100966
chr14	102019892	102022880	+	ENSG00000197102.11	DYNC1H1	0.133811	0.708703	1.30467	0.0350249
chr14	102040235	102040673	+	ENSG00000197102.11	DYNC1H1	-0.502798	0.23528	1.52647	0.00765002
chr14	102193462	102195120	+	ENSG00000140153.17	WDR20	-0.387351	0.682707	0.381781	0.171177
chr14	102194937	102197847	+	ENSG00000140153.17	WDR20	0.684644	0.0258894	-0.113846	0.863937
chr14	102194937	102209862	+	ENSG00000140153.17	WDR20	-0.397902	0.882184	1.70508	0.0127969
chr14	102968252	102970261	-	ENSG00000198752.10	CDC42BPB	0.0928334	0.753555	-0.0350984	0.780739
chr14	103003927	103012188	-	ENSG00000198752.10	CDC42BPB	0.516759	0.103074	0.936826	0.11239
chr14	103451917	103457212	+	ENSG00000075413.17	MARK3	0.21655	0.225735	0.81609	0.118815
chr14	103451917	103462461	+	ENSG00000075413.17	MARK3	-0.117594	0.510207	0.786836	0.170978
chr14	103571622	103587364	+	ENSG00000256053.7,ENSG00000126214.21,ENSG00000256500.5	APOPT1,KLC1,RP11-73M18.2	-0.000546305	1	0.133865	1
chr14	103669510	103673431	+	ENSG00000126214.21,ENSG00000256500.5	KLC1,RP11-73M18.2	-0.0528329	1	0.633486	1
chr14	103778744	103797518	-	ENSG00000202275.1,ENSG00000088808.16	RF00280,PPP1R13B	0.347534	1	3.20524	1
chr14	20403376	20406400	-	ENSG00000129566.12	TEP1	0.0204765	0.73656	0.180031	0.534283
chr14	21230318	21234229	-	ENSG00000092199.17	HNRNPC	-0.419767	0.893773	1.10091	0.0436713
chr14	21503172	21503881	-	ENSG00000165819.11	METTL3	-0.176027	0.928835	0.638061	0.176958
chr14	22906194	22911403	-	ENSG00000100461.17	RBM23	-0.184231	0.667663	0.575927	0.156731
chr14	22909482	22911403	-	ENSG00000100461.17	RBM23	-0.268957	0.607519	0.358023	0.530851
chr14	22926132	22927660	-	ENSG00000100462.15	PRMT5	-0.299097	0.418514	1.08004	0.0565487
chr14	30670255	30675065	+	ENSG00000092108.20	SCFD1	0.0712711	0.695771	2.04302	0.0117012
chr14	30715923	30722559	+	ENSG00000092108.20	SCFD1	0.510258	0.026438	0.441413	0.580038
chr14	30715923	30734858	+	ENSG00000092108.20	SCFD1	0.46921	0.242756	2.0265	0.00823243
chr14	30902535	30911162	-	ENSG00000196792.11	STRN3	0.650508	0.0206742	1.33725	0.0341715
chr14	30929200	30956242	-	ENSG00000196792.11	STRN3	-0.365192	0.271691	1.14433	0.0724115
chr14	30935162	30956242	-	ENSG00000196792.11	STRN3	0.0137497	0.584223	2.01708	0.015992
chr14	30947089	30956242	-	ENSG00000196792.11	STRN3	-0.395259	0.490633	1.45147	0.0319222
chr14	30955619	30956242	-	ENSG00000196792.11	STRN3	0.0130718	0.806139	2.05949	0.00386257
chr14	31127784	31133675	-	ENSG00000092148.12	HECTD1	-0.603776	0.0977035	1.35074	0.0533191
chr14	31127784	31172122	-	ENSG00000092148.12	HECTD1	-0.0667419	0.782339	1.18432	0.0624763
chr14	31673354	31673574	+	ENSG00000151413.16	NUBPL	1.02275	0.0177925	1.2358	0.0556661
chr14	32090501	32094386	+	ENSG00000100852.12	ARHGAP5	0.810232	0.127282	2.25153	0.0173936
chr14	32090501	32117287	+	ENSG00000100852.12	ARHGAP5	0.0346757	0.644481	3.3957	0.000921263
chr14	34567685	34568013	-	ENSG00000129515.18	SNX6	0.156462	0.724458	0.0806948	0.778628
chr14	34593044	34609742	-	ENSG00000129515.18	SNX6	-0.826359	0.0259484	0.928492	0.429099
chr14	34792774	34862322	-	ENSG00000251726.1,ENSG00000198604.10	RNU7-41P,BAZ1A	0.628575	1	1.57322	1
chr14	34862043	34862322	-	ENSG00000198604.10	BAZ1A	0.392839	0.0766468	2.23947	0.00211699
chr14	35007282	35008831	+	ENSG00000100883.11	SRP54	-0.0903274	0.783906	1.99052	0.0239883
chr14	35018691	35019074	+	ENSG00000100883.11	SRP54	-0.634328	0.312414	0.269785	0.594116
chr14	35096557	35099384	-	ENSG00000092020.10	PPP2R3C	0.0266643	0.287785	1.7557	0.0424753
chr14	37285317	37369624	+	ENSG00000151338.18	MIPOL1	0.0590854	0.511906	1.67736	0.0136668
chr14	39151745	39159550	-	ENSG00000182400.14	TRAPPC6B	-0.353774	0.533926	1.49572	0.0445865
chr14	39177411	39177916	+	ENSG00000100941.8	PNN	0.192428	0.32211	0.752569	0.13066
chr14	39179090	39179462	+	ENSG00000100941.8	PNN	-0.0138341	0.892864	0.289007	0.440254
chr14	39180774	39180921	+	ENSG00000100941.8	PNN	-0.223944	0.495534	-0.411118	0.441592
chr14	39276933	39279537	+	ENSG00000150527.17	MIA2	0.044072	0.175888	1.75318	0.0151538
chr14	39313339	39327022	+	ENSG00000150527.17	MIA2	-0.0926817	0.688858	2.12351	0.0159765
chr14	45118027	45130790	-	ENSG00000100442.10	FKBP3	-0.308106	0.922777	1.94238	0.0127954
chr14	45148836	45159280	+	ENSG00000187790.10	FANCM	0.242667	0.539864	2.55658	0.00140702
chr14	49663314	49674427	-	ENSG00000100479.12	POLE2	0.379884	0.290624	1.15453	0.0323341
chr14	49669523	49674427	-	ENSG00000100479.12	POLE2	-0.483905	0.509292	-0.26121	0.692368
chr14	49709158	49743805	+	ENSG00000197776.7	KLHDC1	0.235312	0.342363	0.337624	0.403107
chr14	49723873	49725769	+	ENSG00000197776.7	KLHDC1	-0.0753335	0.787686	2.10124	0.0022355
chr14	49795790	49831361	-	ENSG00000165525.17	NEMF	-0.03418	0.631409	1.1996	0.0703115
chr14	49799474	49831361	-	ENSG00000165525.17	NEMF	0.208287	0.603185	2.25205	0.00640392
chr14	49825866	49831361	-	ENSG00000165525.17	NEMF	0.335289	0.264193	1.602	0.0119592
chr14	49831298	49834449	-	ENSG00000165525.17	NEMF	0.392377	0.460371	1.43829	0.0501186
chr14	49832050	49834449	-	ENSG00000165525.17	NEMF	0.382665	0.419905	0.165215	0.958037
chr14	50134122	50150230	-	ENSG00000100485.11	SOS2	0.359042	0.0807727	0.987278	0.0743535
chr14	50150007	50150230	-	ENSG00000100485.11	SOS2	-0.107455	0.180889	1.45478	0.033293
chr14	50150007	50153173	-	ENSG00000100485.11	SOS2	0.48551	0.127408	2.011	0.0008005
chr14	50466582	50476306	-	ENSG00000201573.1,ENSG00000012983.11	RF00019,MAP4K5	0.0917958	1	2.05373	1
chr14	52536718	52544371	-	ENSG00000087301.8	TXNDC16	0.213924	0.35049	1.40642	0.0432056
chr14	52757318	52759754	+	ENSG00000198252.11	STYX	0.453503	0.10185	1.16776	0.0598228
chr14	53091784	53103856	-	ENSG00000100523.14	DDHD1	0.413797	0.274248	0.991416	0.112633
chr14	54702061	54702580	+	ENSG00000020577.13	SAMD4A	-0.428842	0.719285	0.744992	0.0855589
chr14	55612018	55619312	+	ENSG00000126777.17	KTN1	-0.036196	0.824337	0.517886	0.024834
chr14	55648024	55648870	+	ENSG00000126777.17	KTN1	0.451364	0.271063	2.55573	0.00047468
chr14	58223621	58223856	+	ENSG00000131966.13	ACTR10	-0.367425	0.515511	2.16544	0.0250875
chr14	58318541	58330169	+	ENSG00000032219.18	ARID4A	-0.417549	0.512166	1.8601	0.00782276
chr14	60796216	60818847	+	ENSG00000020426.10	MNAT1	0.290652	0.566727	0.675185	0.166491
chr14	61030444	61046167	+	ENSG00000139974.15	SLC38A6	0.444622	0.0401201	1.02185	0.0794214
chr14	61721508	61721823	+	ENSG00000100644.16	HIF1A	-0.705518	0.381498	0.548109	0.0941444
chr14	63998913	64016631	+	ENSG00000054654.16	SYNE2	0.754498	0.350169	1.12269	0.0385274
chr14	63998913	64022863	+	ENSG00000054654.16	SYNE2	-0.332519	0.447129	2.17279	0.00292486
chr14	65615977	65629606	+	ENSG00000033170.16	FUT8	0.0161396	0.943817	-1.14703	0.109923
chr14	67269700	67303599	+	ENSG00000072415.8	MPP5	1.66801	0.000238804	2.07348	0.00286067
chr14	67301388	67303599	+	ENSG00000072415.8	MPP5	0.260625	0.630426	1.39226	0.0332565
chr14	67761365	67762819	-	ENSG00000072121.15	ZFYVE26	0.544298	0.099557	0.376196	0.682351
chr14	73077368	73083551	+	ENSG00000119707.13	RBM25	0.0754704	0.791878	0.593655	0.28532
chr14	73103253	73103478	+	ENSG00000119707.13	RBM25	0.0217181	0.936576	-1.03881	0.244468
chr14	73147794	73148094	+	ENSG00000080815.18	PSEN1	-0.223457	0.492267	1.76798	0.0219613
chr14	73147794	73148106	+	ENSG00000080815.18	PSEN1	0.154708	0.460907	1.50894	0.0357105
chr14	73147794	73173707	+	ENSG00000080815.18	PSEN1	0.118296	0.322745	-0.141965	0.655119
chr14	73892026	73909430	+	ENSG00000270140.1,ENSG00000258653.3,ENSG00000119725.18	RP5-1021I20.6,RP5-1021I20.4,ZNF410	0.413188	1	1.06453	1
chr14	74889094	74889349	+	ENSG00000119689.14	DLST	0.399884	0.720109	2.45314	0.010562
chr14	75039910	75042477	-	ENSG00000119684.15	MLH3	0.188423	0.130382	0.323752	0.95837
chr14	75041614	75042477	-	ENSG00000119684.15	MLH3	0.0674524	0.666946	1.34425	0.111476
chr14	75109684	75110371	-	ENSG00000119638.12	NEK9	0.33592	0.458608	0.633866	0.150336
chr14	75707017	75720703	+	ENSG00000119685.19	TTLL5	0.201444	0.457047	1.00879	0.293006
chr14	75707017	75735289	+	ENSG00000119685.19	TTLL5	1.09139	0.00266858	0.986641	0.0682401
chr14	76166662	76178042	+	ENSG00000089916.17	GPATCH2L	-0.0109443	0.774996	-0.0848216	0.909968
chr14	76166662	76180849	+	ENSG00000089916.17	GPATCH2L	0.266297	0.595366	0.912936	0.0782102
chr14	76166662	76195972	+	ENSG00000089916.17	GPATCH2L	0.0236226	0.979001	1.5003	0.0112659
chr14	76176622	76195972	+	ENSG00000089916.17	GPATCH2L	-0.145636	0.977228	0.641228	0.199822
chr14	77464597	77465667	+	ENSG00000100591.7	AHSA1	0.0624853	0.76569	-0.0256947	0.690585
chr14	77557040	77576915	-	ENSG00000100596.6	SPTLC2	0.258046	0.124145	1.3549	0.0334839
chr14	80497468	80530886	-	ENSG00000100629.16	C14orf145	-0.627726	1	0.476056	1
chr14	80743074	80761613	-	ENSG00000100629.16	C14orf145	0.0279069	1	0.36021	1
chr14	80743074	80778046	-	ENSG00000100629.16	C14orf145	-0.740199	1	0.548955	1
chr14	88416710	88433212	+	ENSG00000042317.16	SPATA7	0.179227	0.485869	1.42072	0.162261
chr14	88416710	88437903	+	ENSG00000042317.16	SPATA7	0.403058	0.511902	2.11102	0.000839137
chr14	88574692	88578140	+	ENSG00000100722.18	ZC3H14	-0.417553	0.523625	0.867777	0.0951687
chr14	88575839	88578140	+	ENSG00000100722.18	ZC3H14	0.590911	0.0829266	2.77854	0.00110378
chr14	88852970	88861332	+	ENSG00000165533.18	TTC8	1.12415	0.00828728	1.25685	0.102009
chr14	89931540	89932627	-	ENSG00000259053.1,ENSG00000140025.15	RP11-33N16.3,EFCAB11	0.335791	1	2.1138	1
chr14	90943077	90947550	-	ENSG00000100784.10	RPS6KA5	0.176571	0.261853	-0.690783	0.555798
chr14	90943077	90978524	-	ENSG00000100784.10	RPS6KA5	0.0350318	0.916215	0.619524	0.306952
chr14	90943077	91001159	-	ENSG00000100784.10	RPS6KA5	-0.563682	0.753541	0.11236	0.647396
chr14	91342379	91343657	-	ENSG00000015133.18	CCDC88C	0.742391	0.11039	-0.506533	0.593441
chr14	91481575	91485730	-	ENSG00000100796.17	SMEK1	0.30123	1	0.438492	1
chr14	91481575	91490802	-	ENSG00000100796.17	SMEK1	0.150988	1	1.05625	1
chr14	91797784	91802421	-	ENSG00000165929.12	TC2N	-0.137798	0.521541	0.760063	0.147932
chr14	92010985	92011795	-	ENSG00000100815.12	TRIP11	0.459353	0.70676	0.874162	0.108817
chr14	92088729	92093831	-	ENSG00000066427.22	ATXN3	0.577869	0.0312806	1.26149	0.0611429
chr14	92093251	92096137	-	ENSG00000066427.22	ATXN3	0.0777152	0.228971	-0.470187	0.682188
chr14	96520054	96528006	+	ENSG00000090060.17	PAPOLA	-0.0952646	0.515375	0.651901	0.420235
chr14	96560648	96562893	+	ENSG00000090060.17	PAPOLA	0.584082	0.187189	1.4163	0.0464743
chr14	96560648	96565214	+	ENSG00000090060.17	PAPOLA	0.0648079	0.773169	-1.19785	0.126366
chr14	96833466	96860735	+	ENSG00000100749.7	VRK1	-0.254511	0.554447	1.79049	0.00704969
chr14	96846094	96860735	+	ENSG00000100749.7	VRK1	-0.139952	0.934776	1.86034	0.004992
chr14	99458278	99465813	-	ENSG00000183576.12	SETD3	0.431312	0.174398	1.67961	0.00856565
chr15	100330888	100334180	-	ENSG00000140470.13	ADAMTS17	0.247321	0.560104	2.24321	0.0106501
chr15	101010449	101010837	+	ENSG00000154237.12	LRRK1	-0.251881	0.25296	0.188666	0.68221
chr15	101235081	101235577	-	ENSG00000131873.6	CHSY1	-0.36195	0.424547	0.522221	0.20935
chr15	101701085	101714963	-	ENSG00000185418.15	TARSL2	-0.487841	0.191875	1.36785	0.100966
chr15	24962113	24968082	+	ENSG00000273173.5,ENSG00000214265.11,ENSG00000128739.22	SNURF,RP11-701H24.9,SNRPN	-0.324166	1	2.87595	1
chr15	25354352	25411971	-	ENSG00000114062.18	UBE3A	0.601056	0.0588465	1.8741	0.00916026
chr15	25405460	25411971	-	ENSG00000114062.18	UBE3A	0.451943	0.0771929	1.58696	0.0298485
chr15	25405460	25415842	-	ENSG00000114062.18	UBE3A	0.538952	0.15221	1.31642	0.0401924
chr15	25405460	25421961	-	ENSG00000114062.18	UBE3A	-0.183943	0.557644	0.0305299	0.980271
chr15	32857014	32902040	-	ENSG00000248905.8	FMN1	0.0538949	0.197216	2.46562	0.0418913
chr15	32857014	32910535	-	ENSG00000248905.8	FMN1	-0.201512	0.228028	1.55098	0.0669361
chr15	32857014	33008075	-	ENSG00000248905.8	FMN1	0.0271755	0.429092	-0.170925	0.622209
chr15	32888171	32902040	-	ENSG00000248905.8	FMN1	0.307742	0.0772852	2.82428	0.00497018
chr15	32888171	32910535	-	ENSG00000248905.8	FMN1	0.24026	0.416816	1.53084	0.0750632
chr15	32964106	32969477	-	ENSG00000248905.8	FMN1	0.295095	0.0820662	1.2783	0.0987852
chr15	34932317	34938813	-	ENSG00000021776.10	AQR	0.867744	0.00309012	0.421452	0.598142
chr15	38299372	38299547	+	ENSG00000166068.12	SPRED1	-0.355491	0.287829	0.249842	0.590881
chr15	38299372	38324809	+	ENSG00000166068.12	SPRED1	0.123694	0.935033	2.14444	0.0103977
chr15	38502311	38505920	-	ENSG00000172575.11	RASGRP1	-0.171724	0.693068	-0.792746	0.362114
chr15	41069569	41070547	-	ENSG00000128908.15	INO80	0.0352223	0.444552	0.349186	0.181211
chr15	41085368	41087682	-	ENSG00000128908.15	INO80	0.0641684	0.983637	0.0265144	0.796117
chr15	41356038	41358258	+	ENSG00000137804.12	NUSAP1	0.38439	0.0726116	0.83609	0.20586
chr15	41375711	41377304	+	ENSG00000137804.12	NUSAP1	0.231383	0.34695	0.0163094	0.677698
chr15	41668827	41669958	+	ENSG00000174197.16	MGA	-0.196259	0.710123	0.593242	0.415874
chr15	41696074	41699159	+	ENSG00000174197.16	MGA	0.36243	0.437303	1.47755	0.0265185
chr15	42260957	42268032	-	ENSG00000103978.15	TMEM87A	0.163755	0.157904	1.78249	0.0170329
chr15	42810613	42817097	-	ENSG00000128881.16	TTBK2	0.250955	0.99628	2.13498	0.00526127
chr15	42827927	42840433	-	ENSG00000128881.16	TTBK2	0.399029	0.101028	1.04984	0.0342545
chr15	42950261	42966286	-	ENSG00000159459.11	UBR1	0.129198	0.886948	1.22142	0.0290583
chr15	42958012	42960701	-	ENSG00000159459.11	UBR1	-0.00645386	0.666603	1.54462	0.0648265
chr15	43002554	43025429	-	ENSG00000159459.11	UBR1	0.366608	0.181912	0.468553	0.423211
chr15	43021274	43025429	-	ENSG00000159459.11	UBR1	-0.0264879	0.45118	-0.13703	0.493456
chr15	43047160	43048491	-	ENSG00000159459.11	UBR1	-0.393229	0.47511	1.27365	0.0507652
chr15	43335695	43349045	+	ENSG00000168803.15	ADAL	0.327473	0.272874	0.555105	0.739394
chr15	43756648	43763206	+	ENSG00000167004.12	PDIA3	-0.0416656	0.646978	1.02302	0.183959
chr15	44328684	44338317	+	ENSG00000166734.18	CASC4	0.0640273	0.943928	1.1094	0.112364
chr15	44331987	44338317	+	ENSG00000166734.18	CASC4	-0.89396	0.669125	-0.700254	0.450765
chr15	44484223	44486700	+	ENSG00000137770.13	CTDSPL2	0.0733231	0.723005	0.140963	0.9453
chr15	44550875	44551522	+	ENSG00000104131.12	EIF3J	-0.433222	0.531237	0.0224159	0.722154
chr15	44606024	44608605	-	ENSG00000104133.14	SPG11	0.581526	0.0285928	0.961098	0.311845
chr15	44615362	44620403	-	ENSG00000104133.14	SPG11	0.0829491	0.998529	0.623857	0.551115
chr15	49137149	49139653	-	ENSG00000200120.1,ENSG00000166200.14	RF00019,COPS2	0.136995	1	0.300315	1
chr15	49225204	49239367	+	ENSG00000156958.14	GALK2	-0.317966	0.285913	0.802201	0.119371
chr15	49225204	49292537	+	ENSG00000156958.14	GALK2	-0.0460535	0.742638	0.205244	0.873648
chr15	49235850	49239367	+	ENSG00000156958.14	GALK2	-0.0612049	0.889879	1.81716	0.000855749
chr15	49235850	49283718	+	ENSG00000156958.14	GALK2	0.160275	0.247231	0.914363	0.132276
chr15	49235850	49292537	+	ENSG00000156958.14	GALK2	0.427253	0.382926	1.08587	0.0269801
chr15	50300788	50309798	-	ENSG00000104064.17	GABPB1	0.47277	0.152943	1.03671	0.106545
chr15	50583088	50586488	-	ENSG00000092439.14	TRPM7	0.251514	0.138513	2.29733	0.0206859
chr15	50583088	50592626	-	ENSG00000092439.14	TRPM7	0.333404	0.0354869	1.52914	0.0626296
chr15	50631416	50632992	-	ENSG00000092439.14	TRPM7	0.409701	0.316567	0.768872	0.215746
chr15	50631416	50648885	-	ENSG00000092439.14	TRPM7	0.521908	0.0407908	0.673232	0.148929
chr15	50631416	50663046	-	ENSG00000092439.14	TRPM7	1.39391	0.000439602	0.691791	0.150727
chr15	50643339	50663046	-	ENSG00000092439.14	TRPM7	0.843202	0.00552514	1.25513	0.0623846
chr15	51451644	51453641	-	ENSG00000104093.13	DMXL2	-0.0170746	0.459458	0.485666	0.280239
chr15	51781043	51782828	+	ENSG00000128872.9	TMOD2	-0.100976	0.606547	0.88841	0.113034
chr15	51869216	51902036	+	ENSG00000207484.1,ENSG00000138594.13	RF00019,TMOD3	0.795349	1	0.836148	1
chr15	52351253	52353658	-	ENSG00000197535.14	MYO5A	-0.540164	0.54378	2.61069	0.00820878
chr15	52405286	52433285	-	ENSG00000197535.14	MYO5A	-0.0885717	0.431195	2.78421	0.00224168
chr15	55951375	55966546	-	ENSG00000069869.15	NEDD4	0.604308	0.154545	1.33918	0.090705
chr15	56142777	56144483	-	ENSG00000181827.14	RFX7	0.436231	0.162307	2.05435	0.0167673
chr15	56394164	56394834	+	ENSG00000151575.14	TEX9	0.378183	0.0843035	1.8147	0.0070605
chr15	57231151	57234107	+	ENSG00000140262.17	TCF12	0.375092	0.0312131	2.71114	0.0154979
chr15	58621470	58643978	-	ENSG00000137845.14	ADAM10	0.294163	0.2896	2.18525	0.0169821
chr15	58886974	58887540	-	ENSG00000137776.16	SLTM	-0.253003	0.34183	1.57189	0.0114139
chr15	58912562	58913696	-	ENSG00000137776.16	SLTM	0.0426688	0.794118	0.533548	0.242136
chr15	58912562	58916999	-	ENSG00000137776.16	SLTM	0.474987	0.0394295	0.889905	0.00224939
chr15	59671182	59680308	-	ENSG00000227161.1,ENSG00000140299.11	AC092755.4,BNIP2	0.530885	1	2.01882	1
chr15	60442415	60445791	-	ENSG00000128915.11	ICE2	0.894511	0.0722223	0.712107	0.0828573
chr15	62007307	62013992	-	ENSG00000129003.16	VPS13C	-0.520558	0.497442	1.01089	0.0825631
chr15	62033440	62044255	-	ENSG00000129003.16	VPS13C	0.248574	0.97869	0.624278	0.144608
chr15	63532646	63537156	+	ENSG00000140455.16	USP3	-0.566319	0.246571	0.110783	0.703752
chr15	63532646	63563008	+	ENSG00000140455.16	USP3	1.37454	0.000159299	1.54184	0.0570864
chr15	63532646	63574403	+	ENSG00000140455.16	USP3	0.251772	0.94677	2.19334	0.00317327
chr15	63553714	63563008	+	ENSG00000140455.16	USP3	0.266218	0.586005	2.44976	0.00421341
chr15	63696123	63716473	-	ENSG00000103657.13	HERC1	-1.19997	0.183788	-0.385675	0.641696
chr15	64118116	64118854	+	ENSG00000028528.14	SNX1	0.474691	0.0969296	1.04446	0.0734273
chr15	64118116	64123546	+	ENSG00000028528.14	SNX1	-0.0335388	0.837361	1.05531	0.0720006
chr15	64204440	64204949	-	ENSG00000169118.17,ENSG00000259316.11	CSNK1G1,CTD-2116N17.1	0.122407	1	1.06331	1
chr15	64499292	64500166	+	ENSG00000180357.9	ZNF609	0.41558	0.0828555	1.21083	0.000942055
chr15	64974601	64983593	-	ENSG00000090487.10	SPG21	-0.250521	0.572834	0.689076	0.0163542
chr15	64980863	64983593	-	ENSG00000090487.10	SPG21	0.251081	0.116697	0.942991	0.067722
chr15	65178933	65180204	-	ENSG00000166855.9	CLPX	0.0543563	0.940635	0.0646625	0.50642
chr15	65463760	65480399	-	ENSG00000259232.2,ENSG00000074603.18	RP11-349G13.1,DPP8	-0.257178	1	0.643323	1
chr15	66349059	66349437	-	ENSG00000075131.9	TIPIN	-0.017563	0.27696	1.45266	0.0287928
chr15	66535932	66546705	+	ENSG00000174442.11	ZWILCH	0.379846	0.176626	0.306886	0.991037
chr15	67231813	67236820	-	ENSG00000103591.12	AAGAB	-0.267324	0.6923	0.926138	0.22187
chr15	67580753	67600749	+	ENSG00000137764.19	MAP2K5	0.817075	0.00248283	1.33943	0.0289911
chr15	67630887	67664645	+	ENSG00000137764.19	MAP2K5	0.491858	0.284047	0.736248	0.174901
chr15	67646230	67703408	+	ENSG00000137764.19	MAP2K5	0.0675097	0.475072	0.632296	0.154426
chr15	67692478	67703408	+	ENSG00000137764.19	MAP2K5	-0.264594	0.562184	1.32762	0.0734065
chr15	68141945	68153695	+	ENSG00000033800.13	PIAS1	-0.282331	0.679835	1.08412	0.0587633
chr15	70682757	70699660	-	ENSG00000137831.14	UACA	0.695201	0.0198428	1.3146	0.0419312
chr15	71916369	71938927	-	ENSG00000066933.15	MYO9A	0.474535	0.0809109	2.78141	0.00602351
chr15	71991102	72010447	-	ENSG00000066933.15	MYO9A	0.341953	0.269671	1.7252	0.0148304
chr15	72007825	72027793	-	ENSG00000066933.15	MYO9A	0.396316	0.676538	1.9968	0.0531221
chr15	72518066	72544964	+	ENSG00000166233.14	ARIH1	0.212792	0.461495	1.542	0.0220229
chr15	72518066	72555907	+	ENSG00000166233.14	ARIH1	-0.157954	0.467146	2.15753	0.0175119
chr15	72518066	72561549	+	ENSG00000166233.14	ARIH1	0.128114	0.232477	2.26458	0.0221853
chr15	72760406	72775097	-	ENSG00000159322.17	ADPGK	0.442665	0.357396	1.38558	0.0138517
chr15	72771782	72775097	-	ENSG00000159322.17	ADPGK	-0.450927	0.659382	-0.177044	0.753722
chr15	74926765	74929232	-	ENSG00000178741.11	COX5A	-0.484128	0.32904	1.62223	0.0182393
chr15	75411491	75413045	-	ENSG00000169375.15	SIN3A	0.571089	0.0196501	0.839105	0.135811
chr15	75490207	75527261	-	ENSG00000259931.2,ENSG00000260269.5,ENSG00000169410.9	CTD-2323K18.2,CTD-2323K18.1,PTPN9	-0.144575	1	2.03887	1
chr15	75854385	75873568	+	ENSG00000140367.11	UBE2Q2	0.125901	0.245061	1.01964	0.0846491
chr15	75854385	75883424	+	ENSG00000140367.11	UBE2Q2	-0.528066	0.584823	3.23475	0.00641491
chr15	75859877	75873568	+	ENSG00000140367.11	UBE2Q2	-0.10706	0.129095	1.84833	0.00745515
chr15	75868950	75873568	+	ENSG00000140367.11	UBE2Q2	-0.146246	0.804386	1.51628	0.0126247
chr15	75868950	75883424	+	ENSG00000140367.11	UBE2Q2	-0.487279	0.765358	2.41492	0.0291712
chr15	75876186	75883424	+	ENSG00000140367.11	UBE2Q2	0.828346	0.0294661	2.14213	0.0221103
chr15	76274411	76292700	-	ENSG00000140374.15	ETFA	-0.21242	0.469999	0.151196	0.278904
chr15	76274411	76295737	-	ENSG00000140374.15	ETFA	-0.287613	0.812748	2.15745	0.0044237
chr15	76283756	76292700	-	ENSG00000140374.15	ETFA	-0.154984	0.620752	1.32109	0.0387368
chr15	76287845	76292700	-	ENSG00000140374.15	ETFA	-0.12008	0.406309	1.474	0.0175449
chr15	76292430	76295737	-	ENSG00000140374.15	ETFA	-0.0486322	0.146414	0.266965	0.2321
chr15	76728594	76733384	-	ENSG00000140386.12	SCAPER	0.204174	0.116324	1.1321	0.0444798
chr15	77467094	77471814	+	ENSG00000140382.14	HMG20A	-0.217796	0.683001	0.2037	0.741183
chr15	78886140	78887349	+	ENSG00000185787.14	MORF4L1	-0.2984	0.761466	1.07531	0.189374
chr15	80120327	80122800	+	ENSG00000086666.18	ZFAND6	0.175108	0.204869	1.16866	0.0145133
chr15	80457928	80514405	+	ENSG00000172379.20	ARNT2	0.237335	0.468266	0.335435	0.550525
chr15	84538531	84546277	-	ENSG00000189136.8	UBE2Q2P1	0.409233	0.147075	2.38941	0.00245816
chr15	84680712	84691644	-	ENSG00000140612.13	SEC11A	-0.229935	0.905047	0.0793726	0.303506
chr15	84687624	84691644	-	ENSG00000140612.13	SEC11A	-0.02578	0.755481	0.293869	0.294834
chr15	85064369	85067204	+	ENSG00000073417.14	PDE8A	0.00525906	0.543206	1.66158	0.020793
chr15	85113376	85126374	+	ENSG00000073417.14	PDE8A	0.601563	0.082033	1.50021	0.0856725
chr15	85113872	85115487	+	ENSG00000073417.14	PDE8A	0.225242	0.53702	1.8991	0.0210628
chr15	85639373	85645954	+	ENSG00000170776.21	AKAP13	0.216175	0.332435	0.327774	0.406808
chr15	85682157	85693451	+	ENSG00000170776.21	AKAP13	-0.147405	0.817358	0.565757	0.453711
chr15	89871474	89889140	-	ENSG00000264796.1,ENSG00000212420.1,ENSG00000157823.16,ENSG00000250021.7	MIR5009,RNU6-1111P,AP3S2,C15orf38-AP3S2	-0.0774664	1	2.08406	1
chr15	89888520	89889140	-	ENSG00000157823.16,ENSG00000250021.7	AP3S2,C15orf38-AP3S2	0.450836	1	1.40731	1
chr15	89908279	89910819	-	ENSG00000250021.7,ENSG00000242498.7	C15orf38-AP3S2,ARPIN	-0.205062	1	-0.565975	1
chr15	90439331	90440615	+	ENSG00000140575.12	IQGAP1	-0.363652	0.254042	1.22699	0.0364938
chr15	90439331	90443478	+	ENSG00000140575.12	IQGAP1	-0.112143	0.598044	1.75458	0.0381255
chr15	90441505	90443478	+	ENSG00000140575.12	IQGAP1	0.101106	0.122756	0.527709	0.152034
chr15	90466000	90466436	+	ENSG00000140575.12	IQGAP1	-0.212833	0.411058	0.225561	0.886602
chr15	92924320	92929091	+	ENSG00000279765.3,ENSG00000173575.20	RP11-437B10.1,CHD2	0.729932	1	0.998699	1
chr15	92945820	92967513	+	ENSG00000279765.3,ENSG00000173575.20	RP11-437B10.1,CHD2	0.172031	1	0.667984	1
chr15	92996956	92998621	+	ENSG00000173575.20	CHD2	-0.481732	0.405912	0.0530011	0.635931
chr15	92996956	93002317	+	ENSG00000173575.20	CHD2	0.332059	0.23576	1.84387	0.0074505
chr15	93000511	93014909	+	ENSG00000173575.20	CHD2	0.48795	0.142453	0.136983	0.230798
chr15	93014695	93014909	+	ENSG00000173575.20	CHD2	0.328734	0.0850663	-0.0456706	0.950033
chr15	94356136	94370180	+	ENSG00000140563.14	MCTP2	-0.0477933	0.78759	0.196703	0.912523
chr15	94440175	94458246	+	ENSG00000140563.14	MCTP2	0.122412	0.62013	-0.660754	0.385236
chr15	98707561	98708107	+	ENSG00000140443.13	IGF1R	0.284419	0.385675	1.10309	0.0765019
chr16	10473478	10480964	+	ENSG00000166669.13	ATF7IP2	-0.026415	0.89385	1.99802	0.0234624
chr16	10969160	10982991	+	ENSG00000038532.15	CLEC16A	-0.00217575	0.668015	2.85714	2.52587e-05
chr16	11020192	11061022	+	ENSG00000229917.2,ENSG00000274038.1,ENSG00000038532.15	AC007014.1,RP11-66H6.4,CLEC16A	0.0954879	1	0.92926	1
chr16	11020192	11126146	+	ENSG00000229917.2,ENSG00000274038.1,ENSG00000038532.15	AC007014.1,RP11-66H6.4,CLEC16A	0.197411	1	1.69144	1
chr16	11721576	11736233	-	ENSG00000153066.12	TXNDC11	-0.436017	0.259794	-0.538358	0.740109
chr16	11846500	11846843	-	ENSG00000171490.12	RSL1D1	0.137729	0.74783	0.310852	0.466274
chr16	11846500	11847806	-	ENSG00000171490.12	RSL1D1	0.0581374	0.86456	1.88903	0.00515668
chr16	11894953	11896785	-	ENSG00000103342.12	GSPT1	-0.141948	0.929476	0.140416	0.957775
chr16	12199600	12278036	+	ENSG00000048471.13	SNX29	-0.0493974	0.630369	0.381583	0.393498
chr16	13934191	13935743	+	ENSG00000175595.14	ERCC4	0.258105	0.484744	1.75707	0.0105643
chr16	14593300	14604226	-	ENSG00000242430.3,ENSG00000140694.16	RN7SL274P,PARN	0.0357144	1	1.40404	1
chr16	14599903	14604226	-	ENSG00000242430.3,ENSG00000140694.16	RN7SL274P,PARN	-0.0956468	1	0.642791	1
chr16	14627105	14627336	-	ENSG00000140694.16	PARN	0.338183	0.0429641	1.24309	0.0161079
chr16	14997752	14998405	+	ENSG00000179889.18	PDXDC1	-0.303796	0.62665	0.733032	0.0269131
chr16	16014490	16016621	+	ENSG00000103222.18	ABCC1	0.39711	0.28984	0.348679	0.731333
chr16	16124788	16125911	+	ENSG00000103222.18	ABCC1	-0.294654	0.991747	0.227731	0.214991
chr16	1809237	1809833	-	ENSG00000063854.12	HAGH	-0.33989	0.40967	0.327729	0.634285
chr16	1822299	1823037	-	ENSG00000063854.12	HAGH	0.314515	0.294153	1.41295	0.0445512
chr16	18797924	18798834	-	ENSG00000260342.2,ENSG00000170540.14	RP11-1035H13.3,ARL6IP1	-0.0114112	1	1.04715	1
chr16	18841564	18845651	-	ENSG00000157106.16	SMG1	-1.05957	0.0273102	-0.987783	0.999141
chr16	19616113	19616808	+	ENSG00000103544.14	C16orf62	-0.261515	0.591231	0.0274068	0.522986
chr16	19616113	19626223	+	ENSG00000103544.14	C16orf62	0.0318481	0.312628	1.13877	0.0329239
chr16	19616113	19647882	+	ENSG00000103544.14	C16orf62	-0.333349	0.786338	0.559654	0.150268
chr16	19616113	19652090	+	ENSG00000103544.14	C16orf62	-0.0193625	0.761768	1.64758	0.038875
chr16	19644885	19647882	+	ENSG00000103544.14	C16orf62	0.369133	0.562152	0.546472	0.628006
chr16	19644885	19652090	+	ENSG00000103544.14	C16orf62	0.456984	0.303357	2.00727	0.0081136
chr16	19763847	19764112	+	ENSG00000174628.16	IQCK	0.478515	0.309796	1.33035	0.0549283
chr16	21612644	21625115	+	ENSG00000197006.13	METTL9	0.249402	0.313031	0.69793	0.180508
chr16	21617864	21618074	+	ENSG00000197006.13	METTL9	0.0221077	0.999153	0.120445	0.512753
chr16	22349278	22349849	-	ENSG00000140743.7	CDR2	0.329097	0.11342	2.78121	0.000237793
chr16	23621361	23626397	-	ENSG00000083093.9	PALB2	0.432623	0.0964454	2.07593	0.00762866
chr16	24032135	24035547	+	ENSG00000166501.13	PRKCB	-0.414387	0.184941	-0.331401	0.599537
chr16	2557702	2566453	+	ENSG00000140992.18	PDPK1	-0.0689377	0.478831	2.5601	0.000805834
chr16	27213584	27215008	+	ENSG00000155666.11	KDM8	-0.424973	0.702952	1.05485	0.0546436
chr16	28166507	28169909	-	ENSG00000169180.11	XPO6	-0.311986	0.365974	0.34355	0.681778
chr16	29833732	29834066	+	ENSG00000013364.18	MVP	-0.189225	0.743487	0.868247	0.0496224
chr16	30483826	30484263	+	ENSG00000005844.17	ITGAL	-0.284143	0.451255	-0.587472	0.373185
chr16	30499073	30499489	+	ENSG00000005844.17	ITGAL	-0.20052	0.28236	-0.76632	0.275287
chr16	30664214	30666541	+	ENSG00000156860.15	FBRS	-0.232366	0.449342	0.718379	0.123045
chr16	30728965	30729572	+	ENSG00000080603.16,ENSG00000282034.1	SRCAP,RP11-2C24.9	-0.0325635	1	0.66474	1
chr16	31090774	31091342	-	ENSG00000255439.6,ENSG00000167397.14	RP11-196G11.1,VKORC1	-0.0272946	1	0.0781912	1
chr16	31361835	31362753	+	ENSG00000140678.16	ITGAX	-0.502194	0.117675	-0.254102	0.944225
chr16	31722625	31723353	+	ENSG00000197302.10	ZNF720	0.116	0.805895	1.39146	0.0431705
chr16	346147	347106	-	ENSG00000103126.14	AXIN1	-0.280874	0.349101	0.120912	0.785494
chr16	3749626	3758972	-	ENSG00000005339.14	CREBBP	0.111747	0.749442	0.563975	0.211037
chr16	3749626	3770986	-	ENSG00000005339.14	CREBBP	0.6249	0.0283622	1.11617	0.0955115
chr16	3850296	3851009	-	ENSG00000005339.14	CREBBP	0.063812	0.397737	2.00467	0.0103501
chr16	3979115	3983440	-	ENSG00000162104.9	ADCY9	0.569715	0.0725706	2.52138	0.0018558
chr16	4332214	4333519	+	ENSG00000126603.8	GLIS2	1.44623	0.000184813	1.18132	0.0889682
chr16	4466152	4469465	-	ENSG00000153406.13	NMRAL1	0.192313	0.670004	0.175266	0.707749
chr16	46674313	46677398	-	ENSG00000069329.16	VPS35	0.051934	0.410651	1.01806	0.0610553
chr16	47109482	47132025	-	ENSG00000171208.9	NETO2	-0.283228	0.380227	1.53461	0.011055
chr16	47497398	47515601	+	ENSG00000222268.1,ENSG00000102893.15	RNA5SP425,PHKB	0.449288	1	2.35147	1
chr16	47497398	47547548	+	ENSG00000222268.1,ENSG00000262038.1,ENSG00000102893.15	RNA5SP425,RP11-177N22.3,PHKB	-0.879439	1	2.03109	1
chr16	47497398	47596531	+	ENSG00000222268.1,ENSG00000262038.1,ENSG00000102893.15	RNA5SP425,RP11-177N22.3,PHKB	0.498082	1	3.41495	1
chr16	47497398	47610920	+	ENSG00000222268.1,ENSG00000262038.1,ENSG00000102893.15	RNA5SP425,RP11-177N22.3,PHKB	0.404755	1	2.19164	1
chr16	48256609	48277479	+	ENSG00000102910.13	LONP2	0.684461	0.107112	0.689896	0.163692
chr16	48256609	48303305	+	ENSG00000102910.13	LONP2	0.765399	0.173647	0.888028	0.16462
chr16	48277337	48303305	+	ENSG00000102910.13	LONP2	0.598885	0.665867	1.77615	0.00337857
chr16	48347506	48348290	+	ENSG00000102910.13	LONP2	0.453525	0.743631	0.146046	0.947391
chr16	50786854	50793664	+	ENSG00000083799.17	CYLD	-0.556551	0.194158	0.463033	0.715748
chr16	53442657	53447106	+	ENSG00000103479.15	RBL2	0.264262	0.285206	-0.488204	0.278621
chr16	53873785	53879987	+	ENSG00000140718.20	FTO	-0.0242306	0.711719	1.41768	0.0199501
chr16	53873785	53888951	+	ENSG00000140718.20	FTO	-0.516742	0.931792	1.20787	0.0502798
chr16	53873785	53934109	+	ENSG00000140718.20	FTO	0.0268523	0.963668	0.941458	0.0973507
chr16	53933984	53937294	+	ENSG00000140718.20	FTO	-0.189146	0.888742	1.47061	0.141172
chr16	56458547	56462634	+	ENSG00000087263.16	OGFOD1	0.027683	0.742116	1.8421	0.0422478
chr16	58559803	58560362	-	ENSG00000206952.3,ENSG00000281910.1,ENSG00000125107.17	SNORA50A,SNORA50A,CNOT1	-0.187518	1	-0.585609	1
chr16	58560211	58560362	-	ENSG00000125107.17	CNOT1	-0.209805	0.598531	1.3144	0.0653434
chr16	58582792	58583182	-	ENSG00000125107.17	CNOT1	0.126835	0.596179	0.597187	0.146359
chr16	66608308	66610003	+	ENSG00000140931.19	CMTM3	-0.0983576	0.555037	0.0987168	0.668535
chr16	68121986	68123121	+	ENSG00000261864.1,ENSG00000072736.18	RP11-67A1.2,NFATC3	-0.188882	1	1.64694	1
chr16	68121986	68126610	+	ENSG00000261864.1,ENSG00000072736.18	RP11-67A1.2,NFATC3	0.148169	1	0.710786	1
chr16	69155870	69167185	+	ENSG00000141076.17	UTP4	0.333981	1	1.75067	1
chr16	69245601	69270285	+	ENSG00000168807.16	SNTB2	-0.520387	0.177196	2.07926	0.00236049
chr16	69284047	69284244	+	ENSG00000168807.16	SNTB2	-0.263426	0.34687	0.711471	0.142335
chr16	69368375	69372355	-	ENSG00000132604.10	TERF2	0.219742	0.442067	1.12818	0.125755
chr16	69370482	69372355	-	ENSG00000132604.10	TERF2	0.00146979	0.266323	0.938993	0.0214199
chr16	69695135	69695379	+	ENSG00000102908.20	NFAT5	0.0441034	0.884539	1.50612	0.0763594
chr16	70565064	70567536	+	ENSG00000189091.12	SF3B3	-0.455314	0.177643	-0.702773	0.204176
chr16	71738941	71739341	-	ENSG00000166747.12	AP1G1	-0.0655374	0.578408	0.786502	0.0853565
chr16	71765488	71769699	-	ENSG00000166747.12	AP1G1	-0.446655	0.44467	0.149681	0.173616
chr16	74457873	74459789	-	ENSG00000090863.11	GLG1	0.0630846	0.951601	1.57969	0.0147507
chr16	74459681	74463479	-	ENSG00000090863.11	GLG1	-0.586077	0.146099	1.23148	0.0965125
chr16	75411824	75414695	-	ENSG00000261717.5,ENSG00000153774.8	RP11-77K12.1,CFDP1	-0.611232	1	1.79504	1
chr16	80684537	80685129	-	ENSG00000166446.14	CDYL2	-0.0561612	0.569323	0.0423361	0.927328
chr16	83906986	83912367	+	ENSG00000103150.5,ENSG00000260300.5	MLYCD,RP11-505K9.4	-0.477479	1	1.35923	1
chr16	84740308	84745673	+	ENSG00000103194.15	USP10	-0.086914	0.996043	1.4967	0.00900235
chr16	84979188	84981994	-	ENSG00000153786.12	ZDHHC7	-0.427604	0.41653	-0.279283	0.768555
chr16	85633913	85634132	+	ENSG00000131149.18	GSE1	-0.490446	0.822536	2.17097	0.0119173
chr16	87748672	87762040	-	ENSG00000104731.13	KLHDC4	-0.202924	0.390835	0.185292	0.953173
chr16	8801798	8806407	+	ENSG00000140650.11	PMM2	0.0967448	0.824107	0.0277322	0.913219
chr16	88027482	88038011	+	ENSG00000172530.20	BANP	-0.618255	0.935656	0.755582	0.0814781
chr16	88608933	88611536	+	ENSG00000158545.15	ZC3H18	0.171935	0.504807	-0.177192	0.540052
chr16	8915253	8917156	-	ENSG00000187555.14	USP7	0.189081	0.470353	0.908609	0.038657
chr16	89224718	89225631	+	ENSG00000170100.13	ZNF778	-0.609705	0.594717	0.141714	0.789428
chr16	89305205	89317075	-	ENSG00000167522.15	ANKRD11	0.317483	0.266896	1.66676	0.0123653
chr16	89305205	89317078	-	ENSG00000167522.15	ANKRD11	-0.0574344	0.573296	-0.297361	0.480415
chr16	89758576	89762022	-	ENSG00000187741.14	FANCA	-0.229897	0.766081	1.32185	0.01661
chr17	1050049	1100735	-	ENSG00000159842.14	ABR	-0.689001	0.0650955	0.108752	0.858694
chr17	1050049	1125367	-	ENSG00000278794.1,ENSG00000159842.14	RF00017,ABR	-0.240366	1	-0.794258	1
chr17	12054888	12081530	+	ENSG00000065559.14	MAP2K4	0.514244	0.133898	-0.011914	0.75013
chr17	12054888	12095694	+	ENSG00000266297.1,ENSG00000065559.14	MIR744,MAP2K4	0.346759	1	0.367962	1
chr17	12054888	12113360	+	ENSG00000266297.1,ENSG00000065559.14	MIR744,MAP2K4	0.838489	1	1.82341	1
chr17	12095574	12113360	+	ENSG00000065559.14	MAP2K4	-0.0512411	0.862544	1.55439	0.0283957
chr17	1361091	1362008	-	ENSG00000108953.16	YWHAE	0.372417	0.115062	1.54425	0.0209429
chr17	17792932	17803849	+	ENSG00000108557.18	RAI1	0.00453489	0.886002	1.09949	0.321261
chr17	1842802	1844686	+	ENSG00000132383.11	RPA1	-0.275687	0.6401	1.66652	0.00210036
chr17	19651546	19671956	+	ENSG00000252349.1,ENSG00000072210.18	RF00322,ALDH3A2	-0.271894	1	1.87293	1
chr17	19958013	19958571	-	ENSG00000108599.14	AKAP10	0.472288	0.155504	0.169887	0.652332
chr17	20204332	20205912	+	ENSG00000128487.16,ENSG00000263494.1	SPECC1,AC004702.2	-0.527198	1	2.00368	1
chr17	2394042	2395454	-	ENSG00000070444.14	MNT	-0.221626	0.463045	1.69461	0.173166
chr17	27304779	27311616	+	ENSG00000109046.14	WSB1	-0.427796	0.178264	0.826198	0.128701
chr17	28122602	28172618	+	ENSG00000087095.12	NLK	0.572564	0.154133	2.24829	0.00223484
chr17	28163542	28172618	+	ENSG00000087095.12	NLK	0.293518	0.527296	1.27845	0.0280428
chr17	29451454	29451680	+	ENSG00000160551.11	TAOK1	0.0585511	0.284027	-0.437607	0.384319
chr17	29648143	29650800	-	ENSG00000141298.17	SSH2	-0.0659876	0.974807	1.94107	0.0110245
chr17	29676819	29677741	-	ENSG00000141298.17	SSH2	0.771944	0.0743868	1.36901	0.026586
chr17	29684562	29695523	-	ENSG00000141298.17	SSH2	0.887574	0.00142696	1.57654	0.0795331
chr17	29684562	29703062	-	ENSG00000141298.17	SSH2	0.515061	0.0729216	0.301334	0.469491
chr17	30266884	30286902	-	ENSG00000108578.14	BLMH	0.0337145	0.463807	1.30638	0.0855594
chr17	30484213	30492753	+	ENSG00000108587.15	GOSR1	-0.0775905	0.766806	2.02894	0.000571026
chr17	30734896	30735097	+	ENSG00000264538.6	SUZ12P	0.15713	1	0.75358	1
chr17	30734896	30759539	+	ENSG00000280069.1,ENSG00000264538.6	CTD-2349P21.3,SUZ12P	0.231696	1	1.82222	1
chr17	30734896	30769965	+	ENSG00000280069.1,ENSG00000264538.6	CTD-2349P21.3,SUZ12P	-0.217202	1	0.940351	1
chr17	31155982	31163376	+	ENSG00000196712.17	NF1	0.41464	0.329751	1.67598	0.0177878
chr17	31155982	31169997	+	ENSG00000196712.17	NF1	-0.0944931	0.258343	2.18143	0.0119085
chr17	31155982	31182665	+	ENSG00000196712.17	NF1	0.0594237	0.0926926	2.8009	0.00240624
chr17	31223443	31227606	+	ENSG00000196712.17	NF1	-0.459736	0.620372	1.99067	0.00233792
chr17	31940285	31940486	+	ENSG00000178691.10	SUZ12	0.261664	0.235142	1.53311	0.0727301
chr17	31940285	31966196	+	ENSG00000178691.10	SUZ12	-0.24405	0.403567	1.06456	0.0944013
chr17	31940285	31973231	+	ENSG00000178691.10	SUZ12	0.0329114	0.217511	0.587817	0.230578
chr17	31982998	31988497	+	ENSG00000178691.10	SUZ12	0.0699354	0.613678	2.4251	0.00403133
chr17	31988319	31988497	+	ENSG00000178691.10	SUZ12	0.119752	0.45049	0.51848	0.192924
chr17	32030655	32031458	+	ENSG00000185158.12	LRRC37B	-0.174044	0.994974	0.19741	0.870625
chr17	32745210	32749006	-	ENSG00000176658.16	MYO1D	0.252202	0.559468	-0.111808	0.88552
chr17	35820023	35820437	+	ENSG00000270894.1,ENSG00000270647.5	AC015849.13,TAF15	0.444618	1	0.435154	1
chr17	35820023	35822833	+	ENSG00000270894.1,ENSG00000270647.5	AC015849.13,TAF15	0.151211	1	1.13277	1
chr17	37248010	37253036	-	ENSG00000278540.4	ACACA	0.562909	0.183759	3.85029	0.000192552
chr17	37437737	37444768	+	ENSG00000276234.4	TADA2A	0.0517777	0.262861	2.27861	0.00286448
chr17	37440504	37440662	+	ENSG00000276234.4	TADA2A	-0.0512592	0.548112	0.914554	0.096115
chr17	37440504	37442652	+	ENSG00000276234.4	TADA2A	0.342688	0.144256	1.05632	0.0635835
chr17	37576340	37585430	-	ENSG00000275066.4	SYNRG	-0.238669	0.956452	-0.247352	0.807816
chr17	39423326	39424738	-	ENSG00000125686.11	MED1	0.115425	0.867324	1.34082	0.236264
chr17	39423326	39427790	-	ENSG00000125686.11	MED1	0.724319	0.0201953	0.297818	0.505928
chr17	39684596	39686019	-	ENSG00000161395.13	PGAP3	-0.0759372	0.889473	0.317192	0.494146
chr17	42329409	42329776	-	ENSG00000168610.14	STAT3	-0.240243	0.54298	-0.860739	0.478162
chr17	42345558	42348517	-	ENSG00000168610.14	STAT3	-0.0540395	0.919335	0.107981	0.837226
chr17	42498923	42501304	+	ENSG00000033627.16	ATP6V0A1	0.0162406	0.859112	1.21664	0.0341209
chr17	42500706	42501304	+	ENSG00000033627.16	ATP6V0A1	0.0911905	0.314631	0.224653	0.557941
chr17	42727634	42730918	-	ENSG00000108799.12	EZH1	-0.381644	0.809862	0.969407	0.139505
chr17	4282797	4296814	-	ENSG00000132388.12	UBE2G1	0.442201	0.0448967	1.47722	0.0154313
chr17	42838730	42839380	+	ENSG00000131467.10	PSME3	-0.474929	0.542166	2.32582	0.00327314
chr17	4296716	4307123	-	ENSG00000132388.12	UBE2G1	-0.438736	0.259813	0.579117	0.235139
chr17	45475099	45475726	-	ENSG00000284055.1,ENSG00000225190.10	MIR4315-1,PLEKHM1	-0.30152	1	1.68264	1
chr17	47361377	47379253	+	ENSG00000178852.15	EFCAB13	-0.233617	0.526083	-0.624661	0.501504
chr17	47370436	47377903	+	ENSG00000178852.15	EFCAB13	-0.0835772	0.536208	1.09146	0.0546771
chr17	47402131	47414919	+	ENSG00000178852.15	EFCAB13	-0.344102	0.416584	0.924153	0.0362079
chr17	47402131	47440502	+	ENSG00000178852.15	EFCAB13	-0.0519266	0.547111	0.760468	0.0940828
chr17	47618349	47619164	+	ENSG00000141279.15	NPEPPS	-0.361284	0.525263	-0.144354	0.490424
chr17	47663088	47668410	+	ENSG00000108424.9	KPNB1	-0.382958	0.541111	0.878264	0.028261
chr17	47664158	47674782	+	ENSG00000108424.9	KPNB1	-0.0513324	0.81107	1.02324	0.08224
chr17	48112030	48113401	+	ENSG00000002919.14	SNX11	0.049922	0.211453	1.5416	0.0160717
chr17	49311311	49312042	-	ENSG00000198740.8	ZNF652	0.438082	0.114915	2.42782	0.0133614
chr17	49311311	49312845	-	ENSG00000198740.8	ZNF652	0.216286	0.367591	-0.331297	0.645171
chr17	50189858	50190108	-	ENSG00000108821.13	COL1A1	0.252792	0.446481	0.596581	0.765745
chr17	50736959	50741731	+	ENSG00000108848.15	LUC7L3	0.0354633	0.637746	1.56218	0.013006
chr17	50741101	50741731	+	ENSG00000108848.15	LUC7L3	-0.317081	0.724617	2.11864	0.00503015
chr17	50743727	50744813	+	ENSG00000108848.15	LUC7L3	-1.76776	0.00228943	0.268353	0.893684
chr17	50970706	50987237	-	ENSG00000008294.20	SPAG9	0.475066	0.237123	1.1957	0.0220682
chr17	51263273	51268904	+	ENSG00000011260.13	UTP18	0.0390407	0.422672	1.82617	0.000859981
chr17	51263273	51273450	+	ENSG00000011260.13	UTP18	0.155718	0.625263	0.844448	0.137816
chr17	5365121	5368468	+	ENSG00000029725.16	RABEP1	0.215166	0.82378	-0.0432469	0.369389
chr17	5410702	5414134	-	ENSG00000108559.11	NUP88	0.2664	0.302609	0.318835	0.466593
chr17	55031167	55047154	+	ENSG00000166263.13	STXBP4	-0.218776	0.942969	1.04265	0.227005
chr17	55401468	55403868	-	ENSG00000108960.7	MMD	0.289955	0.448146	1.56105	0.0213005
chr17	56848695	56856625	+	ENSG00000153933.9	DGKE	-0.149214	0.639229	0.536445	0.345313
chr17	58216087	58216736	-	ENSG00000011143.16	MKS1	0.133152	0.710071	2.51701	0.000206104
chr17	59051213	59057054	-	ENSG00000108395.13	TRIM37	0.615953	0.0335467	1.58919	0.0186249
chr17	59070822	59084089	-	ENSG00000108395.13	TRIM37	0.317852	0.0575644	2.06155	0.00459963
chr17	59570517	59573235	+	ENSG00000108406.9	DHX40	-0.0622804	0.245513	0.82039	0.127617
chr17	59731420	59738947	+	ENSG00000062716.12	VMP1	0.0274262	0.621533	1.72588	0.00233419
chr17	59731420	59773885	+	ENSG00000062716.12	VMP1	-0.102289	0.885834	1.41809	0.0221516
chr17	59737452	59738947	+	ENSG00000062716.12	VMP1	0.154535	0.112144	0.813951	0.0488052
chr17	59764970	59817773	+	ENSG00000267637.1,ENSG00000062716.12	RP11-619I22.1,VMP1	-0.152905	1	0.58009	1
chr17	59808795	59817773	+	ENSG00000062716.12	VMP1	-0.310501	0.410208	0.236121	0.439198
chr17	59935192	59940943	+	ENSG00000267318.1,ENSG00000108443.13	RP11-178C3.1,RPS6KB1	0.529472	1	0.12259	1
chr17	59936214	59936541	+	ENSG00000108443.13	RPS6KB1	0.594348	0.157195	2.00229	0.0322176
chr17	60265411	60271481	-	ENSG00000170832.12	USP32	-0.225151	0.771087	2.61416	0.015282
chr17	60265411	60294801	-	ENSG00000170832.12	USP32	0.610985	0.0920181	1.28743	0.0605053
chr17	60269449	60271481	-	ENSG00000170832.12	USP32	-0.0337262	0.819191	0.505304	0.239735
chr17	60460662	60462061	-	ENSG00000062725.9	APPBP2	0.394244	0.536362	0.902991	0.0252079
chr17	60633852	60648082	+	ENSG00000170836.11	PPM1D	-0.559257	0.145113	1.44239	0.0575383
chr17	61074919	61084564	+	ENSG00000141376.22	BCAS3	-0.113808	0.650647	1.41332	0.00673165
chr17	61776400	61780401	-	ENSG00000136492.8	BRIP1	-0.303383	0.547787	2.18487	0.00395337
chr17	61776400	61808757	-	ENSG00000136492.8	BRIP1	-0.426607	0.307902	0.913227	0.0735392
chr17	61919399	61925099	-	ENSG00000108506.12	INTS2	0.0479213	0.645314	0.434458	0.333914
chr17	61921724	61925099	-	ENSG00000108506.12	INTS2	-0.446863	0.749261	0.441833	0.217558
chr17	61984170	61985090	-	ENSG00000108510.9	MED13	-0.164797	0.372915	1.35715	0.0422284
chr17	62033786	62035608	-	ENSG00000108510.9	MED13	0.34911	0.281122	0.520269	0.30443
chr17	63604533	63606440	+	ENSG00000136463.7	TACO1	-0.423988	0.591733	1.06134	0.452143
chr17	64519320	64534737	+	ENSG00000258890.6	CEP95	0.698031	0.033385	0.102055	0.896522
chr17	65743067	65750724	-	ENSG00000154240.16	CEP112	-0.235826	0.362881	1.07017	0.0405297
chr17	67945408	67948306	+	ENSG00000171634.17	BPTF	0.339504	0.295005	0.852138	0.114496
chr17	67945408	67975958	+	ENSG00000279573.1,ENSG00000279880.1,ENSG00000171634.17	RP11-855A2.1,RP11-855A2.2,BPTF	0.371115	1	1.84098	1
chr17	68444492	68452992	-	ENSG00000070540.12	WIPI1	0.0964118	0.829461	2.53669	0.00142595
chr17	68450727	68452992	-	ENSG00000070540.12	WIPI1	0.122704	0.978605	0.559526	0.208805
chr17	68525753	68530001	+	ENSG00000108946.14	PRKAR1A	-0.39617	0.891876	1.1009	0.111701
chr17	69128618	69134742	-	ENSG00000154262.12	ABCA6	0.0293655	0.579323	0.36355	0.415517
chr17	69155018	69155925	-	ENSG00000154263.17	ABCA10	0.330592	0.988331	2.08429	0.016562
chr17	75042180	75042659	-	ENSG00000167863.11	ATP5H	0.116475	0.889816	1.77619	0.0327149
chr17	75955565	75955947	-	ENSG00000161533.11	ACOX1	-0.210475	0.740611	2.36609	0.00520362
chr17	76312869	76313891	-	ENSG00000161542.16	PRPSAP1	0.27612	0.727996	0.454018	0.278968
chr17	78086502	78087093	+	ENSG00000078687.17	TNRC6C	-0.0368984	0.324812	1.06739	0.0363839
chr17	80048582	80050283	+	ENSG00000141519.14	CCDC40	-0.212113	0.942207	1.84891	0.0176851
chr17	80307127	80309171	+	ENSG00000173821.19	RNF213	-0.32389	0.391319	-0.0735702	0.944397
chr17	81270524	81271024	-	ENSG00000157637.12	SLC38A10	-0.506424	0.105749	-0.498393	0.309897
chr17	81855141	81855586	-	ENSG00000185624.14	P4HB	-0.350327	0.649265	-0.907475	0.144386
chr17	82459991	82472698	+	ENSG00000279744.1,ENSG00000141562.17	RP13-20L14.10,NARF	0.0383768	1	1.14492	1
chr17	82563353	82568201	+	ENSG00000141568.20	FOXK2	0.270364	0.688759	1.95101	0.00334153
chr17	82756164	82781721	+	ENSG00000141556.20	TBCD	0.293407	0.190493	-0.355975	0.384318
chr17	82763964	82781721	+	ENSG00000141556.20	TBCD	0.753968	0.238321	0.769807	0.145613
chr17	82884144	82893632	+	ENSG00000141556.20	TBCD	-0.297358	0.341852	1.2314	0.0786648
chr17	82884144	82903478	+	ENSG00000141556.20	TBCD	-0.233804	0.410244	1.13483	0.21146
chr17	82900650	82903478	+	ENSG00000141556.20	TBCD	0.350384	0.108701	1.13465	0.0563048
chr17	82900650	82911789	+	ENSG00000141556.20	TBCD	0.250519	0.556957	2.15812	0.00528254
chr17	8569719	8577338	-	ENSG00000133026.12	MYH10	-0.0138537	0.254061	1.75366	0.0225457
chr17	9940125	9946983	-	ENSG00000007237.18	GAS7	0.0154074	0.633595	2.87445	0.00424004
chr18	12356693	12371691	-	ENSG00000141385.9	AFG3L2	-0.258953	0.662762	2.47462	0.000357859
chr18	12370848	12371691	-	ENSG00000141385.9	AFG3L2	0.753956	0.0639933	1.62914	0.0333498
chr18	12999420	13019206	+	ENSG00000101639.18	CEP192	0.114947	0.87409	1.53951	0.013354
chr18	12999420	13030608	+	ENSG00000101639.18	CEP192	-0.318724	0.732133	0.5987	0.09074
chr18	12999420	13042334	+	ENSG00000101639.18	CEP192	0.184996	0.782754	-0.383781	0.610799
chr18	13099475	13103588	+	ENSG00000101639.18	CEP192	0.4399	0.312058	0.133384	0.606552
chr18	196636	199316	+	ENSG00000101557.14	USP14	0.147122	0.987333	0.980353	0.149503
chr18	196636	204692	+	ENSG00000101557.14	USP14	0.146211	0.949223	1.21737	0.0471243
chr18	21536041	21568094	-	ENSG00000141446.10	ESCO1	0.14821	0.628701	0.214733	0.604542
chr18	21564202	21568094	-	ENSG00000141446.10	ESCO1	-0.240267	0.854341	2.25635	0.000847884
chr18	21566145	21568094	-	ENSG00000141446.10	ESCO1	0.788475	0.00131558	1.51441	0.0538003
chr18	21765771	21779685	+	ENSG00000101752.11	MIB1	0.0421084	0.938584	0.657828	0.326079
chr18	21765771	21804014	+	ENSG00000242971.3,ENSG00000101752.11	RN7SL233P,MIB1	0.114169	1	0.457136	1
chr18	21778102	21779685	+	ENSG00000101752.11	MIB1	-0.130234	0.452862	1.31385	0.0462097
chr18	21791373	21804014	+	ENSG00000242971.3,ENSG00000101752.11	RN7SL233P,MIB1	0.286969	1	1.33061	1
chr18	22968805	22984990	+	ENSG00000101773.18	RBBP8	0.459063	0.359152	1.72945	0.0174683
chr18	22989220	23001729	+	ENSG00000101773.18	RBBP8	0.0412722	0.309936	1.75116	0.00365022
chr18	22990936	22996462	+	ENSG00000101773.18	RBBP8	0.395034	0.328111	1.05579	0.067209
chr18	22990936	23001729	+	ENSG00000101773.18	RBBP8	0.179527	0.810697	1.61551	0.00299155
chr18	23001585	23006432	+	ENSG00000242182.3,ENSG00000101773.18	RN7SL745P,RBBP8	0.0401758	1	0.818365	1
chr18	23234607	23237245	+	ENSG00000134508.12	CABLES1	0.308619	0.11043	1.97011	0.0329319
chr18	24064139	24069271	+	ENSG00000168234.12	TTC39C	-0.172191	0.972508	0.70912	0.2812
chr18	24064139	24083081	+	ENSG00000168234.12	TTC39C	0.407787	0.27177	1.30775	0.0177016
chr18	24196124	24239382	-	ENSG00000141447.17	OSBPL1A	-0.00411781	0.679249	2.17743	0.0290695
chr18	24280841	24341658	-	ENSG00000141447.17	OSBPL1A	0.321282	0.638929	2.03531	0.0175576
chr18	2718157	2718434	+	ENSG00000101596.15	SMCHD1	0.594486	0.134873	-0.59213	0.289712
chr18	2890560	2892486	+	ENSG00000132205.10	EMILIN2	-0.392303	0.193643	-0.261294	0.482524
chr18	31638643	31666372	-	ENSG00000118276.11	B4GALT6	0.55804	0.0680866	0.917958	0.119319
chr18	31832083	31839457	-	ENSG00000153339.13	TRAPPC8	0.390673	0.134333	0.360072	0.123436
chr18	32042178	32045732	+	ENSG00000101695.8,ENSG00000263917.1	RNF125,RP11-53I6.2	0.611866	1	1.03488	1
chr18	32111753	32113860	+	ENSG00000263917.1,ENSG00000134758.13	RP11-53I6.2,RNF138	-0.383844	1	0.248256	1
chr18	32111753	32124845	+	ENSG00000263917.1,ENSG00000134758.13	RP11-53I6.2,RNF138	0.338108	1	0.177156	1
chr18	32111753	32126800	+	ENSG00000263917.1,ENSG00000134758.13	RP11-53I6.2,RNF138	-0.446217	1	1.40137	1
chr18	36026899	36033837	-	ENSG00000141425.17	RPRD1A	0.195457	0.689933	1.3595	0.310039
chr18	36141136	36160015	+	ENSG00000134759.13	ELP2	-0.396984	0.206814	2.98817	0.0326908
chr18	36142280	36160015	+	ENSG00000134759.13	ELP2	0.93169	0.134402	2.64786	0.000616493
chr18	36195256	36203189	+	ENSG00000075643.5	MOCOS	-0.872817	0.291802	0.470024	0.63576
chr18	42015475	42029441	+	ENSG00000078142.12	PIK3C3	0.00905331	0.769598	-0.478127	0.556266
chr18	42027442	42049605	+	ENSG00000078142.12	PIK3C3	-0.580243	0.664096	1.82931	0.000481656
chr18	42043732	42049605	+	ENSG00000078142.12	PIK3C3	-0.0793628	0.434325	2.37519	0.0135114
chr18	44701174	44701832	+	ENSG00000152217.17	SETBP1	-0.348668	0.394541	-0.112474	0.6691
chr18	44949880	44953340	+	ENSG00000152217.17	SETBP1	-0.825858	0.418514	1.88906	0.00807298
chr18	46890579	46903635	-	ENSG00000078043.15	PIAS2	0.643921	0.0444952	1.78421	0.0217156
chr18	46946056	46946923	+	ENSG00000167216.16	KATNAL2	0.688953	0.64951	1.0494	0.0796126
chr18	47865058	47870564	-	ENSG00000175387.15	SMAD2	0.69478	0.141145	0.607688	0.202048
chr18	47865058	47896809	-	ENSG00000175387.15	SMAD2	0.372617	0.240345	0.800691	0.0451922
chr18	49257009	49282175	-	ENSG00000141627.13	DYM	0.336227	0.482599	1.41831	0.0413068
chr18	49257009	49379758	-	ENSG00000141627.13	DYM	0.938377	0.0743789	2.42133	0.0075815
chr18	49281996	49379758	-	ENSG00000141627.13	DYM	-0.153041	0.590305	0.651751	0.131705
chr18	49331863	49379758	-	ENSG00000141627.13	DYM	0.404657	0.329447	0.710863	0.0401979
chr18	49363160	49379758	-	ENSG00000141627.13	DYM	-0.67911	0.695586	1.19729	0.0575549
chr18	50918109	50924212	+	ENSG00000082212.12	ME2	0.574343	0.0491654	-0.673386	0.273302
chr18	50918109	50932360	+	ENSG00000082212.12	ME2	-0.598539	0.221249	-0.70857	0.389976
chr18	50918109	50940386	+	ENSG00000082212.12	ME2	-0.00109955	0.890635	0.531629	0.207862
chr18	51054780	51067187	+	ENSG00000141646.13,ENSG00000267699.2	SMAD4,RP11-729L2.2	0.444851	1	1.47004	1
chr18	51058124	51059916	+	ENSG00000141646.13,ENSG00000267699.2	SMAD4,RP11-729L2.2	0.0718052	1	0.886084	1
chr18	54271359	54274090	+	ENSG00000101751.10	POLI	0.350223	0.126449	1.37924	0.0317206
chr18	54271359	54284013	+	ENSG00000101751.10	POLI	0.180229	0.804195	1.63911	0.00395554
chr18	54277702	54287411	+	ENSG00000101751.10	POLI	0.043211	0.677355	0.60126	0.0851294
chr18	56756582	56758953	+	ENSG00000091157.13	WDR7	-0.145937	0.835555	0.33386	0.303054
chr18	56758864	56781656	+	ENSG00000091157.13	WDR7	0.000281918	0.716196	1.3317	0.0267205
chr18	56923921	56939393	+	ENSG00000091157.13	WDR7	0.492324	0.0907479	0.486855	0.379104
chr18	58165787	58252054	+	ENSG00000049759.17	NEDD4L	0.207554	0.199189	0.6522	0.0806964
chr18	58245426	58252054	+	ENSG00000049759.17	NEDD4L	0.690471	0.326862	2.76886	0.00218742
chr18	58696365	58700591	+	ENSG00000172175.12	MALT1	-0.0549445	0.766813	1.20293	0.198973
chr18	58918270	58920633	+	ENSG00000074657.13	ZNF532	-0.239231	0.254107	0.299952	0.647484
chr18	58934432	58953799	+	ENSG00000074657.13	ZNF532	-0.0509094	0.560587	1.34021	0.044855
chr18	62072672	62095950	-	ENSG00000197563.10	PIGN	0.388526	0.346362	1.45217	0.0522105
chr18	62348167	62349937	+	ENSG00000141655.16	TNFRSF11A	-0.829511	0.480949	-0.87965	0.731284
chr18	6237963	6312056	-	ENSG00000154655.15	L3MBTL4	0.359815	0.219851	0.413572	0.353052
chr18	62539680	62550460	+	ENSG00000141664.9	ZCCHC2	-0.058072	0.930376	0.881011	0.0677983
chr18	6263946	6312056	-	ENSG00000154655.15	L3MBTL4	0.168639	0.517261	0.890769	0.272469
chr18	6301902	6312056	-	ENSG00000154655.15	L3MBTL4	0.777694	0.0307946	0.265129	0.436069
chr18	69010933	69054133	+	ENSG00000150636.17	CCDC102B	0.305656	0.153115	1.26944	0.0275115
chr18	76849525	76851939	+	ENSG00000130856.16	ZNF236	0.282906	0.256206	1.84728	0.00530362
chr18	76849525	76871825	+	ENSG00000130856.16	ZNF236	-0.174613	0.498328	1.63282	0.0897896
chr18	76849525	76881512	+	ENSG00000130856.16	ZNF236	0.09917	0.377222	1.98308	0.0119522
chr18	79096475	79126375	+	ENSG00000267655.1,ENSG00000166377.20	CTD-2286N8.2,ATP9B	-0.269259	1	1.39393	1
chr18	79096475	79154555	+	ENSG00000267655.1,ENSG00000279474.1,ENSG00000166377.20	CTD-2286N8.2,CTD-2286N8.1,ATP9B	0.286626	1	1.36784	1
chr18	79126266	79154555	+	ENSG00000279474.1,ENSG00000166377.20	CTD-2286N8.1,ATP9B	0.107677	1	1.329	1
chr18	79126266	79207012	+	ENSG00000279474.1,ENSG00000166377.20	CTD-2286N8.1,ATP9B	0.935107	1	1.0174	1
chr18	79126266	79214038	+	ENSG00000279474.1,ENSG00000166377.20	CTD-2286N8.1,ATP9B	0.507451	1	0.7561	1
chr18	79193182	79214038	+	ENSG00000166377.20	ATP9B	0.0667437	0.131022	1.49525	0.00462856
chr18	79695224	79697988	+	ENSG00000060069.16	CTDP1	-0.238199	0.473193	1.71903	0.0428705
chr18	8076454	8088851	+	ENSG00000173482.16	PTPRM	0.609657	0.154245	1.07538	0.0863639
chr18	8076454	8114827	+	ENSG00000173482.16	PTPRM	0.685456	0.0491076	2.18844	0.00550306
chr18	8076454	8143779	+	ENSG00000173482.16	PTPRM	0.288209	0.239916	1.37217	0.04452
chr18	8113485	8143779	+	ENSG00000173482.16	PTPRM	0.643667	0.242881	2.64243	0.000935458
chr18	9182381	9221999	+	ENSG00000265257.5,ENSG00000101745.16	RP11-21J18.1,ANKRD12	0.153762	1	1.32662	1
chr18	9195550	9221999	+	ENSG00000265257.5,ENSG00000101745.16	RP11-21J18.1,ANKRD12	-0.0588481	1	2.10689	1
chr18	9204475	9211784	+	ENSG00000265257.5,ENSG00000101745.16	RP11-21J18.1,ANKRD12	0.0947371	1	0.538023	1
chr18	9204475	9221999	+	ENSG00000265257.5,ENSG00000101745.16	RP11-21J18.1,ANKRD12	-0.146755	1	-0.594983	1
chr18	9208656	9221999	+	ENSG00000265257.5,ENSG00000101745.16	RP11-21J18.1,ANKRD12	-0.509749	1	0.505965	1
chr18	9524593	9525851	+	ENSG00000017797.12	RALBP1	-0.200223	0.75928	0.0621331	0.235886
chr18	9583116	9595102	-	ENSG00000154845.15	PPP4R1	0.445344	0.696225	1.00163	0.0539271
chr18	9583116	9595153	-	ENSG00000154845.15	PPP4R1	-0.642965	0.239082	0.629553	0.269012
chr18	9931809	9937066	+	ENSG00000101558.13	VAPA	0.0532064	0.974644	2.04349	0.0147327
chr19	10162666	10166685	-	ENSG00000130816.15	DNMT1	0.129662	0.518859	0.284606	0.634207
chr19	10163325	10177367	-	ENSG00000130816.15	DNMT1	-0.593477	0.765756	0.392187	0.412347
chr19	10173870	10177367	-	ENSG00000130816.15	DNMT1	0.666668	0.0898455	1.19983	0.0232726
chr19	10175539	10177367	-	ENSG00000130816.15	DNMT1	0.0623766	0.373348	0.609343	0.143833
chr19	1032391	1032696	+	ENSG00000064666.14	CNN2	-0.541171	0.196364	0.404263	0.887634
chr19	10795371	10798572	+	ENSG00000079805.16	DNM2	-0.704497	0.350965	1.19537	0.228798
chr19	11147817	11148113	-	ENSG00000161888.11	SPC24	-0.211149	0.646946	1.33494	0.146822
chr19	11245562	11245878	-	ENSG00000130158.13	DOCK6	0.244999	0.436891	1.45527	0.034627
chr19	11437875	11438124	+	ENSG00000130175.9	PRKCSH	-0.369251	0.729962	0.858729	0.166938
chr19	12679456	12680325	-	ENSG00000095059.15	DHPS	-0.0498065	0.678416	-0.36571	0.466357
chr19	1271328	1272051	+	ENSG00000099622.13	CIRBP	0.348519	0.170989	0.58571	0.451163
chr19	12928341	12928847	-	ENSG00000179115.10	FARSA	-0.528105	0.497042	0.596563	0.109102
chr19	17276494	17276909	+	ENSG00000105393.15,ENSG00000269307.1	BABAM1,CTD-2278I10.6	0.639031	1	0.418578	1
chr19	18147442	18147624	+	ENSG00000099308.10	MAST3	-0.460245	0.862972	-0.442796	0.764504
chr19	18175039	18175697	+	ENSG00000216490.3,ENSG00000268173.3	IFI30,AC007192.4	-0.502911	1	-1.3703	1
chr19	18539370	18539720	-	ENSG00000105701.15	FKBP8	0.157199	0.618592	1.0586	0.0848483
chr19	18573292	18573748	+	ENSG00000221983.7	UBA52	0.549792	0.197275	1.73357	0.00371734
chr19	19492305	19492712	+	ENSG00000167491.17	GATAD2A	-0.189545	0.638664	0.0431099	0.886607
chr19	19640084	19640571	-	ENSG00000089639.10	GMIP	-0.93375	0.0270219	-0.868701	0.171275
chr19	20792511	20793878	+	ENSG00000160229.11	ZNF66	0.820817	1	0.856437	1
chr19	20934023	20935047	+	ENSG00000105750.14	ZNF85	0.125534	0.254842	0.563896	0.872413
chr19	21033455	21034184	+	ENSG00000118620.12	ZNF430	-0.283388	0.602017	1.76074	0.0103071
chr19	21166334	21167666	+	ENSG00000196705.8	ZNF431	0.683217	0.305483	2.5437	0.0353205
chr19	21405128	21405856	+	ENSG00000196268.11,ENSG00000269237.1	ZNF493,CTD-2561J22.3	-0.58636	1	0.433674	1
chr19	21974728	21988909	-	ENSG00000160321.14	ZNF208	0.632776	0.0540793	1.15046	0.0518928
chr19	22072808	22073564	+	ENSG00000197134.11	ZNF257	-0.0453788	0.978033	1.75218	0.010313
chr19	23358429	23362725	-	ENSG00000167232.13	ZNF91	0.579382	0.37543	2.24342	0.0397011
chr19	23373741	23374764	-	ENSG00000167232.13	ZNF91	-0.356937	0.446382	1.96416	0.00566333
chr19	23662113	23663158	-	ENSG00000197372.9	ZNF675	0.33869	0.138212	1.97759	0.00522749
chr19	24105939	24106643	+	ENSG00000213096.10	ZNF254	0.150198	0.735714	1.66019	0.0262115
chr19	29971192	29986417	+	ENSG00000105176.17	URI1	-0.459314	0.373974	1.76939	0.0734456
chr19	29971192	30012531	+	ENSG00000105176.17	URI1	0.256284	0.917205	0.956683	0.0997408
chr19	29985222	29986417	+	ENSG00000105176.17	URI1	-0.0276142	0.652393	1.18683	0.034538
chr19	29985222	30012531	+	ENSG00000105176.17	URI1	0.284004	0.346347	1.23922	0.0808542
chr19	32915336	32926273	-	ENSG00000121289.17	CEP89	0.121006	0.414536	0.718207	0.0527029
chr19	33113766	33114419	+	ENSG00000076650.6	GPATCH1	0.766817	0.0214968	1.51264	0.0140017
chr19	34194477	34215661	+	ENSG00000257103.8	LSM14A	-0.462714	0.106184	0.829487	0.132739
chr19	34215123	34215661	+	ENSG00000257103.8	LSM14A	-0.344877	0.255993	-0.434874	0.396031
chr19	34430575	34433412	+	ENSG00000126261.12	UBA2	0.0938038	0.177278	1.65663	0.0286186
chr19	34430575	34434968	+	ENSG00000126261.12	UBA2	0.330676	0.366252	0.914191	0.0358844
chr19	34430575	34438766	+	ENSG00000126261.12	UBA2	0.618871	0.210156	1.00754	0.0173672
chr19	34431860	34434968	+	ENSG00000126261.12	UBA2	0.208572	0.429227	2.29252	0.00560372
chr19	34431860	34467014	+	ENSG00000126261.12	UBA2	-0.328654	0.750993	1.99951	0.0512713
chr19	34450264	34464131	+	ENSG00000126261.12	UBA2	0.49958	0.0772245	0.761539	0.231442
chr19	34451980	34464131	+	ENSG00000126261.12	UBA2	0.0429462	0.821965	1.98547	0.0124517
chr19	36089037	36089306	+	ENSG00000075702.17	WDR62	-0.560581	0.0981654	0.5707	0.259399
chr19	3660965	3662001	-	ENSG00000186111.9	PIP5K1C	-0.351642	0.99359	1.3437	0.0107606
chr19	38585937	38586191	+	ENSG00000196218.12	RYR1	-0.0314179	0.623413	0.510254	0.199056
chr19	39392463	39393637	+	ENSG00000063322.13	MED29	0.338135	0.260041	1.07601	0.145448
chr19	39453355	39453521	+	ENSG00000196235.13	SUPT5H	-0.366357	0.615142	-0.205332	0.66248
chr19	40583397	40583717	+	ENSG00000160410.14	SHKBP1	-0.72087	0.161619	-0.293072	0.804078
chr19	40736985	40737769	+	ENSG00000086544.2	ITPKC	-0.234865	0.788562	0.0761544	0.678027
chr19	41248513	41248820	+	ENSG00000167601.11	AXL	0.275913	0.307748	-1.47664	0.107141
chr19	41341882	41342247	-	ENSG00000105329.9	TGFB1	-1.05916	0.163962	0.905815	0.313809
chr19	45263112	45263367	+	ENSG00000007047.14	MARK4	-0.0129676	0.275905	1.38125	0.00570097
chr19	45263112	45266281	+	ENSG00000007047.14	MARK4	-0.35777	0.245908	0.386573	0.715452
chr19	45264683	45266281	+	ENSG00000007047.14	MARK4	-0.676446	0.109727	0.792201	0.150317
chr19	45277922	45278615	+	ENSG00000007047.14	MARK4	-0.0380243	0.982511	0.150402	0.755356
chr19	45854174	45854507	-	ENSG00000125755.18	SYMPK	-0.568238	0.986007	0.732904	0.0514442
chr19	47264602	47264946	+	ENSG00000105321.13	CCDC9	-0.123204	0.443849	0.493829	0.0463572
chr19	48633443	48633655	-	ENSG00000105516.10	DBP	-0.535051	0.454586	1.41877	0.0756578
chr19	48977923	48978157	-	ENSG00000104812.14	GYS1	-0.190935	0.548212	-0.108426	0.872472
chr19	49090290	49090520	+	ENSG00000104852.14	SNRNP70	0.494576	0.137471	-0.181989	0.651806
chr19	50398850	50399484	+	ENSG00000062822.13	POLD1	-0.757388	0.0398443	-0.232402	0.519636
chr19	5047475	5082504	+	ENSG00000127663.14	KDM4B	-0.323351	0.151146	1.60295	0.0578315
chr19	52076043	52089002	-	ENSG00000197608.11,ENSG00000256087.6	ZNF841,ZNF432	0.00438107	1	-0.198968	1
chr19	52282110	52283413	+	ENSG00000196214.10	ZNF766	-0.224773	0.872873	1.52759	0.023681
chr19	53074139	53075183	-	ENSG00000170949.17	ZNF160	-0.0123749	0.908821	-0.246619	0.964596
chr19	5604582	5604936	-	ENSG00000130254.11	SAFB2	-0.443324	0.475968	1.77466	0.0035232
chr19	57455652	57456182	-	ENSG00000178201.4,ENSG00000268163.1	VN1R1,AC004076.9	0.32627	1	1.4058	1
chr19	5941620	5957973	-	ENSG00000031823.14	RANBP3	0.217591	0.232079	0.117383	0.49452
chr19	6697343	6697794	-	ENSG00000125730.16	C3	-0.110658	0.728193	0.944881	0.112874
chr19	6702126	6702579	-	ENSG00000125730.16	C3	-0.40099	0.939045	0.133209	0.435416
chr19	8455404	8463686	+	ENSG00000099783.11	HNRNPM	-0.423725	0.185863	0.607724	0.150128
chr19	8548035	8548317	-	ENSG00000142347.17	MYO1F	-0.963493	0.383089	-2.08999	0.284715
chr19	8553138	8553437	-	ENSG00000142347.17	MYO1F	-0.735478	0.972717	-0.375137	0.572614
chr19	9532844	9535279	-	ENSG00000130818.11	ZNF426	0.0440145	0.244487	0.885884	0.118088
chr2	101257790	101262691	+	ENSG00000158435.7	CNOT11	-0.0604617	0.45457	-0.807955	0.20805
chr2	101281858	101295181	-	ENSG00000163162.8	RNF149	-0.321781	0.439876	0.193083	0.58825
chr2	101288972	101295181	-	ENSG00000163162.8	RNF149	-0.103455	0.823303	-0.47162	0.368878
chr2	101294013	101295181	-	ENSG00000163162.8	RNF149	-0.0772525	0.6311	1.01491	0.0423069
chr2	10600852	10607311	-	ENSG00000115761.15	NOL10	-0.355271	0.202412	0.184249	0.867551
chr2	106122969	106166083	-	ENSG00000115652.14	UXS1	-0.25034	0.477677	2.89594	0.00234964
chr2	106145189	106166083	-	ENSG00000115652.14	UXS1	0.220313	0.487496	1.94621	0.00315559
chr2	106158057	106166083	-	ENSG00000115652.14	UXS1	0.0636728	0.445528	1.50806	0.00199936
chr2	106434636	106435202	-	ENSG00000153165.18	RGPD3	-0.178862	0.804121	0.855064	0.346684
chr2	10644319	10668723	-	ENSG00000115761.15	NOL10	0.450835	0.142088	1.35646	0.0180743
chr2	108451027	108452466	+	ENSG00000135968.20	GCC2	0.238217	0.408497	1.99663	0.0320673
chr2	108771700	108773046	+	ENSG00000153201.15	RANBP2	-0.921569	0.315377	1.39712	0.014169
chr2	110161602	110163135	-	ENSG00000144061.12	NPHP1	-0.236469	0.982128	1.07525	0.221816
chr2	110545068	110545631	-	ENSG00000183054.11	RGPD6	-0.151458	0.0614885	0.904824	0.0880399
chr2	110546553	110547285	-	ENSG00000183054.11	RGPD6	0.345949	0.543361	1.15375	0.601522
chr2	111944959	111947567	+	ENSG00000153208.16	MERTK	0.421985	0.140851	2.52112	0.036811
chr2	112064161	112067067	+	ENSG00000153214.9	TMEM87B	0.346645	0.086341	1.8228	0.0209114
chr2	112299848	112300029	+	ENSG00000188177.13	ZC3H6	0.146285	0.97507	1.61948	0.00449031
chr2	112299848	112325197	+	ENSG00000188177.13	ZC3H6	0.354888	0.524802	1.57565	0.0125942
chr2	112399631	112400194	-	ENSG00000169629.11	RGPD8	0.370219	0.125418	0.682374	0.490094
chr2	11286538	11287736	-	ENSG00000134318.13	ROCK2	0.326668	0.141324	2.25235	0.00434041
chr2	113444963	113454778	+	ENSG00000136682.14	CBWD2	-0.144451	0.976758	2.14622	0.034691
chr2	113729400	113735858	-	ENSG00000115084.13	SLC35F5	-0.0634156	0.678382	0.527594	0.480576
chr2	119881785	119882623	+	ENSG00000088179.8	PTPN4	0.0524083	0.575448	0.518542	0.287392
chr2	119926597	119945240	+	ENSG00000088179.8	PTPN4	0.458058	0.0422854	2.0723	0.00150501
chr2	120073177	120078581	+	ENSG00000115109.13	EPB41L5	0.058611	0.451782	1.39496	0.0232826
chr2	121457686	121458975	-	ENSG00000074054.18	CLASP1	-0.0367849	0.365599	2.33199	0.0157157
chr2	121503166	121530325	-	ENSG00000074054.18	CLASP1	0.209889	0.729501	0.674423	0.04457
chr2	121757239	121758806	+	ENSG00000211460.11	TSN	-0.486738	0.67405	1.61868	0.0165641
chr2	121757239	121761524	+	ENSG00000211460.11	TSN	0.0819204	0.204569	1.11487	0.0517654
chr2	121757239	121763084	+	ENSG00000211460.11	TSN	-0.401097	0.459814	1.09343	0.0594674
chr2	127335869	127343194	-	ENSG00000169967.16	MAP3K2	-0.0537791	0.69032	1.88349	0.0143056
chr2	127763061	127771004	-	ENSG00000136709.11	WDR33	0.218911	0.248293	2.52445	0.000377997
chr2	128097428	128104014	+	ENSG00000136731.12	UGGT1	-0.0306205	0.807913	-0.463731	0.54276
chr2	128097428	128109746	+	ENSG00000136731.12	UGGT1	0.175352	0.935031	0.751707	0.209951
chr2	128164729	128171284	+	ENSG00000136731.12	UGGT1	-0.0545223	0.639	0.779908	0.221148
chr2	131071854	131082657	-	ENSG00000152102.17	FAM168B	-0.0965946	0.683903	-0.167841	0.99825
chr2	134317528	134318739	+	ENSG00000152127.8	MGAT5	0.659843	0.0942186	1.83467	0.0187664
chr2	135090997	135093693	+	ENSG00000115839.17	RAB3GAP1	0.0854904	0.950493	1.6032	0.064436
chr2	135129994	135135932	+	ENSG00000115839.17	RAB3GAP1	0.555953	0.018683	0.0279989	0.904703
chr2	135631717	135680324	+	ENSG00000207654.4,ENSG00000048991.16	MIR128-1,R3HDM1	-0.213353	1	1.07447	1
chr2	135645378	135680324	+	ENSG00000207654.4,ENSG00000048991.16	MIR128-1,R3HDM1	0.169268	1	0.258496	1
chr2	135661269	135680324	+	ENSG00000207654.4,ENSG00000048991.16	MIR128-1,R3HDM1	-0.296367	1	0.965398	1
chr2	135675331	135680324	+	ENSG00000048991.16	R3HDM1	-0.386418	0.415226	1.26975	0.02046
chr2	135709432	135710231	+	ENSG00000048991.16	R3HDM1	0.225227	0.162434	0.478859	0.698867
chr2	135748266	135772547	+	ENSG00000144224.16	UBXN4	0.411473	0.0527836	0.838454	0.200996
chr2	135769768	135770735	+	ENSG00000144224.16	UBXN4	0.269293	0.447219	-0.318346	0.907872
chr2	135769768	135772547	+	ENSG00000144224.16	UBXN4	-0.223689	0.457156	0.344454	0.622564
chr2	147896300	147899898	+	ENSG00000121989.14	ACVR2A	0.0242377	0.106428	2.5661	0.00669263
chr2	147972738	147975975	-	ENSG00000115947.13	ORC4	0.083433	0.260326	1.72419	0.0148986
chr2	147972738	147982081	-	ENSG00000115947.13	ORC4	0.477135	0.317219	1.39598	0.0554044
chr2	152542738	152581049	+	ENSG00000157827.19	FMNL2	-0.0905919	0.514261	0.733437	0.122051
chr2	152575135	152581049	+	ENSG00000157827.19	FMNL2	0.507762	0.0540175	1.72489	0.0102442
chr2	15374607	15427794	-	ENSG00000229087.1,ENSG00000151779.12	RP11-32P22.1,NBAS	-0.111086	1	2.47302	1
chr2	15394226	15427794	-	ENSG00000229087.1,ENSG00000151779.12	RP11-32P22.1,NBAS	0.313934	1	0.626807	1
chr2	15415545	15478289	-	ENSG00000151779.12	NBAS	0.0475699	0.918806	1.13357	0.0886417
chr2	15461200	15478289	-	ENSG00000151779.12	NBAS	0.129566	0.0428306	2.20951	0.00120997
chr2	15461200	15511350	-	ENSG00000151779.12	NBAS	-0.034782	0.994224	1.7031	0.0725613
chr2	15488893	15511350	-	ENSG00000151779.12	NBAS	-0.568234	0.119807	1.56173	0.0276408
chr2	15488893	15534641	-	ENSG00000151779.12	NBAS	-0.692092	0.143606	1.02583	0.0771721
chr2	15551492	15558634	-	ENSG00000151779.12	NBAS	-0.256519	0.79594	1.93555	0.00602152
chr2	15553425	15558634	-	ENSG00000151779.12	NBAS	-0.593813	0.531832	2.8449	0.00443122
chr2	159136193	159150556	+	ENSG00000115183.14	TANC1	0.26378	0.748674	0.984926	0.0589914
chr2	159169249	159170805	+	ENSG00000115183.14	TANC1	-0.0352367	0.901828	2.04712	3.70395e-05
chr2	159337566	159395834	-	ENSG00000123636.17	BAZ2B	0.575929	0.0207889	-0.317349	0.853809
chr2	161367477	161395203	+	ENSG00000115233.11	PSMD14	-0.1669	0.595916	0.814465	0.152989
chr2	168012633	168017095	-	ENSG00000198648.10	STK39	0.126939	0.347019	1.41774	0.0215083
chr2	168012633	168065381	-	ENSG00000198648.10	STK39	-0.240348	0.448275	0.888912	0.0819387
chr2	168063499	168129758	-	ENSG00000198648.10	STK39	0.645599	0.550215	2.0552	0.0020249
chr2	168074981	168129758	-	ENSG00000198648.10	STK39	0.667009	0.140137	2.22728	0.00103273
chr2	168129540	168140758	-	ENSG00000198648.10	STK39	0.124993	0.910996	0.130192	0.424972
chr2	168138087	168167407	-	ENSG00000198648.10	STK39	-0.0815409	0.922739	1.1481	0.0976845
chr2	168138087	168182090	-	ENSG00000198648.10	STK39	0.218738	0.663501	3.34939	0.00918809
chr2	168161786	168167407	-	ENSG00000198648.10	STK39	0.688536	0.0606968	2.2035	0.0319737
chr2	168161786	168182090	-	ENSG00000198648.10	STK39	-0.358626	0.900203	1.68124	0.02771
chr2	168691033	168717978	+	ENSG00000172292.14	CERS6	0.0192494	0.347243	2.30211	0.00974757
chr2	169544720	169557297	-	ENSG00000138399.17	FASTKD1	0.302622	0.554451	1.72212	0.0179248
chr2	169872235	169878574	+	ENSG00000144357.16	UBR3	0.190806	0.603757	1.56915	0.0244706
chr2	171011372	171028405	-	ENSG00000198586.13	TLK1	-0.435558	0.592392	0.766149	0.120175
chr2	171028338	171046362	-	ENSG00000198586.13	TLK1	0.591545	0.128929	-0.256655	0.823705
chr2	171046173	171050174	-	ENSG00000198586.13	TLK1	0.0312447	0.881177	0.856466	0.203898
chr2	171448680	171453213	+	ENSG00000115827.13	DCAF17	-0.241395	0.452003	1.20028	0.120851
chr2	171448680	171469030	+	ENSG00000115827.13	DCAF17	0.279591	0.324207	0.342861	0.744328
chr2	171448680	171476950	+	ENSG00000115827.13	DCAF17	0.811056	0.0957832	1.37514	0.0681106
chr2	171925536	171953001	+	ENSG00000128708.12	HAT1	0.588923	0.0520521	1.37851	0.0268986
chr2	172558707	172565073	+	ENSG00000152256.13	PDK1	-0.177809	0.422262	1.34394	0.0335827
chr2	172562219	172565073	+	ENSG00000152256.13	PDK1	0.121489	0.257312	1.25909	0.0621986
chr2	172570725	172596023	+	ENSG00000152256.13	PDK1	-0.18135	0.510807	-0.405412	0.554337
chr2	174123179	174142000	-	ENSG00000138430.15	OLA1	0.391241	0.924766	1.89828	0.0178206
chr2	175080659	175121540	-	ENSG00000277948.1,ENSG00000115966.16	RF02271,ATF2	0.185853	1	1.09847	1
chr2	175111567	175121540	-	ENSG00000115966.16	ATF2	1.04497	0.00418486	1.27233	0.030858
chr2	175970763	175995646	-	ENSG00000144320.13	KIAA1715	-0.00389098	0.910869	2.07299	0.0389612
chr2	175979809	175995646	-	ENSG00000144320.13	KIAA1715	-0.298575	0.537326	1.56785	0.0918511
chr2	176296859	176337577	+	ENSG00000128654.13	MTX2	0.205665	0.158663	1.56448	0.043128
chr2	177440964	177462018	+	ENSG00000018510.14	AGPS	-0.905836	0.090064	1.33687	0.0687987
chr2	179116667	179117613	-	ENSG00000187231.13	SESTD1	0.11067	0.728357	0.387285	0.553667
chr2	181928160	181928278	+	ENSG00000138434.16	SSFA2	0.704514	0.0121778	0.710357	0.243085
chr2	182934751	182935375	-	ENSG00000061676.14	NCKAP1	0.476631	0.0387205	1.90532	0.00789544
chr2	183001952	183003325	-	ENSG00000061676.14	NCKAP1	0.0632805	0.943877	0.611274	0.308163
chr2	183001952	183023916	-	ENSG00000202141.1,ENSG00000061676.14	RF00019,NCKAP1	-0.23116	1	0.417834	1
chr2	183128286	183130545	+	ENSG00000163002.12	NUP35	0.146008	0.26255	1.2224	0.0473385
chr2	189450902	189451895	+	ENSG00000115368.9	WDR75	-0.0582542	0.513705	0.125013	0.295711
chr2	189728659	189744788	+	ENSG00000151687.14	ANKAR	0.312043	0.590679	1.09125	0.107238
chr2	189791789	189818180	+	ENSG00000064933.17	PMS1	0.321022	0.568459	1.53669	0.00249837
chr2	190659157	190673152	+	ENSG00000138386.16	NAB1	-0.548197	0.511581	0.990533	0.0890481
chr2	190900563	190924593	+	ENSG00000115419.12	GLS	0.110673	0.584882	1.37749	0.0236074
chr2	190900563	190931637	+	ENSG00000115419.12	GLS	0.114499	0.86138	0.47861	0.404124
chr2	191062761	191066515	-	ENSG00000138378.18	STAT4	-0.392737	0.253664	-0.611284	0.315248
chr2	196912881	196922186	-	ENSG00000197121.14	PGAP1	0.408304	0.442732	2.04807	0.00369987
chr2	197523623	197535630	+	ENSG00000231699.1,ENSG00000270757.1,ENSG00000115540.14	AC020550.7,HSPE1-MOB4,MOB4	0.228236	1	2.22306	1
chr2	199348700	199433514	-	ENSG00000119042.16	SATB2	0.187999	0.90601	1.60792	0.0647425
chr2	199368604	199433514	-	ENSG00000119042.16	SATB2	0.254774	0.833946	2.90926	0.0217486
chr2	200856681	200856985	-	ENSG00000013441.15	CLK1	-0.498887	0.463267	1.22118	0.0399056
chr2	200856681	200858089	-	ENSG00000013441.15	CLK1	0.218644	0.335855	0.0729616	0.767256
chr2	200942684	200958133	-	ENSG00000115942.8	ORC2	-0.215298	0.334071	-0.117813	0.636571
chr2	201145377	201149835	+	ENSG00000003402.19	CFLAR	-0.485267	0.956772	0.498304	0.386398
chr2	201545542	201575326	-	ENSG00000155754.14	ALS2CR11	-0.073162	0.704022	1.05588	0.0794279
chr2	201545542	201582217	-	ENSG00000155754.14	ALS2CR11	0.169084	0.301463	1.45389	0.0379174
chr2	201565728	201575326	-	ENSG00000155754.14	ALS2CR11	-0.0895577	0.879394	1.48521	0.00699383
chr2	201760880	201761818	-	ENSG00000003393.14	ALS2	0.211395	0.931498	0.867386	0.745357
chr2	202297378	202297906	+	ENSG00000055044.10	NOP58	0.319046	0.104485	0.629133	0.358195
chr2	202464808	202467689	+	ENSG00000204217.13	BMPR2	0.107335	0.0918004	1.30201	0.00581734
chr2	20254862	20256170	-	ENSG00000055917.15	PUM2	0.0381389	0.781487	1.69405	0.0526927
chr2	202555251	202556531	+	ENSG00000204217.13	BMPR2	0.867575	0.00150148	0.992506	0.0399633
chr2	202755537	202759353	+	ENSG00000138439.11	FAM117B	0.87256	0.0194395	0.961019	0.101306
chr2	20278582	20327378	-	ENSG00000055917.15	PUM2	0.0435928	0.986186	2.15411	0.00232915
chr2	202952558	202954134	+	ENSG00000138380.17	CARF	0.19918	0.632143	-0.803008	0.172389
chr2	202952558	202955758	+	ENSG00000138380.17	CARF	-0.347831	0.657121	2.14112	0.00204228
chr2	202952558	202961426	+	ENSG00000138380.17	CARF	0.389749	0.0508809	1.8973	0.0352717
chr2	202954004	202955758	+	ENSG00000138380.17	CARF	-0.0401886	0.480226	0.999103	0.261504
chr2	203056426	203057453	+	ENSG00000144426.18	NBEAL1	-0.313101	0.43639	1.99283	0.00146904
chr2	203193794	203197391	+	ENSG00000144426.18	NBEAL1	0.634423	0.0493653	1.73874	0.00886038
chr2	203289764	203292326	+	ENSG00000119004.15	CYP20A1	-0.26162	0.891597	1.38651	0.0296511
chr2	205172210	205193320	+	ENSG00000116117.17	PARD3B	-0.234493	0.357986	0.902645	0.0916457
chr2	206127796	206130242	-	ENSG00000023228.13	NDUFS1	0.175357	0.454221	0.73772	0.122241
chr2	206279539	206297373	+	ENSG00000204186.7	ZDBF2	0.82435	0.00438457	1.86467	0.0110922
chr2	20739970	20740205	-	ENSG00000118961.14	LDAH	0.276927	0.433094	0.749277	0.130253
chr2	207555627	207577655	+	ENSG00000118260.14	CREB1	0.778549	0.0061132	-0.105075	0.9883
chr2	207724799	207742342	+	ENSG00000163249.11	CCNYL1	0.620284	0.0346498	2.6163	0.00406947
chr2	207976650	207977586	-	ENSG00000178385.14	PLEKHM3	0.260054	0.669405	1.15142	0.0413957
chr2	208285725	208288818	+	ENSG00000115020.16	PIKFYVE	-0.526175	0.726006	0.591115	0.101028
chr2	208345110	208348023	+	ENSG00000115020.16	PIKFYVE	-0.211225	0.424849	1.48486	0.011903
chr2	213310058	213350645	+	ENSG00000144451.18	SPAG16	0.485603	0.0431037	0.113054	0.83563
chr2	214745066	214781509	-	ENSG00000138376.10	BARD1	0.15663	0.904866	-0.319295	0.988836
chr2	214752446	214797117	-	ENSG00000138376.10	BARD1	-1.21437	0.0703128	2.59454	0.00744215
chr2	214767481	214781509	-	ENSG00000138376.10	BARD1	0.0849457	0.469334	2.89005	0.00444258
chr2	214767481	214797117	-	ENSG00000138376.10	BARD1	0.303041	0.226496	0.923441	0.0967144
chr2	214780559	214797117	-	ENSG00000138376.10	BARD1	-0.0915387	0.471392	0.920608	0.16052
chr2	214792296	214797117	-	ENSG00000138376.10	BARD1	0.393102	0.255478	0.314873	0.249426
chr2	215373321	215391814	-	ENSG00000115414.18	FN1	-0.782662	0.153126	1.1778	0.366352
chr2	218582970	218584721	+	ENSG00000144580.13	RQCD1	0.26331	0.65547	0.523027	0.103288
chr2	222220139	222232283	-	ENSG00000135903.19	PAX3	-0.700962	0.113053	2.84424	0.0178501
chr2	222900673	222909150	+	ENSG00000123983.13	ACSL3	0.327228	0.451889	0.997938	0.0490054
chr2	223894233	223895630	-	ENSG00000085449.14	WDFY1	-0.132459	0.887135	0.470416	0.272711
chr2	223912252	223918010	-	ENSG00000085449.14	WDFY1	0.194715	0.962112	2.80825	0.00266641
chr2	223998114	223998342	-	ENSG00000135919.12	SERPINE2	-0.378399	0.116383	0.566597	0.291151
chr2	223998114	224001922	-	ENSG00000135919.12	SERPINE2	-0.488044	0.157162	1.42374	0.0923411
chr2	224535527	224557856	-	ENSG00000036257.12	CUL3	-0.651101	0.530626	1.59273	0.0375804
chr2	226864603	226867318	+	ENSG00000144468.16	RHBDD1	0.494721	0.206622	1.86415	0.0168352
chr2	226864603	226914351	+	ENSG00000144468.16	RHBDD1	0.298811	0.186663	0.999757	0.101488
chr2	226906792	226914351	+	ENSG00000144468.16	RHBDD1	0.548304	0.0384895	-0.0503501	0.522728
chr2	227491546	227524915	+	ENSG00000173744.17	AGFG1	0.103435	0.321099	-0.356373	0.644014
chr2	229858771	229860531	-	ENSG00000153827.13	TRIP12	0.124937	0.772812	0.906503	0.225219
chr2	229858771	229880128	-	ENSG00000153827.13	TRIP12	0.349379	0.126562	1.59763	0.0115605
chr2	230357804	230361697	+	ENSG00000185404.16	SP140L	-0.768335	0.0324954	-1.18674	0.105408
chr2	230440475	230450255	+	ENSG00000067066.16	SP100	0.577131	0.0567378	-0.0484184	0.953068
chr2	230442936	230450255	+	ENSG00000067066.16	SP100	-0.942309	0.298827	1.09639	0.0149061
chr2	231075510	231087181	+	ENSG00000173692.12	PSMD1	-0.0255419	0.832631	1.96314	0.00641907
chr2	232747614	232749082	+	ENSG00000204120.14	GIGYF2	-0.165775	0.90161	0.685811	0.238097
chr2	232747614	232761436	+	ENSG00000204120.14	GIGYF2	-0.626041	0.713651	1.62491	0.0508661
chr2	232787149	232796221	+	ENSG00000204120.14	GIGYF2	-0.185119	0.63652	1.55803	0.00224906
chr2	232811243	232812491	+	ENSG00000204120.14	GIGYF2	0.584398	0.0311633	1.19413	0.244915
chr2	233388256	233390483	+	ENSG00000077044.10	DGKD	0.162135	0.903929	1.51863	0.0125654
chr2	233449981	233452060	+	ENSG00000077044.10	DGKD	-0.203984	0.71487	0.993588	0.294105
chr2	237333449	237336532	-	ENSG00000163359.15	COL6A3	-0.194185	0.932637	0.750022	0.297784
chr2	23798137	23834078	-	ENSG00000119778.14	ATAD2B	0.365141	0.0870874	0.926803	0.0799996
chr2	238025341	238032254	+	ENSG00000184182.18,ENSG00000258984.5	UBE2F,UBE2F-SCLY	-0.165078	1	1.61827	1
chr2	238173533	238185287	-	ENSG00000132323.8	ILKAP	0.412366	0.528611	1.96041	0.0386069
chr2	238182064	238185287	-	ENSG00000132323.8	ILKAP	0.598223	0.0661202	1.39332	0.00393939
chr2	23819746	23823569	-	ENSG00000119778.14	ATAD2B	-0.125921	0.728552	0.670515	0.355303
chr2	23867834	23869761	-	ENSG00000119778.14	ATAD2B	-0.0967843	0.75834	0.633233	0.250466
chr2	23958300	23977075	+	ENSG00000173960.13	UBXN2A	0.137042	0.702136	1.26334	0.0118522
chr2	23958300	23984831	+	ENSG00000173960.13	UBXN2A	0.330792	0.092432	2.53056	0.00053571
chr2	23982895	23984831	+	ENSG00000173960.13	UBXN2A	0.116812	0.772139	0.893435	0.119554
chr2	239990073	240007370	-	ENSG00000130414.11	NDUFA10	0.316122	0.0298817	2.26189	0.000357574
chr2	239990073	240014860	-	ENSG00000130414.11	NDUFA10	-0.249734	0.927022	1.87411	0.0510949
chr2	241140520	241140753	-	ENSG00000115687.13	PASK	0.0530192	0.970662	2.0904	0.0034649
chr2	24135118	24139450	+	ENSG00000276087.1,ENSG00000219626.8	RP11-507M3.1,FAM228B	-0.309035	1	1.74926	1
chr2	24135118	24147086	+	ENSG00000276087.1,ENSG00000219626.8	RP11-507M3.1,FAM228B	-0.323167	1	0.919807	1
chr2	241403827	241407615	+	ENSG00000006607.13	FARP2	0.0718545	0.381725	2.20496	0.0133797
chr2	241403827	241418109	+	ENSG00000006607.13	FARP2	-0.117706	0.548006	1.43236	0.0684609
chr2	241403827	241436538	+	ENSG00000006607.13	FARP2	0.505195	0.0987263	1.30047	0.0709809
chr2	241407536	241411130	+	ENSG00000006607.13	FARP2	0.462633	0.317388	1.53351	0.0324999
chr2	241407536	241413421	+	ENSG00000006607.13	FARP2	-0.112212	0.990549	2.46753	0.00597625
chr2	241407536	241434321	+	ENSG00000006607.13	FARP2	0.35064	0.286895	0.429873	0.290807
chr2	241407536	241436538	+	ENSG00000006607.13	FARP2	0.217662	0.881383	2.62893	0.00106678
chr2	241431678	241435030	+	ENSG00000006607.13	FARP2	-0.0386569	0.468825	1.325	0.0500659
chr2	241434961	241436538	+	ENSG00000006607.13	FARP2	0.458322	0.498581	2.6067	0.00903033
chr2	241456746	241475987	+	ENSG00000006607.13	FARP2	0.694448	0.06639	0.310619	0.417769
chr2	24270670	24275849	-	ENSG00000251805.1,ENSG00000198399.14	RF00602,ITSN2	-0.596009	1	0.353231	1
chr2	25235706	25237005	-	ENSG00000119772.16	DNMT3A	0.568976	0.227911	-0.146684	0.795142
chr2	25799384	25806337	-	ENSG00000143970.16	ASXL2	-0.247409	0.693779	0.67802	0.353333
chr2	26098661	26109906	+	ENSG00000084733.10	RAB10	0.215633	0.441214	1.05647	0.0114877
chr2	26263379	26277160	+	ENSG00000138029.13	HADHB	-0.215443	0.860604	1.9454	0.00825639
chr2	26269952	26277160	+	ENSG00000138029.13	HADHB	-0.0708657	0.934536	2.51443	0.0228317
chr2	26364301	26375148	+	ENSG00000138018.17	EPT1	0.0874154	0.959094	0.935493	0.0917441
chr2	26364301	26383347	+	ENSG00000138018.17	EPT1	0.0406189	0.797055	1.5815	0.0148275
chr2	27599582	27601442	+	ENSG00000243943.9,ENSG00000259080.1	ZNF512,RP11-158I13.2	-0.389485	1	-0.296938	1
chr2	28776850	28793997	+	ENSG00000213639.9,ENSG00000163806.15	PPP1CB,SPDYA	0.313312	1	1.66203	1
chr2	28783906	28788809	+	ENSG00000213639.9,ENSG00000163806.15	PPP1CB,SPDYA	0.586661	1	0.20389	1
chr2	28917892	28929710	+	ENSG00000265145.1,ENSG00000265706.1,ENSG00000163811.11	SNORD53,SNORD53B,WDR43	0.021973	1	1.74551	1
chr2	29131257	29135666	+	ENSG00000115295.19	CLIP4	-0.0661763	0.849422	0.564539	0.62323
chr2	29133654	29145367	+	ENSG00000115295.19	CLIP4	-0.273962	0.456712	0.0833084	0.849214
chr2	29133654	29157347	+	ENSG00000115295.19	CLIP4	-0.23027	0.539133	1.04715	0.0766368
chr2	31917925	31932135	-	ENSG00000162959.13,ENSG00000162961.13	MEMO1,DPY30	-0.909692	1	1.08887	1
chr2	32098795	32116212	+	ENSG00000021574.12	SPAST	-0.604328	0.851195	1.33401	0.0604543
chr2	32114637	32116212	+	ENSG00000021574.12	SPAST	-0.768416	0.315954	-0.729068	0.914641
chr2	32114637	32128479	+	ENSG00000021574.12	SPAST	-0.509964	0.561412	0.254509	0.498214
chr2	32174062	32175361	+	ENSG00000152683.14	SLC30A6	-0.555966	0.19131	0.687782	0.153359
chr2	32174062	32184338	+	ENSG00000152683.14	SLC30A6	0.272545	0.265917	1.89494	0.0437036
chr2	32473111	32477583	+	ENSG00000115760.13	BIRC6	-0.21394	0.884445	1.41485	0.052459
chr2	32478634	32479617	+	ENSG00000115760.13	BIRC6	-0.321756	0.927317	-0.0448407	0.689675
chr2	32478634	32493667	+	ENSG00000115760.13	BIRC6	0.208463	0.327785	0.362035	0.155211
chr2	37236095	37248426	+	ENSG00000003509.15	NDUFAF7	0.208678	0.267076	0.420704	0.562441
chr2	37316236	37317179	-	ENSG00000115825.9	PRKD3	0.589802	0.234876	1.15199	0.0490158
chr2	38309378	38319019	-	ENSG00000119787.13	ATL2	0.352857	0.670696	0.699884	0.153426
chr2	39006411	39010703	-	ENSG00000115904.12	SOS1	-0.270728	0.32609	0.11629	0.480536
chr2	39051143	39067753	-	ENSG00000115904.12	SOS1	0.0822453	0.776307	0.275656	0.447711
chr2	39258347	39258587	-	ENSG00000011566.14	MAP4K3	0.355189	0.0985791	1.35612	0.027685
chr2	39292772	39309519	-	ENSG00000011566.14	MAP4K3	-0.300011	0.564861	1.7758	0.0065178
chr2	39299742	39315388	-	ENSG00000011566.14	MAP4K3	0.171457	0.53609	0.783392	0.272103
chr2	39331916	39337581	-	ENSG00000011566.14	MAP4K3	-0.381079	0.688396	0.53534	0.245651
chr2	39336919	39337581	-	ENSG00000011566.14	MAP4K3	0.861757	0.0461632	-0.600775	0.636381
chr2	40428472	40430304	-	ENSG00000183023.18	SLC8A1	-0.266948	0.550485	-0.633314	0.1938
chr2	42256500	42264731	+	ENSG00000143924.18	EML4	-0.209777	0.385901	1.72893	0.0126213
chr2	42286268	42304551	+	ENSG00000143924.18	EML4	-0.122475	0.615543	1.67782	0.0284402
chr2	42718987	42723035	+	ENSG00000057935.13	MTA3	0.461109	0.661571	1.72419	0.00686033
chr2	43498832	43527988	-	ENSG00000115970.18	THADA	0.0361472	0.905747	1.55956	0.017502
chr2	43712224	43741043	+	ENSG00000152527.13	PLEKHH2	0.328149	0.193813	0.443737	0.709818
chr2	43912431	43925961	-	ENSG00000138095.18	LRPPRC	-0.28532	0.433055	3.0947	0.00225976
chr2	43918024	43925961	-	ENSG00000138095.18	LRPPRC	-0.198155	0.777981	2.08119	0.0328717
chr2	43963587	43975217	-	ENSG00000138095.18	LRPPRC	0.082876	0.980449	0.276223	0.239371
chr2	44209209	44209327	+	ENSG00000138032.20	PPM1B	0.0845796	0.745527	-0.762344	0.780288
chr2	44209209	44218537	+	ENSG00000138032.20	PPM1B	0.549622	0.229206	-0.655773	0.282716
chr2	44704282	44715353	+	ENSG00000143919.14	CAMKMT	-0.0841809	0.700641	0.757125	0.19995
chr2	45546731	45553730	-	ENSG00000068784.12	SRBD1	0.248219	0.419299	1.68622	0.029329
chr2	45546731	45562756	-	ENSG00000068784.12	SRBD1	-0.327302	0.745124	-0.235946	0.920738
chr2	46974972	46978907	+	ENSG00000068724.15	TTC7A	-0.455985	0.12501	0.885079	0.103657
chr2	47822217	47823360	-	ENSG00000138081.20	FBXO11	0.53436	0.19262	1.59826	0.0118509
chr2	47834578	47834871	-	ENSG00000138081.20	FBXO11	0.0596952	0.292691	0.825538	0.126607
chr2	47838858	47839769	-	ENSG00000138081.20	FBXO11	0.290038	0.114969	2.45259	0.036023
chr2	54982514	54987698	-	ENSG00000115310.17	RTN4	-0.0307328	0.752373	2.72914	0.000583351
chr2	55332565	55335164	-	ENSG00000115355.16	CCDC88A	0.243921	0.425379	0.0469704	0.960012
chr2	55558774	55588956	-	ENSG00000275052.4	PPP4R3B	0.287751	0.23162	1.98165	0.0378767
chr2	55643157	55644720	-	ENSG00000138035.14	PNPT1	-0.250391	0.918706	0.810194	0.150304
chr2	58084088	58089723	+	ENSG00000028116.16	VRK2	-0.200189	0.60036	0.531645	0.313096
chr2	58198578	58232112	-	ENSG00000115392.11	FANCL	0.929092	0.0534948	0.412322	0.479885
chr2	58198593	58232112	-	ENSG00000115392.11	FANCL	-0.549176	0.629961	0.956545	0.0588351
chr2	58221941	58229874	-	ENSG00000115392.11	FANCL	0.0944246	0.553266	1.18267	0.0737322
chr2	58221941	58232112	-	ENSG00000115392.11	FANCL	0.348486	0.160464	0.886851	0.0307475
chr2	60781884	60783209	+	ENSG00000115421.12	PAPOLG	0.414654	0.23969	0.711788	0.200986
chr2	60891682	60901083	+	ENSG00000162924.14	REL	-0.313717	0.477614	-0.428705	0.388026
chr2	61113769	61118116	+	ENSG00000274769.1,ENSG00000162929.13	RP11-493E12.3,KIAA1841	0.218275	1	2.07856	1
chr2	61115978	61118116	+	ENSG00000274769.1,ENSG00000162929.13	RP11-493E12.3,KIAA1841	0.127757	1	1.63158	1
chr2	61162841	61164540	+	ENSG00000274769.1,ENSG00000237651.6	RP11-493E12.3,C2orf74	0.0604077	1	0.0624949	1
chr2	61229547	61232532	-	ENSG00000115464.14	USP34	-0.069374	0.445826	0.886692	0.21467
chr2	61278164	61281242	-	ENSG00000115464.14	USP34	-0.0523925	0.754494	0.969524	0.0723611
chr2	61284874	61295290	-	ENSG00000115464.14	USP34	0.0927319	0.788238	1.75108	0.00806386
chr2	61343814	61350693	-	ENSG00000115464.14	USP34	-0.162453	0.845399	2.6866	0.00770969
chr2	61370320	61395233	-	ENSG00000115464.14	USP34	0.639121	0.183239	1.34267	0.0174561
chr2	61482379	61490776	-	ENSG00000082898.16	XPO1	-0.164848	0.528334	0.570031	0.24413
chr2	61482956	61490776	-	ENSG00000082898.16	XPO1	0.248163	0.278035	1.86277	0.0210929
chr2	61482956	61493053	-	ENSG00000082898.16	XPO1	0.554562	0.0920551	1.85258	0.0106667
chr2	61492034	61497007	-	ENSG00000082898.16	XPO1	0.767027	0.0191348	0.539942	0.223691
chr2	61522610	61526521	-	ENSG00000082898.16	XPO1	-0.43071	0.650223	1.3081	0.0100544
chr2	61522610	61533903	-	ENSG00000082898.16	XPO1	0.10026	0.699987	0.845598	0.0167007
chr2	61883458	61885072	-	ENSG00000115484.14	CCT4	0.738111	0.144327	2.22433	0.0140107
chr2	62747394	62771392	+	ENSG00000115504.14	EHBP1	-0.545786	0.235314	0.911343	0.102031
chr2	62979187	62996766	+	ENSG00000115504.14	EHBP1	-0.0344484	0.893305	1.78545	0.00477719
chr2	63433744	63439871	-	ENSG00000143951.15	WDPCP	0.280563	0.581554	0.601526	0.187055
chr2	63484603	63492940	-	ENSG00000143951.15	WDPCP	0.295155	0.389773	-0.521508	0.721969
chr2	63484603	63571626	-	ENSG00000279485.1,ENSG00000143951.15	RP11-391A7.1,WDPCP	0.0781639	1	0.683376	1
chr2	63856305	63857936	+	ENSG00000169764.15	UGP2	0.287325	0.156504	2.22528	0.00279807
chr2	64572945	64585545	+	ENSG00000252414.1,ENSG00000119844.15	RNU6-100P,AFTPH	-0.495259	1	0.875666	1
chr2	65090982	65098066	-	ENSG00000138069.16	RAB1A	0.572067	0.12041	1.63419	0.0663778
chr2	65090982	65104806	-	ENSG00000138069.16	RAB1A	0.48717	0.0761217	1.74543	0.0270524
chr2	68490189	68513680	+	ENSG00000169621.9	APLF	0.640625	0.067107	0.597064	0.151235
chr2	68490189	68526242	+	ENSG00000169621.9	APLF	0.232349	0.690594	0.242016	0.967787
chr2	68490189	68545312	+	ENSG00000169621.9	APLF	-0.583132	0.342899	0.314449	0.718694
chr2	68490189	68567387	+	ENSG00000169621.9	APLF	0.577685	0.143743	-0.373357	0.749016
chr2	68490189	68578003	+	ENSG00000169621.9	APLF	-0.365154	0.370774	0.0428496	0.239246
chr2	69337897	69345999	-	ENSG00000198380.12	GFPT1	0.241579	0.540091	0.688937	0.183283
chr2	69358328	69363670	-	ENSG00000198380.12	GFPT1	0.111893	0.361647	-0.296457	0.887029
chr2	69509230	69527319	-	ENSG00000207016.1,ENSG00000115977.18	SNORA36C,AAK1	0.297578	1	1.35315	1
chr2	7014453	7030215	+	ENSG00000151692.14	RNF144A	0.205061	0.384895	0.738209	0.0795423
chr2	70224553	70230854	-	ENSG00000115998.7,ENSG00000116001.15	C2orf42,TIA1	0.0156009	1	0.571607	1
chr2	71396140	71418639	+	ENSG00000075292.18	ZNF638	0.0220475	0.835519	-0.47474	0.525654
chr2	72465159	72480750	-	ENSG00000144036.15	EXOC6B	0.971532	0.00455233	2.75685	0.00172587
chr2	72718102	72733118	-	ENSG00000144036.15	EXOC6B	0.0746552	0.639946	2.10335	0.00239186
chr2	72731006	72733118	-	ENSG00000144036.15	EXOC6B	-0.131357	0.25582	1.02158	0.136931
chr2	73432197	73455295	+	ENSG00000116127.17	ALMS1	0.0554925	0.899112	-0.105402	0.641077
chr2	73432197	73491498	+	ENSG00000230002.3,ENSG00000284902.1,ENSG00000116127.17	AC074008.4,RP11-582H21.1,ALMS1	0.682664	1	1.51834	1
chr2	73447959	73455295	+	ENSG00000116127.17	ALMS1	0.0415241	0.868341	-0.156867	0.564666
chr2	74073548	74080591	+	ENSG00000187605.15	TET3	0.36132	0.275028	-0.800452	0.229841
chr2	74165217	74172752	-	ENSG00000114978.17	MOB1A	-0.0614535	0.825559	0.788095	0.13651
chr2	75670137	75672016	-	ENSG00000005436.13	GCFC2	-0.296439	0.285965	1.8592	0.00703702
chr2	85043563	85049648	+	ENSG00000176407.17	KCMF1	-0.273902	0.800898	1.06396	0.0547964
chr2	85368685	85369830	+	ENSG00000115459.17	ELMOD3	0.272828	0.237502	1.34019	0.0247886
chr2	85861180	85863485	-	ENSG00000115525.17	ST3GAL5	-0.531656	0.205455	1.71125	0.0148771
chr2	85861180	85870258	-	ENSG00000115525.17	ST3GAL5	0.121145	0.607933	1.58483	0.0114784
chr2	8888017	8958642	-	ENSG00000143797.11	MBOAT2	0.236142	0.123478	2.21751	0.0253195
chr2	8908620	8958642	-	ENSG00000143797.11	MBOAT2	0.711577	0.0467048	2.52507	0.0457139
chr2	8943186	8958642	-	ENSG00000143797.11	MBOAT2	0.443162	0.149148	3.11222	0.0117746
chr2	8943186	8974435	-	ENSG00000143797.11	MBOAT2	0.229217	0.364691	1.74623	0.0151794
chr2	9350807	9368519	+	ENSG00000151693.10	ASAP2	0.329853	0.347781	1.49791	0.029585
chr2	95148884	95153259	-	ENSG00000144029.11,ENSG00000144026.11	MRPS5,ZNF514	0.247723	1	1.19122	1
chr2	95851693	95860074	-	ENSG00000174501.14	ANKRD36C	0.349157	0.660783	2.85606	0.00961855
chr2	95914107	95916171	-	ENSG00000174501.14	ANKRD36C	-0.813262	0.136738	-0.896927	0.760251
chr2	95914274	95917927	-	ENSG00000174501.14	ANKRD36C	0.0679845	0.487946	-0.438526	0.703085
chr2	97142639	97211741	+	ENSG00000135976.17	ANKRD36	-0.46942	0.2428	0.422543	0.770033
chr2	97194844	97205968	+	ENSG00000135976.17	ANKRD36	-0.222365	0.609796	0.430316	0.630371
chr2	97200333	97208006	+	ENSG00000135976.17	ANKRD36	-0.910241	0.29853	-0.210517	0.8115
chr2	97547702	97551361	-	ENSG00000196912.12	ANKRD36B	-0.576085	0.290702	-0.433463	0.520879
chr2	97813970	97818721	-	ENSG00000075568.16	TMEM131	0.299049	0.20572	2.65183	0.000647187
chr2	99169549	99171429	-	ENSG00000158411.11	MITD1	0.142794	0.311014	0.17556	0.283669
chr2	99412730	99435941	-	ENSG00000135945.9	REV1	0.338454	0.402534	1.7326	0.0870942
chr2	99449335	99464985	-	ENSG00000135945.9	REV1	-0.445634	0.218321	0.702226	0.0639094
chr2	99462495	99464985	-	ENSG00000135945.9	REV1	-0.233621	0.221172	0.628437	0.0937532
chr20	10556230	10560820	+	ENSG00000149346.14	SLX4IP	0.0892816	0.211153	2.04283	0.0121665
chr20	13559007	13580981	-	ENSG00000089123.15	TASP1	0.0852398	0.611254	3.25034	1.8117e-06
chr20	13559007	13587370	-	ENSG00000089123.15	TASP1	0.0802487	0.131233	2.04402	0.0243307
chr20	13569506	13587370	-	ENSG00000089123.15	TASP1	0.435287	0.0818699	1.88398	0.0220104
chr20	16356329	16381747	-	ENSG00000089177.18	KIF16B	0.634315	0.0287423	2.14858	0.000726982
chr20	16370585	16381747	-	ENSG00000089177.18	KIF16B	0.244103	0.100782	0.556613	0.264275
chr20	16494290	16515664	-	ENSG00000089177.18	KIF16B	0.851515	0.205458	1.19491	0.03248
chr20	16526091	16528440	-	ENSG00000089177.18	KIF16B	-0.407893	0.233548	1.69298	0.0162099
chr20	17952586	17954117	-	ENSG00000089006.16	SNX5	-0.203147	0.415097	2.25819	0.00854507
chr20	17955364	17957037	-	ENSG00000125850.10,ENSG00000089006.16	OVOL2,SNX5	-0.14075	1	0.247984	1
chr20	18297984	18306393	+	ENSG00000125846.15	ZNF133	0.118772	0.61232	0.368599	0.596829
chr20	20653529	20680801	-	ENSG00000188559.13	RALGAPA2	0.638533	0.112553	1.99163	0.0208578
chr20	21214534	21215648	+	ENSG00000088970.15	KIZ	-0.173596	0.412583	1.43537	0.0117558
chr20	21326278	21368590	+	ENSG00000088930.7	XRN2	-0.224434	0.867145	2.25048	0.00687469
chr20	21340720	21346550	+	ENSG00000088930.7	XRN2	-0.121885	0.640965	1.71739	0.015451
chr20	21365420	21368590	+	ENSG00000088930.7	XRN2	0.102497	0.0945903	1.42584	0.0125173
chr20	23389945	23403072	-	ENSG00000125814.17	NAPB	-0.182435	0.618972	1.78317	0.0334927
chr20	2947981	2965202	+	ENSG00000132670.20	PTPRA	-0.31914	0.407419	0.87289	0.058988
chr20	2964271	2965202	+	ENSG00000132670.20	PTPRA	-0.652906	0.259789	0.802213	0.0424408
chr20	2986764	2988474	+	ENSG00000132670.20	PTPRA	-0.433348	0.886412	1.11766	0.0285538
chr20	32316217	32316874	+	ENSG00000101350.7	KIF3B	-0.846338	0.137095	-0.366924	0.515122
chr20	32366383	32369123	+	ENSG00000171456.17	ASXL1	0.0814585	0.134764	2.13807	0.00700033
chr20	32366383	32371874	+	ENSG00000171456.17	ASXL1	0.0564545	0.243251	1.54324	0.00787575
chr20	32788853	32792770	+	ENSG00000088305.18	DNMT3B	-0.186	0.504083	0.461894	0.564399
chr20	3294138	3294629	-	ENSG00000088854.12	C20orf194	0.0410421	0.874654	0.558783	0.536964
chr20	33619516	33623296	+	ENSG00000078699.21	CBFA2T2	-0.443303	0.89731	1.57198	0.0299906
chr20	34457389	34471515	+	ENSG00000207997.1,ENSG00000078747.14	MIR644A,ITCH	0.112348	1	1.54498	1
chr20	34470047	34481206	+	ENSG00000277558.1,ENSG00000078747.14	RP3-468O1.6,ITCH	0.239194	1	1.46952	1
chr20	34470047	34492597	+	ENSG00000277558.1,ENSG00000078747.14	RP3-468O1.6,ITCH	-0.307236	1	2.88673	1
chr20	34477771	34479789	+	ENSG00000078747.14	ITCH	-0.347732	0.462124	2.03641	0.0163015
chr20	34480598	34481206	+	ENSG00000078747.14	ITCH	0.036599	0.191752	1.52606	0.0267643
chr20	34489265	34492597	+	ENSG00000078747.14	ITCH	0.786497	0.0522188	0.0916074	0.197436
chr20	35366556	35384133	-	ENSG00000101019.21	UQCC1	0.226515	0.196326	3.1759	0.00351764
chr20	35713018	35725155	-	ENSG00000131051.22	RBM39	-0.193876	0.749212	0.155287	0.193134
chr20	35714184	35725155	-	ENSG00000131051.22	RBM39	0.330133	0.315075	2.33017	0.00253031
chr20	35716739	35725155	-	ENSG00000131051.22	RBM39	0.216335	0.0320753	0.121914	0.197326
chr20	35721739	35725155	-	ENSG00000131051.22	RBM39	0.618981	0.0587606	1.24611	0.0201173
chr20	35721739	35732135	-	ENSG00000131051.22	RBM39	-0.348251	0.875971	1.72835	0.033035
chr20	35729311	35732135	-	ENSG00000131051.22	RBM39	0.14872	0.0848965	1.22734	0.071831
chr20	35842572	35847434	+	ENSG00000025293.16	PHF20	-0.065407	0.706997	1.75415	0.0161198
chr20	35847349	35858381	+	ENSG00000025293.16	PHF20	-0.135101	0.900642	1.43541	0.0448122
chr20	35858301	35871829	+	ENSG00000025293.16	PHF20	0.267919	0.58416	1.74274	0.0146712
chr20	36660336	36671397	-	ENSG00000202255.1,ENSG00000101079.20	RF00019,NDRG3	-0.134665	1	1.56083	1
chr20	36687491	36688784	-	ENSG00000101079.20	NDRG3	-0.314913	0.829179	0.912228	0.0331149
chr20	36904156	36905503	-	ENSG00000101347.9	SAMHD1	-0.485404	0.785398	-0.760537	0.494
chr20	36911217	36912552	-	ENSG00000101347.9	SAMHD1	-0.565467	0.757429	-0.253939	0.757881
chr20	37207272	37210165	+	ENSG00000118705.16	RPN2	0.212435	0.300332	1.04354	0.308241
chr20	38057531	38066256	+	ENSG00000101413.11	RPRD1B	0.0872097	0.947214	2.02417	0.000113887
chr20	38531166	38532859	+	ENSG00000170471.14	RALGAPB	-0.267427	0.50203	0.900396	0.0645706
chr20	41092471	41101353	+	ENSG00000198900.5	TOP1	0.0822851	0.41423	1.7262	0.00249204
chr20	41512845	41514952	-	ENSG00000124177.14	CHD6	-0.193071	0.369835	1.00935	0.0459899
chr20	41512845	41551360	-	ENSG00000124177.14	CHD6	0.200756	0.253594	2.12414	0.0042124
chr20	45902266	45902604	-	ENSG00000100979.14	PLTP	0.743203	0.0182477	0.876923	0.303619
chr20	47262287	47276795	-	ENSG00000101040.19	ZMYND8	-0.128465	0.242581	1.09639	0.0465443
chr20	47262287	47283648	-	ENSG00000101040.19	ZMYND8	0.403993	0.0973971	1.53748	0.00876165
chr20	47623910	47633636	+	ENSG00000124151.18	NCOA3	0.0561024	0.398275	2.33557	0.000619072
chr20	48941198	48953790	+	ENSG00000124198.8	ARFGEF2	0.323113	0.814234	-0.134325	0.662448
chr20	48951322	48953790	+	ENSG00000124198.8	ARFGEF2	-0.576182	0.78314	1.86137	0.0349397
chr20	48952704	48963898	+	ENSG00000124198.8	ARFGEF2	-0.373225	0.419935	1.02286	0.0568504
chr20	48953555	48963898	+	ENSG00000124198.8	ARFGEF2	-0.146103	0.545633	2.35635	0.00033448
chr20	48974765	48976199	+	ENSG00000124198.8	ARFGEF2	-0.331668	0.392375	-0.828411	0.317256
chr20	49068714	49070297	+	ENSG00000124207.16	CSE1L	-0.320778	0.99787	2.64046	0.00280349
chr20	49090741	49094963	+	ENSG00000124207.16	CSE1L	0.114709	0.181683	1.75304	0.0031842
chr20	50942030	50955285	-	ENSG00000000419.12	DPM1	-0.554824	0.256911	1.59344	0.047516
chr20	51516783	51524110	-	ENSG00000101096.19	NFATC2	-0.277432	0.325469	-1.09912	0.134443
chr20	5176647	5178956	+	ENSG00000101290.13	CDS2	-0.502413	0.417763	-0.558265	0.270009
chr20	58434601	58441083	+	ENSG00000124164.15	VAPB	0.180528	0.0763922	0.956134	0.0682902
chr20	58438944	58441083	+	ENSG00000124164.15	VAPB	-0.385466	0.858577	1.40549	0.00694998
chr20	58667489	58673711	+	ENSG00000124222.22,ENSG00000254995.4	STX16,STX16-NPEPL1	0.83313	1	0.521533	1
chr20	6031284	6032080	+	ENSG00000088766.11	CRLS1	0.023523	0.233773	1.94524	0.0614073
chr20	62139074	62140944	-	ENSG00000101182.14	PSMA7	-0.834588	0.263043	1.17057	0.0343763
chr21	15762890	15766141	+	ENSG00000155313.15	USP25	0.0198679	0.219639	1.02896	0.0346969
chr21	15833347	15842540	+	ENSG00000155313.15	USP25	-0.564405	0.308621	-0.171168	0.699836
chr21	29321220	29329693	+	ENSG00000156273.15	BACH1	-0.647609	0.399562	1.27657	0.0529428
chr21	29326058	29329693	+	ENSG00000156273.15	BACH1	0.0579522	0.991222	1.35954	0.0752997
chr21	31164961	31195305	-	ENSG00000156299.13	TIAM1	0.257073	0.0701436	3.33402	0.000187021
[truncated: 3,351 more rows]

## Sheet: Figure 2c
DE circRNA in pre-treatment	DE circRNA in post-treatment
chr1|149959683|149964349|-_OTUD7B	chr1|100424221|100442996|+_CDC14A
chr1|154251040|154257434|+_UBAP2L	chr1|100906851|100921841|+_SLC30A7
chr1|154253899|154255755|+_UBAP2L	chr1|10095460|10105744|+_UBE4B
chr1|155675009|155680456|-_YY1AP1	chr1|10291081|10297246|+_KIF1B
chr1|161778243|161802272|+_ATF6	chr1|108181940|108185954|-_SLC25A24
chr1|215169198|215172183|+_KCNK2	chr1|108793581|108800305|+_STXBP3
chr1|227193785|227254155|-_CDC42BPA	chr1|112653597|112659779|+_CAPZA1
chr1|236178413|236183906|+_GPR137B	chr1|117402185|117414831|+_MAN1A2
chr1|28035543|28048426|-_EYA3	chr1|117402185|117420649|+_MAN1A2
chr1|35413971|35415714|+_ZMYM4	chr1|117402185|117442325|+_MAN1A2
chr1|45640209|45642499|-_GPBP1L1	chr1|117402185|117466427|+_MAN1A2
chr1|66946149|66963160|+_MIER1	chr1|12001400|12002103|+_MFN2
chr10|101792838|101810314|-_MGEA5	chr1|147275353|147285487|+_CHD1L
chr10|114970367|114974385|+_TRUB1	chr1|147966553|147969959|+_GPR89B
chr10|115120184|115129535|+_ATRNL1	chr1|147986198|147988521|+_GPR89B
chr10|115120184|115165645|+_ATRNL1	chr1|151024610|151025673|+_PRUNE
chr10|115120184|115171292|+_ATRNL1	chr1|155370503|155395553|-_ASH1L
chr10|126503956|126513939|-_C10orf90	chr1|155670319|155679512|-_YY1AP1
chr10|126970701|127008804|+_DOCK1	chr1|155675009|155679512|-_YY1AP1
chr10|126970701|127127764|+_DOCK1	chr1|155675009|155680456|-_YY1AP1
chr10|15833629|15843272|-_FAM188A	chr1|155676547|155679512|-_YY1AP1
chr10|28583398|28596041|+_WAC	chr1|155721516|155726019|+_DAP3
chr10|68487143|68506718|-_SLC25A16	chr1|155725381|155726019|+_DAP3
chr10|92081319|92091944|-_CPEB3	chr1|155853275|155853806|-_GON4L
chr11|112037272|112043533|+_DLAT	chr1|155926675|155927156|-_KIAA0907
chr11|117279907|117280259|+_RNF214	chr1|156333546|156334918|-_CCT3
chr11|34086063|34092056|+_CAPRIN1	chr1|161846448|161863312|+_ATF6
chr11|34947505|34970286|+_PDHX	chr1|167966628|167975015|+_DCAF6
chr11|35201081|35204640|+_CD44	chr1|169798856|169800971|+_C1orf112
chr11|73707419|73718718|-_RAB6A	chr1|169978084|170031975|-_KIFAP3
chr11|77675035|77678153|-_RSF1	chr1|172551511|172557794|+_SUCO
chr11|77683709|77685159|-_RSF1	chr1|172551511|172591071|+_SUCO
chr11|78465875|78478683|-_NARS2	chr1|176081151|176136547|-_RFWD2
chr11|86026291|86031611|-_PICALM	chr1|176116623|176136547|-_RFWD2
chr12|110128949|110163065|+_IFT81	chr1|179131310|179133374|-_ABL2
chr12|112075677|112078741|-_NAA25	chr1|179347599|179348942|+_SOAT1
chr12|12179809|12187119|-_LRP6	chr1|179986168|180006567|+_CEP350
chr12|19253939|19257537|+_PLEKHA5	chr1|180003173|180006567|+_CEP350
chr12|19253939|19261021|+_PLEKHA5	chr1|180003173|180024582|+_CEP350
chr12|19253939|19265850|+_PLEKHA5	chr1|180397515|180413471|-_ACBD6
chr12|31495809|31499671|-_DENND5B	chr1|180984676|180993425|-_STX6
chr12|89459637|89472275|-_POC1B	chr1|1815755|1839238|-_GNB1
chr12|94220015|94227235|+_PLXNC1	chr1|186390710|186391791|+_C1orf27
chr13|100301459|100340259|+_PCCA	chr1|186406082|186419077|+_C1orf27
chr13|20051432|20067390|+_ZMYM2	chr1|186893010|186911389|+_PLA2G4A
chr13|20064450|20067390|+_ZMYM2	chr1|19193432|19197265|-_UBR4
chr13|41316845|41336756|+_NAA16	chr1|193232992|193236356|+_CDC73
chr13|95970111|95996135|-_UGGT2	chr1|197652234|197658369|-_DENND1B
chr14|102194937|102197847|+_WDR20	chr1|200760838|200815644|+_CAMSAP2
chr14|30715923|30722559|+_SCFD1	chr1|201854594|201857194|+_IPO9
chr14|30902535|30911162|-_STRN3	chr1|203707008|203708104|+_ATP2B4
chr14|31673354|31673574|+_NUBPL	chr1|205616477|205623891|-_ELK4
chr14|67269700|67303599|+_MPP5	chr1|20749722|20773610|-_HP1BP3
chr14|75707017|75735289|+_TTLL5	chr1|20770929|20773610|-_HP1BP3
chr14|88852970|88861332|+_TTC8	chr1|20904882|20942330|-_EIF4G3
chr14|92088729|92093831|-_ATXN3	chr1|20969473|20981227|-_EIF4G3
chr15|34932317|34938813|-_AQR	chr1|212044659|212047417|+_DTL
chr15|44606024|44608605|-_SPG11	chr1|213077695|213117410|+_RPS6KC1
chr15|50631416|50648885|-_TRPM7	chr1|215575900|215579137|+_KCTD3
chr15|50631416|50663046|-_TRPM7	chr1|21715388|21724095|-_USP48
chr15|50643339|50663046|-_TRPM7	chr1|21715388|21729832|-_USP48
chr15|63532646|63563008|+_USP3	chr1|21747066|21757783|-_USP48
chr15|67580753|67600749|+_MAP2K5	chr1|220182256|220182931|-_RAB3GAP2
chr15|70682757|70699660|-_UACA	chr1|22078428|22086866|+_CDC42
chr15|75411491|75413045|-_SIN3A	chr1|22489879|22491533|+_ZBTB40
chr15|75876186|75883424|+_UBE2Q2	chr1|224952669|224974153|+_DNAH14
chr16|3749626|3770986|-_CREBBP	chr1|224952669|225007544|+_DNAH14
chr16|4332214|4333519|+_GLIS2	chr1|225079206|225097239|+_DNAH14
chr17|29684562|29695523|-_SSH2	chr1|225119219|225123614|+_DNAH14
chr17|39423326|39427790|-_MED1	chr1|225185290|225207220|+_DNAH14
chr17|59051213|59057054|-_TRIM37	chr1|227193785|227254155|-_CDC42BPA
chr17|64519320|64534737|+_CEP95	chr1|230178217|230203290|+_GALNT2
chr18|21566145|21568094|-_ESCO1	chr1|23055068|23057565|+_KDM1A
chr18|46890579|46903635|-_PIAS2	chr1|231370561|231374099|-_EGLN1
chr18|50918109|50924212|+_ME2	chr1|235830225|235833667|-_LYST
chr18|6301902|6312056|-_L3MBTL4	chr1|236168705|236180028|+_GPR137B
chr18|8076454|8114827|+_PTPRM	chr1|236168705|236183906|+_GPR137B
chr19|33113766|33114419|+_GPATCH1	chr1|236178413|236183906|+_GPR137B
chr2|135129994|135135932|+_RAB3GAP1	chr1|243512323|243573048|-_AKT3
chr2|159337566|159395834|-_BAZ2B	chr1|243545509|243573048|-_AKT3
chr2|175111567|175121540|-_ATF2	chr1|245915529|245929937|-_SMYD3
chr2|181928160|181928278|+_SSFA2	chr1|246327200|246335474|-_SMYD3
chr2|202555251|202556531|+_BMPR2	chr1|247155565|247159813|-_ZNF124
chr2|202755537|202759353|+_FAM117B	chr1|247156405|247159813|-_ZNF124
chr2|203193794|203197391|+_NBEAL1	chr1|247156999|247159813|-_ZNF124
chr2|206279539|206297373|+_ZDBF2	chr1|247159005|247159813|-_ZNF124
chr2|207555627|207577655|+_CREB1	chr1|26446315|26447660|+_DHDDS
chr2|207724799|207742342|+_CCNYL1	chr1|26457790|26460144|+_DHDDS
chr2|226906792|226914351|+_RHBDD1	chr1|26729650|26732792|+_ARID1A
chr2|232811243|232812491|+_GIGYF2	chr1|28035543|28048426|-_EYA3
chr2|39336919|39337581|-_MAP4K3	chr1|28035543|28058094|-_EYA3
chr2|61492034|61497007|-_XPO1	chr1|29154695|29154910|-_SRSF4
chr2|72465159|72480750|-_EXOC6B	chr1|31337174|31339048|+_ZCCHC17
chr2|8908620|8958642|-_MBOAT2	chr1|31337174|31348974|+_ZCCHC17
chr20|16356329|16381747|-_KIF16B	chr1|32030297|32033334|+_KHDRBS1
chr20|45902266|45902604|-_PLTP	chr1|32030297|32038619|+_KHDRBS1
chr21|33718796|33722651|+_ITSN1	chr1|35358924|35361789|+_ZMYM4
chr22|45700281|45740538|+_ATXN10	chr1|35381258|35389082|+_ZMYM4
chr22|45806958|45811793|+_ATXN10	chr1|35381258|35390098|+_ZMYM4
chr3|105670232|105693588|-_CBLB	chr1|35470862|35479212|-_KIAA0319L
chr3|123933672|123949132|-_CCDC14	chr1|35478965|35479212|-_KIAA0319L
chr3|171708754|171726076|-_PLD1	chr1|39853969|39857417|-_TRIT1
chr3|197865422|197875775|+_LRCH3	chr1|40064226|40064559|+_CAP1
chr3|32534510|32545965|-_DYNC1LI1	chr1|41070594|41075451|-_SCMH1
chr3|57890040|57896932|+_SLMAP	chr1|42265114|42278672|-_FOXJ3
chr4|102689573|102726683|-_MANBA	chr1|44308309|44319744|-_ERI3
chr4|105233896|105237351|+_TET2	chr1|44308309|44339322|-_ERI3
chr4|128936654|129003876|-_SCLT1	chr1|44978314|44978460|-_EIF2B3
chr4|150761782|150808398|-_LRBA	chr1|45640209|45642499|-_GPBP1L1
chr4|150798080|150808398|-_LRBA	chr1|47280240|47282459|-_STIL
chr4|169507036|169556095|-_NEK1	chr1|47368468|47375293|+_CMPK1
chr4|39326562|39327756|-_RFC1	chr1|48355669|48359770|-_SPATA6
chr5|124701013|124701269|-_ZNF608	chr1|50490587|50535457|-_FAF1
chr5|131180094|131187109|+_LYRM7	chr1|50655441|50744775|-_FAF1
chr5|168500590|168502105|+_RARS	chr1|50738862|50744775|-_FAF1
chr5|176975395|176982623|-_UIMC1	chr1|51402434|51408332|-_EPS15
chr5|179707131|179710065|+_CANX	chr1|51402434|51465326|-_EPS15
chr5|179719667|179719781|+_CANX	chr1|51461090|51465326|-_EPS15
chr5|179724728|179726759|+_CANX	chr1|52493610|52509712|-_ZCCHC11
chr5|56856599|56865977|+_MAP3K1	chr1|52801818|52802139|+_ZYG11B
chr5|75402971|75411103|-_COL4A3BP	chr1|53233541|53235635|-_MAGOH
chr6|156901375|156935576|+_ARID1B	chr1|62577261|62586624|-_DOCK7
chr6|170317369|170330550|+_FAM120B	chr1|63478763|63508570|-_ITGB3BP
chr6|17665238|17669028|-_NUP153	chr1|64009304|64050716|+_ROR1
chr6|25465872|25500235|+_LRRC16A	chr1|65364634|65366196|+_DNAJC6
chr6|69014037|69076038|+_ADGRB3	chr1|66891153|66905375|-_WDR78
chr6|7303549|7310029|-_SSR1	chr1|70292387|70306290|-_ANKRD13C
chr7|103025062|103029418|-_FBXL13	chr1|70292387|70315566|-_ANKRD13C
chr7|116699070|116700284|+_MET	chr1|77154448|77169395|-_PIGK
chr7|148818977|148819687|-_EZH2	chr1|77711746|77713281|-_USP33
chr7|149018991|149021147|-_PDIA4	chr1|77717866|77725762|-_USP33
chr7|6814763|6822364|-_CCZ1B	chr1|8541213|8557523|-_RERE
chr7|69899285|69899498|+_AUTS2	chr1|8541213|8614686|-_RERE
chr7|70762869|70771644|+_AUTS2	chr1|8655972|8656441|-_RERE
chr7|72728821|72744601|-_TYW1B	chr1|88770351|88771879|+_PKN2
chr7|74705163|74718941|+_GTF2I	chr1|90973152|90982370|-_ZNF644
chr7|92225719|92234923|-_KRIT1	chr1|91343429|91353299|-_HFM1
chr7|96184276|96208977|-_SLC25A13	chr10|100260217|100262063|-_CWF19L1
chr8|116655855|116658980|-_EIF3H	chr10|102157018|102158214|+_NOLC1
chr8|132622610|132661627|-_LRRC6	chr10|103347237|103347450|-_PCGF6
chr8|18069791|18071390|-_ASAH1	chr10|110596397|110598290|+_SMC3
chr8|27525361|27536855|+_EPHX2	chr10|110964124|110985765|+_SHOC2
chr8|38935993|38946221|+_PLEKHA2	chr10|114959725|114974385|+_TRUB1
chr8|47394977|47407961|+_SPIDR	chr10|115120184|115129535|+_ATRNL1
chr9|127339644|127342334|+_GARNL3	chr10|115120184|115165645|+_ATRNL1
chr9|14120439|14179780|-_NFIB	chr10|115120184|115171292|+_ATRNL1
chr9|14146688|14179780|-_NFIB	chr10|115461940|115469329|+_ATRNL1
chr9|20819795|20874807|+_FOCAD	chr10|11979056|12014184|-_UPF2
chr9|33935838|33941862|-_UBAP2	chr10|120880825|120890009|+_WDR11
chr9|33956078|33963791|-_UBAP2	chr10|12235047|12238485|+_CDC123
chr9|85575314|85646418|-_AGTPBP1	chr10|126503956|126513939|-_C10orf90
chr9|85618982|85633374|-_AGTPBP1	chr10|126970701|126990603|+_DOCK1
chr9|98780188|98782573|-_ANKS6	chr10|126970701|127000307|+_DOCK1
chr9|99959916|99960155|+_STX17	chr10|126970701|127008804|+_DOCK1
chr1|156320838|156334918|-_CCT3	chr10|126970701|127127764|+_DOCK1
chr10|101792838|101813606|-_MGEA5	chr10|127106230|127110354|+_DOCK1
chr10|121913789|121924329|-_ATE1	chr10|16752538|16782084|-_RSU1
chr10|91939951|91942568|+_BTAF1	chr10|17603559|17604047|-_HACD1
chr11|9203659|9207632|-_DENND5A	chr10|21713771|21735235|+_MLLT10
chr12|56086530|56088868|+_ERBB3	chr10|22607926|22609717|-_PIP4K2A
chr12|88148287|88176319|+_TMTC3	chr10|27037185|27048979|-_ANKRD26
chr14|77576766|77579109|-_SPTLC2	chr10|27060344|27061242|-_ANKRD26
chr15|51893814|51902036|+_TMOD3	chr10|27114520|27121448|-_YME1L1
chr15|67664596|67703408|+_MAP2K5	chr10|27532506|27533994|+_RAB18
chr15|68141945|68164804|+_PIAS1	chr10|28583398|28596041|+_WAC
chr16|19616113|19682390|+_C16orf62	chr10|3118781|3120044|+_PFKP
chr16|19733697|19735450|+_IQCK	chr10|3158913|3160330|-_PITRM1
chr16|23621361|23623130|-_PALB2	chr10|32543299|32584304|+_CCDC7
chr17|61744431|61780401|-_BRIP1	chr10|34269656|34284245|-_PARD3
chr19|11120091|11120522|+_LDLR	chr10|472438|486530|-_DIP2C
chr19|48157013|48157140|-_LIG1	chr10|48401611|48410168|+_MAPK8
chr2|214752446|214781509|-_BARD1	chr10|49915916|49935142|-_PARG
chr2|61031418|61032113|+_PEX13	chr10|5768212|5800705|-_GDI2
chr20|35716739|35732135|-_RBM39	chr10|5773841|5800705|-_GDI2
chr20|35842572|35858381|+_PHF20	chr10|68487143|68506718|-_SLC25A16
chr20|9337125|9339037|+_PLCB4	chr10|72340788|72341170|-_DNAJB12
chr3|138525489|138537347|-_CEP70	chr10|74589281|74600493|+_ADK
chr3|47720665|47745993|-_SMARCC1	chr10|74969659|74989112|+_KAT6B
chr5|179709872|179720560|+_CANX	chr10|76036007|76058783|+_C10orf11
chr5|62550366|62561257|+_IPO11	chr10|84417770|84425893|+_CCSER2
chr6|154787860|154792976|+_SCAF8	chr10|87767672|87776427|-_ATAD1
chr6|47574063|47582065|+_CD2AP	chr10|93676652|93687449|-_FRA10AC1
chr7|140355667|140369682|-_SLC37A3	chr10|94441895|94474783|+_TBC1D12
chr7|157163809|157170450|+_UBE3C	chr10|97436416|97437750|-_EXOSC1
chr7|65979398|65980409|-_GUSB	chr11|103303092|103358359|+_DYNC2H1
chr7|92225719|92242137|-_KRIT1	chr11|106978618|106986131|-_GUCY1A2
chr8|123023712|123030716|-_DERL1	chr11|108046269|108054955|+_CUL5
chr8|130358016|130401970|-_ASAP1	chr11|108172198|108177090|-_NPAT
chr8|42861744|42865489|-_RNF170	chr11|108176245|108177090|-_NPAT
chr9|33953284|33956146|-_UBAP2	chr11|108227594|108235834|+_ATM
chr1|28490950|28493091|+_PHACTR4	chr11|108267170|108267342|+_ATM
chr1|62803718|62841547|+_ATG4C	chr11|108301647|108304852|+_ATM
chr1|70417936|70424416|+_CTH	chr11|117152440|117163892|+_PAFAH1B2
chr10|110885252|110890670|+_PDCD4	chr11|118551785|118559864|-_IFT46
chr10|11997671|12004727|-_UPF2	chr11|118583178|118584644|+_ARCN1
chr11|103219914|103223086|+_DYNC2H1	chr11|118779631|118781184|-_DDX6
chr11|6941570|6955782|+_ZNF215	chr11|120406117|120407823|+_ARHGEF12
chr15|56388471|56394834|+_TEX9	chr11|120406117|120409450|+_ARHGEF12
chr15|64974601|64981025|-_SPG21	chr11|120473049|120477526|+_ARHGEF12
chr16|66730111|66732505|-_DYNC1LI2	chr11|120474559|120477526|+_ARHGEF12
chr2|127993186|127996491|-_SAP130	chr11|120476660|120477526|+_ARHGEF12
chr2|97507563|97515945|-_ANKRD36B	chr11|122956495|122957491|+_C11orf63
chr20|16335925|16381747|-_KIF16B	chr11|124647364|124648175|-_SIAE
chr3|170122590|170149244|-_PHC3	chr11|130260855|130261929|-_ZBTB44
chr6|133980081|133984671|+_TBPL1	chr11|14771936|14789242|+_PDE3B
chr6|42615070|42617507|+_UBR2	chr11|16183885|16186955|-_SOX6
chr9|109057190|109064567|-_TMEM245	chr11|17145667|17145942|-_PIK3C2A
chr1|193203794|193212477|+_CDC73	chr11|18291441|18292019|-_HPS5
chr1|202773117|202777094|-_KDM5B	chr11|18291441|18292976|-_HPS5
chr10|101806044|101807901|-_MGEA5	chr11|19879868|19892594|+_NAV2
chr11|13413529|13445181|-_BTBD10	chr11|2976023|2979237|-_NAP1L4
chr11|46493607|46494204|-_AMBRA1	chr11|33286412|33287511|+_HIPK3
chr11|68761534|68761687|-_CPT1A	chr11|34071725|34076642|+_CAPRIN1
chr12|101753371|101760143|-_GNPTAB	chr11|34086063|34092056|+_CAPRIN1
chr12|110292019|110296737|+_ATP2A2	chr11|34089394|34092056|+_CAPRIN1
chr12|88505158|88545865|-_KITLG	chr11|34090178|34092056|+_CAPRIN1
chr16|70261043|70262524|-_AARS	chr11|34947505|34970286|+_PDHX
chr19|10795371|10805967|+_DNM2	chr11|34957383|34978182|+_PDHX
chr19|34430575|34464131|+_UBA2	chr11|34957383|34984728|+_PDHX
chr2|179172119|179191866|-_SESTD1	chr11|3773631|3776021|-_NUP98
chr2|68567340|68578003|+_APLF	chr11|48153795|48156119|+_PTPRJ
chr3|197870159|197875775|+_LRCH3	chr11|61366044|61367998|+_TMEM138
chr3|23956036|23959815|+_NR1D2	chr11|62827154|62827631|-_STX5
chr7|100102674|100102960|+_AP4M1	chr11|70330172|70335694|+_PPFIA1
chr15|44606024|44610985|-_SPG11	chr11|70354300|70356254|+_PPFIA1
chr1|235465635|235470960|-_B3GALNT2	chr11|73707419|73720899|-_RAB6A
chrX|77633206|77664778|-_ATRX	chr11|74859157|74863021|-_XRRA1
	chr11|77619605|77625818|-_CLNS1A
	chr11|77619605|77629899|-_CLNS1A
	chr11|77622499|77625818|-_CLNS1A
	chr11|77624962|77625818|-_CLNS1A
	chr11|77683709|77685159|-_RSF1
	chr11|78112649|78121174|-_ALG8
	chr11|78113885|78121174|-_ALG8
	chr11|78119181|78121174|-_ALG8
	chr11|78465875|78493195|-_NARS2
	chr11|83273646|83278829|-_CCDC90B
	chr11|85996825|86031611|-_PICALM
	chr11|86007541|86031611|-_PICALM
	chr11|86306244|86306482|+_C11orf73
	chr11|87067693|87091395|+_TMEM135
	chr11|9429673|9431003|+_IPO7
	chr11|94821529|94831541|+_AMOTL1
	chr12|100204939|100205757|+_ACTR6
	chr12|100204939|100207786|+_ACTR6
	chr12|100282942|100298175|+_SCYL2
	chr12|100971305|100987670|+_ANO4
	chr12|101714089|101716812|+_CHPT1
	chr12|103976917|103980962|+_TDG
	chr12|108652271|108654410|-_CORO1C
	chr12|109071611|109073532|+_USP30
	chr12|110128949|110147048|+_IFT81
	chr12|110128949|110163065|+_IFT81
	chr12|111552279|111555919|-_ATXN2
	chr12|111554157|111555919|-_ATXN2
	chr12|111932585|111943369|-_TMEM116
	chr12|111933885|111943369|-_TMEM116
	chr12|112075677|112078741|-_NAA25
	chr12|116096668|116111512|-_MED13L
	chr12|116230532|116237705|-_MED13L
	chr12|1180539|1190052|+_ERC1
	chr12|120782654|120784593|-_SPPL3
	chr12|120782654|120791557|-_SPPL3
	chr12|120782654|120810886|-_SPPL3
	chr12|12179809|12187119|-_LRP6
	chr12|12179809|12203400|-_LRP6
	chr12|12244261|12244655|-_LRP6
	chr12|123605930|123606159|+_DDX55
	chr12|14446987|14457295|+_ATF7IP
	chr12|14456560|14457295|+_ATF7IP
	chr12|19253939|19261021|+_PLEKHA5
	chr12|19253939|19265850|+_PLEKHA5
	chr12|19462509|19473355|+_AEBP2
	chr12|19462509|19500221|+_AEBP2
	chr12|26996741|26999676|-_TM7SF3
	chr12|27714779|27724186|+_MRPS35
	chr12|28255580|28259442|+_CCDC91
	chr12|28305648|28391411|+_CCDC91
	chr12|30673989|30674753|-_IPO8
	chr12|32598496|32601423|+_FGD4
	chr12|32598496|32611283|+_FGD4
	chr12|32607956|32611283|+_FGD4
	chr12|350620|354234|-_KDM5A
	chr12|350620|366104|-_KDM5A
	chr12|40028300|40048210|-_SLC2A13
	chr12|42210354|42210619|-_YAF2
	chr12|42210354|42210680|-_YAF2
	chr12|50094436|50096972|+_SMARCD1
	chr12|50427761|50430570|+_LARP4
	chr12|50430494|50435624|+_LARP4
	chr12|51008475|51010766|-_SLC11A2
	chr12|51055834|51056502|+_LETMD1
	chr12|65210925|65218619|+_LEMD3
	chr12|65326825|65369026|+_MSRB3
	chr12|68650399|68652051|+_RAP1B
	chr12|68816811|68824651|+_MDM2
	chr12|69589484|69592159|+_CCT2
	chr12|69589484|69593613|+_CCT2
	chr12|813641|830160|+_WNK1
	chr12|92827911|92853025|-_EEA1
	chr12|96323947|96334865|-_CDK17
	chr13|100257594|100273346|+_PCCA
	chr13|100301459|100309908|+_PCCA
	chr13|100330560|100340259|+_PCCA
	chr13|100330560|100368574|+_PCCA
	chr13|24477700|24493733|-_PARP4
	chr13|30227411|30241086|-_KATNAL1
	chr13|31215050|31229294|+_B3GLCT
	chr13|32517856|32527532|-_N4BP2L2
	chr13|37040404|37051583|-_SUPT20H
	chr13|39719235|39727548|+_COG6
	chr13|41316845|41336756|+_NAA16
	chr13|41318805|41336756|+_NAA16
	chr13|41761127|41833531|-_VWA8
	chr13|41811224|41819386|-_VWA8
	chr13|41865735|41868477|-_VWA8
	chr13|45151686|45207505|+_GTF2F2
	chr13|45516142|45530780|+_COG3
	chr13|46723220|46728984|+_LRCH1
	chr13|46723220|46733998|+_LRCH1
	chr13|48253807|48261321|+_ITM2B
	chr13|49196876|49198574|+_FNDC3A
	chr13|49451552|49467960|+_SETDB2
	chr13|49706097|49706372|-_KPNA3
	chr13|50927406|50949505|+_RNASEH2B
	chr13|59774188|59810923|-_DIAPH3
	chr13|60439687|60467379|+_TDRD3
	chr13|72835242|72931267|+_PIBF1
	chr13|78635109|78644997|-_RNF219
	chr13|95723241|95725252|+_DNAJC3
	chr13|95970111|95996135|-_UGGT2
	chr13|95970111|95999307|-_UGGT2
	chr14|102019892|102022880|+_DYNC1H1
	chr14|102040235|102040673|+_DYNC1H1
	chr14|102194937|102209862|+_WDR20
	chr14|21230318|21234229|-_HNRNPC
	chr14|30670255|30675065|+_SCFD1
	chr14|30715923|30734858|+_SCFD1
	chr14|30902535|30911162|-_STRN3
	chr14|30935162|30956242|-_STRN3
	chr14|30947089|30956242|-_STRN3
	chr14|30955619|30956242|-_STRN3
	chr14|32090501|32094386|+_ARHGAP5
	chr14|32090501|32117287|+_ARHGAP5
	chr14|34862043|34862322|-_BAZ1A
	chr14|35007282|35008831|+_SRP54
	chr14|35096557|35099384|-_PPP2R3C
	chr14|37285317|37369624|+_MIPOL1
	chr14|39151745|39159550|-_TRAPPC6B
	chr14|39276933|39279537|+_MIA2
	chr14|39313339|39327022|+_MIA2
	chr14|45118027|45130790|-_FKBP3
	chr14|45148836|45159280|+_FANCM
	chr14|49663314|49674427|-_POLE2
	chr14|49723873|49725769|+_KLHDC1
	chr14|49799474|49831361|-_NEMF
	chr14|49825866|49831361|-_NEMF
	chr14|50150007|50150230|-_SOS2
	chr14|50150007|50153173|-_SOS2
	chr14|52536718|52544371|-_TXNDC16
	chr14|55612018|55619312|+_KTN1
	chr14|55648024|55648870|+_KTN1
	chr14|58223621|58223856|+_ACTR10
	chr14|58318541|58330169|+_ARID4A
	chr14|63998913|64016631|+_SYNE2
	chr14|63998913|64022863|+_SYNE2
	chr14|67269700|67303599|+_MPP5
	chr14|67301388|67303599|+_MPP5
	chr14|73147794|73148094|+_PSEN1
	chr14|73147794|73148106|+_PSEN1
	chr14|74889094|74889349|+_DLST
	chr14|76166662|76195972|+_GPATCH2L
	chr14|77557040|77576915|-_SPTLC2
	chr14|88416710|88437903|+_SPATA7
	chr14|88575839|88578140|+_ZC3H14
	chr14|96560648|96562893|+_PAPOLA
	chr14|96833466|96860735|+_VRK1
	chr14|96846094|96860735|+_VRK1
	chr14|99458278|99465813|-_SETD3
	chr15|100330888|100334180|-_ADAMTS17
	chr15|25354352|25411971|-_UBE3A
	chr15|25405460|25411971|-_UBE3A
	chr15|25405460|25415842|-_UBE3A
	chr15|32857014|32902040|-_FMN1
	chr15|32888171|32902040|-_FMN1
	chr15|38299372|38324809|+_SPRED1
	chr15|41696074|41699159|+_MGA
	chr15|42260957|42268032|-_TMEM87A
	chr15|42810613|42817097|-_TTBK2
	chr15|42827927|42840433|-_TTBK2
	chr15|42950261|42966286|-_UBR1
	chr15|49235850|49239367|+_GALK2
	chr15|49235850|49292537|+_GALK2
	chr15|50583088|50586488|-_TRPM7
	chr15|52351253|52353658|-_MYO5A
	chr15|52405286|52433285|-_MYO5A
	chr15|56142777|56144483|-_RFX7
	chr15|56394164|56394834|+_TEX9
	chr15|57231151|57234107|+_TCF12
	chr15|58621470|58643978|-_ADAM10
	chr15|58886974|58887540|-_SLTM
	chr15|58912562|58916999|-_SLTM
	chr15|63532646|63574403|+_USP3
	chr15|63553714|63563008|+_USP3
	chr15|64499292|64500166|+_ZNF609
	chr15|64974601|64983593|-_SPG21
	chr15|66349059|66349437|-_TIPIN
	chr15|67580753|67600749|+_MAP2K5
	chr15|70682757|70699660|-_UACA
	chr15|71916369|71938927|-_MYO9A
	chr15|71991102|72010447|-_MYO9A
	chr15|72518066|72544964|+_ARIH1
	chr15|72518066|72555907|+_ARIH1
	chr15|72518066|72561549|+_ARIH1
	chr15|72760406|72775097|-_ADPGK
	chr15|74926765|74929232|-_COX5A
	chr15|75854385|75883424|+_UBE2Q2
	chr15|75859877|75873568|+_UBE2Q2
	chr15|75868950|75873568|+_UBE2Q2
	chr15|75868950|75883424|+_UBE2Q2
	chr15|75876186|75883424|+_UBE2Q2
	chr15|76274411|76295737|-_ETFA
	chr15|76283756|76292700|-_ETFA
	chr15|76287845|76292700|-_ETFA
	chr15|76728594|76733384|-_SCAPER
	chr15|80120327|80122800|+_ZFAND6
	chr15|84538531|84546277|-_UBE2Q2P1
	chr15|85064369|85067204|+_PDE8A
	chr15|85113872|85115487|+_PDE8A
	chr15|90439331|90440615|+_IQGAP1
	chr15|90439331|90443478|+_IQGAP1
	chr15|92996956|93002317|+_CHD2
	chr16|10473478|10480964|+_ATF7IP2
	chr16|10969160|10982991|+_CLEC16A
	chr16|11846500|11847806|-_RSL1D1
	chr16|13934191|13935743|+_ERCC4
	chr16|14627105|14627336|-_PARN
	chr16|14997752|14998405|+_PDXDC1
	chr16|1822299|1823037|-_HAGH
	chr16|19616113|19626223|+_C16orf62
	chr16|19616113|19652090|+_C16orf62
	chr16|19644885|19652090|+_C16orf62
	chr16|22349278|22349849|-_CDR2
	chr16|23621361|23626397|-_PALB2
	chr16|2557702|2566453|+_PDPK1
	chr16|29833732|29834066|+_MVP
	chr16|31722625|31723353|+_ZNF720
	chr16|3850296|3851009|-_CREBBP
	chr16|3979115|3983440|-_ADCY9
	chr16|47109482|47132025|-_NETO2
	chr16|48277337|48303305|+_LONP2
	chr16|53873785|53879987|+_FTO
	chr16|56458547|56462634|+_OGFOD1
	chr16|69245601|69270285|+_SNTB2
	chr16|69370482|69372355|-_TERF2
	chr16|74457873|74459789|-_GLG1
	chr16|84740308|84745673|+_USP10
	chr16|85633913|85634132|+_GSE1
	chr16|8915253|8917156|-_USP7
	chr16|89305205|89317075|-_ANKRD11
	chr16|89758576|89762022|-_FANCA
	chr17|12095574|12113360|+_MAP2K4
	chr17|1361091|1362008|-_YWHAE
	chr17|1842802|1844686|+_RPA1
	chr17|28122602|28172618|+_NLK
	chr17|28163542|28172618|+_NLK
	chr17|29648143|29650800|-_SSH2
	chr17|29676819|29677741|-_SSH2
	chr17|30484213|30492753|+_GOSR1
	chr17|31155982|31163376|+_NF1
	chr17|31155982|31169997|+_NF1
	chr17|31155982|31182665|+_NF1
	chr17|31223443|31227606|+_NF1
	chr17|31982998|31988497|+_SUZ12
	chr17|37248010|37253036|-_ACACA
	chr17|37437737|37444768|+_TADA2A
	chr17|42498923|42501304|+_ATP6V0A1
	chr17|4282797|4296814|-_UBE2G1
	chr17|42838730|42839380|+_PSME3
	chr17|47402131|47414919|+_EFCAB13
	chr17|47663088|47668410|+_KPNB1
	chr17|48112030|48113401|+_SNX11
	chr17|49311311|49312042|-_ZNF652
	chr17|50736959|50741731|+_LUC7L3
	chr17|50741101|50741731|+_LUC7L3
	chr17|50970706|50987237|-_SPAG9
	chr17|51263273|51268904|+_UTP18
	chr17|55401468|55403868|-_MMD
	chr17|58216087|58216736|-_MKS1
	chr17|59051213|59057054|-_TRIM37
	chr17|59070822|59084089|-_TRIM37
	chr17|59731420|59738947|+_VMP1
	chr17|59731420|59773885|+_VMP1
	chr17|59737452|59738947|+_VMP1
	chr17|59936214|59936541|+_RPS6KB1
	chr17|60265411|60271481|-_USP32
	chr17|60460662|60462061|-_APPBP2
	chr17|61074919|61084564|+_BCAS3
	chr17|61776400|61780401|-_BRIP1
	chr17|61984170|61985090|-_MED13
	chr17|65743067|65750724|-_CEP112
	chr17|68444492|68452992|-_WIPI1
	chr17|69155018|69155925|-_ABCA10
	chr17|75042180|75042659|-_ATP5H
	chr17|75955565|75955947|-_ACOX1
	chr17|78086502|78087093|+_TNRC6C
	chr17|80048582|80050283|+_CCDC40
	chr17|82563353|82568201|+_FOXK2
	chr17|82900650|82911789|+_TBCD
	chr17|8569719|8577338|-_MYH10
	chr17|9940125|9946983|-_GAS7
	chr18|12356693|12371691|-_AFG3L2
	chr18|12370848|12371691|-_AFG3L2
	chr18|12999420|13019206|+_CEP192
	chr18|196636|204692|+_USP14
	chr18|21564202|21568094|-_ESCO1
	chr18|21778102|21779685|+_MIB1
	chr18|22968805|22984990|+_RBBP8
	chr18|22989220|23001729|+_RBBP8
	chr18|22990936|23001729|+_RBBP8
	chr18|23234607|23237245|+_CABLES1
	chr18|24064139|24083081|+_TTC39C
	chr18|24196124|24239382|-_OSBPL1A
	chr18|24280841|24341658|-_OSBPL1A
	chr18|36141136|36160015|+_ELP2
	chr18|36142280|36160015|+_ELP2
	chr18|42027442|42049605|+_PIK3C3
	chr18|42043732|42049605|+_PIK3C3
	chr18|44949880|44953340|+_SETBP1
	chr18|46890579|46903635|-_PIAS2
	chr18|47865058|47896809|-_SMAD2
	chr18|49257009|49282175|-_DYM
	chr18|49257009|49379758|-_DYM
	chr18|49331863|49379758|-_DYM
	chr18|54271359|54274090|+_POLI
	chr18|54271359|54284013|+_POLI
	chr18|56758864|56781656|+_WDR7
	chr18|58245426|58252054|+_NEDD4L
	chr18|58934432|58953799|+_ZNF532
	chr18|69010933|69054133|+_CCDC102B
	chr18|76849525|76851939|+_ZNF236
	chr18|76849525|76881512|+_ZNF236
	chr18|79193182|79214038|+_ATP9B
	chr18|79695224|79697988|+_CTDP1
	chr18|8076454|8114827|+_PTPRM
	chr18|8076454|8143779|+_PTPRM
	chr18|8113485|8143779|+_PTPRM
	chr18|9931809|9937066|+_VAPA
	chr19|10173870|10177367|-_DNMT1
	chr19|11245562|11245878|-_DOCK6
	chr19|18573292|18573748|+_UBA52
	chr19|21033455|21034184|+_ZNF430
	chr19|21166334|21167666|+_ZNF431
	chr19|22072808|22073564|+_ZNF257
	chr19|23358429|23362725|-_ZNF91
	chr19|23373741|23374764|-_ZNF91
	chr19|23662113|23663158|-_ZNF675
	chr19|24105939|24106643|+_ZNF254
	chr19|29985222|29986417|+_URI1
	chr19|33113766|33114419|+_GPATCH1
	chr19|34430575|34433412|+_UBA2
	chr19|34430575|34434968|+_UBA2
	chr19|34430575|34438766|+_UBA2
	chr19|34431860|34434968|+_UBA2
	chr19|34451980|34464131|+_UBA2
	chr19|3660965|3662001|-_PIP5K1C
	chr19|45263112|45263367|+_MARK4
	chr19|52282110|52283413|+_ZNF766
	chr19|5604582|5604936|-_SAFB2
	chr2|101294013|101295181|-_RNF149
	chr2|106122969|106166083|-_UXS1
	chr2|106145189|106166083|-_UXS1
	chr2|106158057|106166083|-_UXS1
	chr2|10644319|10668723|-_NOL10
	chr2|108451027|108452466|+_GCC2
	chr2|108771700|108773046|+_RANBP2
	chr2|111944959|111947567|+_MERTK
	chr2|112064161|112067067|+_TMEM87B
	chr2|112299848|112300029|+_ZC3H6
	chr2|112299848|112325197|+_ZC3H6
	chr2|11286538|11287736|-_ROCK2
	chr2|113444963|113454778|+_CBWD2
	chr2|119926597|119945240|+_PTPN4
	chr2|120073177|120078581|+_EPB41L5
	chr2|121457686|121458975|-_CLASP1
	chr2|121503166|121530325|-_CLASP1
	chr2|121757239|121758806|+_TSN
	chr2|127335869|127343194|-_MAP3K2
	chr2|127763061|127771004|-_WDR33
	chr2|134317528|134318739|+_MGAT5
	chr2|135675331|135680324|+_R3HDM1
	chr2|147896300|147899898|+_ACVR2A
	chr2|147972738|147975975|-_ORC4
	chr2|152575135|152581049|+_FMNL2
	chr2|15461200|15478289|-_NBAS
	chr2|15488893|15511350|-_NBAS
	chr2|15551492|15558634|-_NBAS
	chr2|15553425|15558634|-_NBAS
	chr2|159169249|159170805|+_TANC1
	chr2|168012633|168017095|-_STK39
	chr2|168063499|168129758|-_STK39
	chr2|168074981|168129758|-_STK39
	chr2|168138087|168182090|-_STK39
	chr2|168161786|168167407|-_STK39
	chr2|168161786|168182090|-_STK39
	chr2|168691033|168717978|+_CERS6
	chr2|169544720|169557297|-_FASTKD1
	chr2|169872235|169878574|+_UBR3
	chr2|171925536|171953001|+_HAT1
	chr2|172558707|172565073|+_PDK1
	chr2|174123179|174142000|-_OLA1
	chr2|175111567|175121540|-_ATF2
	chr2|175970763|175995646|-_KIAA1715
	chr2|176296859|176337577|+_MTX2
	chr2|182934751|182935375|-_NCKAP1
	chr2|183128286|183130545|+_NUP35
	chr2|189791789|189818180|+_PMS1
	chr2|190900563|190924593|+_GLS
	chr2|196912881|196922186|-_PGAP1
	chr2|199368604|199433514|-_SATB2
	chr2|200856681|200856985|-_CLK1
	chr2|201545542|201582217|-_ALS2CR11
	chr2|201565728|201575326|-_ALS2CR11
	chr2|202464808|202467689|+_BMPR2
	chr2|202555251|202556531|+_BMPR2
	chr2|20278582|20327378|-_PUM2
	chr2|202952558|202955758|+_CARF
	chr2|202952558|202961426|+_CARF
	chr2|203056426|203057453|+_NBEAL1
	chr2|203193794|203197391|+_NBEAL1
	chr2|203289764|203292326|+_CYP20A1
	chr2|206279539|206297373|+_ZDBF2
	chr2|207724799|207742342|+_CCNYL1
	chr2|207976650|207977586|-_PLEKHM3
	chr2|208345110|208348023|+_PIKFYVE
	chr2|214752446|214797117|-_BARD1
	chr2|214767481|214781509|-_BARD1
	chr2|222220139|222232283|-_PAX3
	chr2|222900673|222909150|+_ACSL3
	chr2|223912252|223918010|-_WDFY1
	chr2|224535527|224557856|-_CUL3
	chr2|226864603|226867318|+_RHBDD1
	chr2|229858771|229880128|-_TRIP12
	chr2|230442936|230450255|+_SP100
	chr2|231075510|231087181|+_PSMD1
	chr2|232787149|232796221|+_GIGYF2
	chr2|233388256|233390483|+_DGKD
	chr2|238173533|238185287|-_ILKAP
	chr2|238182064|238185287|-_ILKAP
	chr2|23958300|23977075|+_UBXN2A
	chr2|23958300|23984831|+_UBXN2A
	chr2|239990073|240007370|-_NDUFA10
	chr2|241140520|241140753|-_PASK
	chr2|241403827|241407615|+_FARP2
	chr2|241407536|241411130|+_FARP2
	chr2|241407536|241413421|+_FARP2
	chr2|241407536|241436538|+_FARP2
	chr2|241434961|241436538|+_FARP2
	chr2|26098661|26109906|+_RAB10
	chr2|26263379|26277160|+_HADHB
	chr2|26269952|26277160|+_HADHB
	chr2|26364301|26383347|+_EPT1
	chr2|32174062|32184338|+_SLC30A6
	chr2|37316236|37317179|-_PRKD3
	chr2|39258347|39258587|-_MAP4K3
	chr2|39292772|39309519|-_MAP4K3
	chr2|42256500|42264731|+_EML4
	chr2|42286268|42304551|+_EML4
	chr2|42718987|42723035|+_MTA3
	chr2|43498832|43527988|-_THADA
	chr2|43912431|43925961|-_LRPPRC
	chr2|43918024|43925961|-_LRPPRC
	chr2|45546731|45553730|-_SRBD1
	chr2|47822217|47823360|-_FBXO11
	chr2|47838858|47839769|-_FBXO11
	chr2|54982514|54987698|-_RTN4
	chr2|55558774|55588956|-_PPP4R3B
	chr2|58221941|58232112|-_FANCL
	chr2|61284874|61295290|-_USP34
	chr2|61343814|61350693|-_USP34
	chr2|61370320|61395233|-_USP34
	chr2|61482956|61490776|-_XPO1
	chr2|61482956|61493053|-_XPO1
	chr2|61522610|61526521|-_XPO1
	chr2|61522610|61533903|-_XPO1
	chr2|61883458|61885072|-_CCT4
	chr2|62979187|62996766|+_EHBP1
	chr2|63856305|63857936|+_UGP2
	chr2|65090982|65104806|-_RAB1A
	chr2|72465159|72480750|-_EXOC6B
	chr2|72718102|72733118|-_EXOC6B
	chr2|75670137|75672016|-_GCFC2
	chr2|85368685|85369830|+_ELMOD3
	chr2|85861180|85863485|-_ST3GAL5
	chr2|85861180|85870258|-_ST3GAL5
	chr2|8888017|8958642|-_MBOAT2
	chr2|8908620|8958642|-_MBOAT2
	chr2|8943186|8958642|-_MBOAT2
	chr2|8943186|8974435|-_MBOAT2
	chr2|9350807|9368519|+_ASAP2
	chr2|95851693|95860074|-_ANKRD36C
	chr2|97813970|97818721|-_TMEM131
	chr20|10556230|10560820|+_SLX4IP
	chr20|13559007|13580981|-_TASP1
	chr20|13559007|13587370|-_TASP1
	chr20|13569506|13587370|-_TASP1
	chr20|16356329|16381747|-_KIF16B
	chr20|16494290|16515664|-_KIF16B
	chr20|16526091|16528440|-_KIF16B
	chr20|17952586|17954117|-_SNX5
	chr20|20653529|20680801|-_RALGAPA2
	chr20|21214534|21215648|+_KIZ
	chr20|21326278|21368590|+_XRN2
	chr20|21340720|21346550|+_XRN2
	chr20|21365420|21368590|+_XRN2
	chr20|23389945|23403072|-_NAPB
	chr20|2964271|2965202|+_PTPRA
	chr20|2986764|2988474|+_PTPRA
	chr20|32366383|32369123|+_ASXL1
	chr20|32366383|32371874|+_ASXL1
	chr20|33619516|33623296|+_CBFA2T2
	chr20|34477771|34479789|+_ITCH
	chr20|34480598|34481206|+_ITCH
	chr20|35366556|35384133|-_UQCC1
	chr20|35714184|35725155|-_RBM39
	chr20|35721739|35725155|-_RBM39
	chr20|35721739|35732135|-_RBM39
	chr20|35842572|35847434|+_PHF20
	chr20|35847349|35858381|+_PHF20
	chr20|35858301|35871829|+_PHF20
	chr20|36687491|36688784|-_NDRG3
	chr20|38057531|38066256|+_RPRD1B
	chr20|41092471|41101353|+_TOP1
	chr20|41512845|41514952|-_CHD6
	chr20|41512845|41551360|-_CHD6
	chr20|47262287|47276795|-_ZMYND8
	chr20|47262287|47283648|-_ZMYND8
	chr20|47623910|47633636|+_NCOA3
	chr20|48951322|48953790|+_ARFGEF2
	chr20|48953555|48963898|+_ARFGEF2
	chr20|49068714|49070297|+_CSE1L
	chr20|49090741|49094963|+_CSE1L
	chr20|50942030|50955285|-_DPM1
	chr20|58438944|58441083|+_VAPB
	chr20|62139074|62140944|-_PSMA7
	chr21|15762890|15766141|+_USP25
	chr21|31164961|31195305|-_TIAM1
	chr21|31164961|31203012|-_TIAM1
	chr21|31700994|31706357|-_SCAF4
	chr21|33421479|33432871|+_IFNGR2
	chr21|36247516|36248568|+_DOPEY2
	chr21|37108391|37147603|+_TTC3
	chr21|37108391|37148647|+_TTC3
	chr21|39228499|39229436|-_BRWD1
	chr21|41226265|41257326|+_BACE2
	chr21|41237512|41257326|+_BACE2
	chr21|45128401|45134832|+_ADARB1
	chr22|17044872|17047426|+_CECR7
	chr22|21805849|21807846|-_MAPK1
	chr22|25604376|25644665|+_ADRBK2
	chr22|25663629|25674528|+_ADRBK2
	chr22|25678815|25695214|+_ADRBK2
	chr22|26457858|26458577|-_HPS4
	chr22|27894554|27914347|-_PITPNB
	chr22|28296197|28297852|-_TTC28
	chr22|32478980|32479275|+_FBXO7
	chr22|32478980|32485209|+_FBXO7
	chr22|32478980|32493281|+_FBXO7
	chr22|33761370|33761558|-_LARGE
	chr22|36341369|36349255|-_MYH9
	chr22|45689711|45718493|+_ATXN10
	chr22|45689711|45740538|+_ATXN10
	chr22|45700281|45729590|+_ATXN10
	chr22|45700281|45740538|+_ATXN10
	chr22|45729424|45740538|+_ATXN10
	chr22|46878652|46894846|+_TBC1D22A
	chr3|100841997|100848875|-_ABI3BP
	chr3|112548532|112550262|-_ATG3
	chr3|113488944|113506605|-_SPICE1
	chr3|11809516|11829864|-_TAMM41
	chr3|119500694|119504021|+_TIMMDC1
	chr3|119503531|119517315|+_TIMMDC1
	chr3|12516610|12519197|+_TSEN2
	chr3|12516610|12532773|+_TSEN2
	chr3|130930415|130941699|+_ATP2C1
	chr3|134158120|134195182|-_RYK
	chr3|134188836|134195182|-_RYK
	chr3|136260478|136262065|+_PCCB
	chr3|136398748|136423044|-_STAG1
	chr3|138570317|138571356|-_CEP70
	chr3|138570317|138572932|-_CEP70
	chr3|141903619|141907274|+_ATP1B3
	chr3|142198801|142213601|-_GK5
	chr3|142397328|142405076|-_XRN1
	chr3|142736378|142748460|+_TRPC1
	chr3|146102754|146124229|-_PLOD2
	chr3|146121111|146124229|-_PLOD2
	chr3|149846010|149921227|+_RNF13
	chr3|169976945|169988359|+_SEC62
	chr3|170113359|170122744|-_PHC3
	chr3|170122590|170126007|-_PHC3
	chr3|170145422|170149244|-_PHC3
	chr3|170171372|170178938|-_PHC3
	chr3|172247532|172251541|+_FNDC3B
	chr3|172251259|172307501|+_FNDC3B
	chr3|172251259|172310881|+_FNDC3B
	chr3|179203543|179204588|+_PIK3CA
	chr3|179592643|179601790|-_MRPL47
	chr3|180947864|180949343|+_FXR1
	chr3|186079816|186081175|-_ETV5
	chr3|191357087|191370036|+_CCDC50
	chr3|195381008|195392147|-_ACAP2
	chr3|197081050|197119530|-_DLG1
	chr3|197090911|197119530|-_DLG1
	chr3|197115926|197119530|-_DLG1
	chr3|197814907|197820430|+_LRCH3
	chr3|197865422|197866219|+_LRCH3
	chr3|197865422|197871462|+_LRCH3
	chr3|30644746|30674246|+_TGFBR2
	chr3|31576395|31580096|+_STT3B
	chr3|31576395|31600459|+_STT3B
	chr3|31876432|31879830|-_OSBPL10
	chr3|43549719|43565727|-_ANO10
	chr3|43598531|43605863|-_ANO10
	chr3|47037665|47046621|-_SETD2
	chr3|47037665|47057490|-_SETD2
	chr3|47056820|47067118|-_SETD2
	chr3|47675474|47686170|-_SMARCC1
	chr3|47720665|47736126|-_SMARCC1
	chr3|47729024|47772936|-_SMARCC1
	chr3|50065030|50066502|+_RBM6
	chr3|50108069|50108304|+_RBM5
	chr3|5170502|5174414|+_ARL8B
	chr3|5172149|5172740|+_ARL8B
	chr3|56566593|56567053|+_CCDC66
	chr3|56592969|56594028|+_CCDC66
	chr3|56660730|56673725|-_FAM208A
	chr3|56666259|56673725|-_FAM208A
	chr3|57242855|57248351|+_APPL1
	chr3|57841298|57849816|+_SLMAP
	chr3|57847196|57858159|+_SLMAP
	chr3|66243202|66263379|+_SLC25A26
	chr3|66451558|66462509|-_LRIG1
	chr3|67495797|67508903|-_SUCLG2
	chr3|71015548|71053773|-_FOXP1
	chr3|73602353|73608684|-_PDZRN3
	chr3|8935870|8941804|-_RAD18
	chr4|102525511|102537956|+_NFKB1
	chr4|102689573|102726683|-_MANBA
	chr4|105424195|105456745|-_PPA2
	chr4|106171094|106212835|-_TBCK
	chr4|107682014|107701285|-_PAPSS1
	chr4|109491326|109494856|+_SEC24B
	chr4|120754552|120811449|-_PRDM5
	chr4|122927633|122979386|+_SPATA5
	chr4|127921523|127939997|-_MFSD8
	chr4|127930682|127933093|-_MFSD8
	chr4|128992166|129003876|-_SCLT1
	chr4|128997873|129003876|-_SCLT1
	chr4|143543508|143543972|+_SMARCA5
	chr4|145845955|145849561|-_ZNF827
	chr4|147822726|147822957|+_ARHGAP10
	chr4|147854675|147881932|+_ARHGAP10
	chr4|147857552|147881932|+_ARHGAP10
	chr4|147939824|147955374|+_ARHGAP10
	chr4|150735257|150808398|-_LRBA
	chr4|150761782|150808398|-_LRBA
	chr4|150798080|150817257|-_LRBA
	chr4|153394261|153397333|+_MND1
	chr4|159186641|159210583|+_RAPGEF2
	chr4|166039338|166078030|+_TLL1
	chr4|169537808|169556095|-_NEK1
	chr4|169576927|169590809|-_NEK1
	chr4|169580841|169590809|-_NEK1
	chr4|177353307|177353728|+_NEIL3
	chr4|17961902|17972885|-_LCORL
	chr4|185247293|185267155|+_SNX25
	chr4|185247293|185288082|+_SNX25
	chr4|186706562|186709845|-_FAT1
	chr4|25314045|25315400|+_ZCCHC4
	chr4|2657802|2690970|+_FAM193A
	chr4|3086938|3107423|+_HTT
	chr4|39326562|39327756|-_RFC1
	chr4|39900425|39902460|-_PDS5A
	chr4|40934455|40945070|-_APBB2
	chr4|41013582|41014398|-_APBB2
	chr4|4279446|4279749|-_LYAR
	chr4|48369848|48383784|+_SLAIN2
	chr4|48369848|48394653|+_SLAIN2
	chr4|51863436|51886638|+_DCUN1D4
	chr4|51863436|51891851|+_DCUN1D4
	chr4|51863436|51899378|+_DCUN1D4
	chr4|55453053|55456300|-_CLOCK
	chr4|56011411|56011985|+_CEP135
	chr4|73085248|73092300|-_ANKRD17
	chr4|73090666|73092300|-_ANKRD17
	chr4|74174505|74201370|+_MTHFD2L
	chr4|74174505|74225394|+_MTHFD2L
	chr4|76124648|76144473|-_NUP54
	chr4|76134174|76144473|-_NUP54
	chr4|76144148|76144473|-_NUP54
	chr4|78826036|78851056|+_BMP2K
	chr4|82874610|82875822|-_SEC31A
	chr4|82878729|82881940|-_SEC31A
	chr4|86764592|86767976|+_PTPN13
	chr4|87046165|87047594|+_AFF1
	chr4|87084119|87094969|+_AFF1
	chr4|87195323|87195690|-_KLHL8
	chr4|88061905|88065879|+_PKD2
	chr4|90308243|90313047|+_CCSER1
	chr4|94573350|94586444|+_PDLIM5
	chr5|108186116|108348530|-_FBXL17
	chr5|108946129|108959347|+_FER
	chr5|115866669|115870128|+_AP3S1
	chr5|122801868|122803613|+_SNX2
	chr5|124701013|124701269|-_ZNF608
	chr5|128138596|128152805|+_SLC12A2
	chr5|133092699|133099652|+_HSPA4
	chr5|134741062|134744052|+_CAMLG
	chr5|137985256|137988315|-_FAM13B
	chr5|138810037|138812302|+_CTNNA1
	chr5|142885297|142932125|+_ARHGAP26
	chr5|151664086|151669784|-_SPARC
	chr5|151790322|151791062|+_G3BP1
	chr5|16758117|16761546|-_MYO10
	chr5|16762044|16762637|-_MYO10
	chr5|16779544|16780608|-_MYO10
	chr5|168488601|168494650|+_RARS
	chr5|170878096|170896115|+_RANBP17
	chr5|171183194|171205612|+_RANBP17
	chr5|176975395|176982623|-_UIMC1
	chr5|177191883|177204292|+_NSD1
	chr5|177191883|177212195|+_NSD1
	chr5|177209635|177212195|+_NSD1
	chr5|177536357|177539147|-_FAM193B
	chr5|180261683|180280608|-_MAPK9
	chr5|180529274|180553471|+_CNOT6
	chr5|31448546|31451640|-_DROSHA
	chr5|32135571|32143880|-_GOLPH3
	chr5|36211843|36227565|-_NADK2
	chr5|36953617|36976402|+_NIPBL
	chr5|37301436|37303414|-_NUP155
	chr5|37325900|37328420|-_NUP155
	chr5|38523418|38530666|-_LIFR
	chr5|38971876|38978650|-_RICTOR
	chr5|38990948|39003622|-_RICTOR
	chr5|38990948|39021136|-_RICTOR
	chr5|43675510|43677806|+_NNT
	chr5|43675510|43704400|+_NNT
	chr5|53603451|53604895|+_NDUFS4
	chr5|56856599|56865977|+_MAP3K1
	chr5|57246299|57247215|+_GPBP1
	chr5|59180594|59215968|-_PDE4D
	chr5|6622015|6625669|-_NSUN2
	chr5|6623213|6625669|-_NSUN2
	chr5|69174876|69175537|+_CCNB1
	chr5|69373829|69374711|+_RAD17
	chr5|71502598|71512428|+_BDP1
	chr5|72861807|72865729|+_TNPO1
	chr5|74715509|74716673|+_HEXB
	chr5|77449759|77464809|-_WDR41
	chr5|77459061|77464809|-_WDR41
	chr5|78089392|78129307|-_AP3B1
	chr5|78128029|78165672|-_AP3B1
	chr5|79396822|79457018|-_HOMER1
	chr5|79439009|79457018|-_HOMER1
	chr5|79640850|79669028|+_PAPD4
	chr5|79679578|79682061|+_PAPD4
	chr5|80449590|80474830|+_ZFYVE16
	chr5|80725452|80744615|+_MSH3
	chr5|80775693|80792844|+_MSH3
	chr5|80775693|80813741|+_MSH3
	chr5|81615472|81650339|-_SSBP2
	chr5|83537006|83555038|+_VCAN
	chr5|90495676|90506674|+_POLR3G
	chr5|94909250|94924021|-_MCTP1
	chr5|95736888|95763620|+_RHOBTB3
	chr5|95755395|95763620|+_RHOBTB3
	chr6|100715461|100725703|-_ASCC3
	chr6|106583327|106602922|-_RTN4IP1
	chr6|10703404|10704844|+_PAK1IP1
	chr6|107503656|107506427|+_SOBP
	chr6|107912715|107924932|-_SEC63
	chr6|107921796|107929514|-_SEC63
	chr6|110887504|110890356|+_AMD1
	chr6|111387764|111416472|-_REV3L
	chr6|116645713|116660846|-_ZUFSP
	chr6|116689319|116692392|+_KPNA5
	chr6|116689319|116705160|+_KPNA5
	chr6|116698703|116705160|+_KPNA5
	chr6|130955104|130956499|-_EPB41L2
	chr6|131618406|131619896|-_MED23
	chr6|135039572|135042126|-_HBS1L
	chr6|13579450|13584225|+_SIRT5
	chr6|138473305|138496371|-_NHSL1
	chr6|143470960|143474856|+_PEX3
	chr6|144537581|144542870|+_UTRN
	chr6|149378017|149379518|+_TAB2
	chr6|154773988|154795139|+_SCAF8
	chr6|154808069|154818592|+_SCAF8
	chr6|15615266|15637804|-_DTNBP1
	chr6|157036834|157084905|+_ARID1B
	chr6|157084661|157110561|+_ARID1B
	chr6|157110471|157133207|+_ARID1B
	chr6|158580939|158589782|+_TMEM181
	chr6|158583953|158589782|+_TMEM181
	chr6|160046497|160048543|+_IGF2R
	chr6|163455278|163478896|+_QKI
	chr6|16657775|16753347|-_ATXN1
	chr6|170317369|170330550|+_FAM120B
	chr6|170543600|170549113|-_PSMB1
	chr6|170546102|170549113|-_PSMB1
	chr6|17665238|17669028|-_NUP153
	chr6|18236451|18258405|-_DEK
	chr6|20781144|20846178|+_CDKAL1
	chr6|24405167|24418578|+_MRS2
	chr6|24416396|24418578|+_MRS2
	chr6|25465872|25500235|+_LRRC16A
	chr6|30650993|30651466|+_C6orf136
	chr6|35857260|35872728|-_SRPK1
	chr6|43527633|43528205|-_XPO5
	chr6|4891712|4892379|+_CDYL
	chr6|5404541|5431172|+_FARS2
	chr6|56699652|56704369|-_DST
	chr6|56699652|56735289|-_DST
	chr6|57193841|57210445|-_RAB23
	chr6|69014037|69076038|+_ADGRB3
	chr6|75621531|75634811|+_SENP6
	chr6|75647730|75670720|+_SENP6
	chr6|75647730|75678927|+_SENP6
	chr6|7602622|7606195|+_SNRNP48
	chr6|79042842|79060818|-_PHIP
	chr6|82191072|82204958|-_IBTK
	chr6|82210813|82211572|-_IBTK
	chr6|82210813|82212793|-_IBTK
	chr6|87210450|87218731|+_ZNF292
	chr6|87215902|87218731|+_ZNF292
	chr6|88844356|88853764|-_RNGTT
	chr6|89751430|89753622|-_MDN1
	chr6|89846561|89857199|+_CASP8AP2
	chr6|99439768|99465136|-_USP45
	chr7|100023418|100024307|+_ZKSCAN1
	chr7|100103408|100103692|+_AP4M1
	chr7|100812746|100813208|-_EPHB4
	chr7|104161071|104168525|-_ORC5
	chr7|104188250|104204234|-_ORC5
	chr7|105038125|105041023|+_KMT2E
	chr7|105038125|105066807|+_KMT2E
	chr7|105062163|105081797|+_KMT2E
	chr7|105073618|105078963|+_KMT2E
	chr7|105090008|105091314|+_KMT2E
	chr7|10982371|10990847|+_PHF14
	chr7|111935539|111945798|-_DOCK4
	chr7|112286872|112287074|+_ZNF277
	chr7|116699070|116700284|+_MET
	chr7|122113117|122133741|-_AASS
	chr7|127704838|127721400|+_SND1
	chr7|129014978|129018157|-_TNPO3
	chr7|130039463|130049144|-_ZC3HC1
	chr7|130120748|130122202|+_KLHDC10
	chr7|131375423|131399433|+_MKLN1
	chr7|131375423|131445903|+_MKLN1
	chr7|131387119|131399433|+_MKLN1
	chr7|131429032|131445903|+_MKLN1
	chr7|135076396|135081790|+_AGBL3
	chr7|135577795|135593192|+_NUP205
	chr7|137901353|137916012|-_CREB3L2
	chr7|138519188|138551180|+_TRIM24
	chr7|13931501|13939246|-_ETV1
	chr7|139715931|139717015|-_HIPK2
	chr7|140776911|140794467|-_BRAF
	chr7|140794307|140808995|-_BRAF
	chr7|148818977|148819687|-_EZH2
	chr7|148846496|148847305|-_EZH2
	chr7|152249875|152250966|-_KMT2C
	chr7|152309965|152315338|-_KMT2C
	chr7|155672866|155680908|+_RBM33
	chr7|156826604|156836885|-_LMBR1
	chr7|156966269|156967092|+_NOM1
	chr7|157223253|157225539|+_UBE3C
	chr7|157366501|157367483|+_DNAJB6
	chr7|158911549|158918869|+_WDR60
	chr7|16216065|16278226|-_ISPD
	chr7|16258389|16278226|-_ISPD
	chr7|16681300|16689906|+_BZW2
	chr7|17845594|17850964|-_SNX13
	chr7|17868406|17875790|-_SNX13
	chr7|2229983|2230727|-_MAD1L1
	chr7|22976209|22984045|-_FAM126A
	chr7|22976209|22991139|-_FAM126A
	chr7|23611170|23611553|+_CCDC126
	chr7|24620051|24668660|+_MPP6
	chr7|24623662|24668660|+_MPP6
	chr7|24623665|24650712|+_MPP6
	chr7|24623665|24668660|+_MPP6
	chr7|27629370|27632445|-_HIBADH
	chr7|27629370|27649633|-_HIBADH
	chr7|27785162|27800090|+_TAX1BP1
	chr7|30621392|30622462|+_GARS
	chr7|33146241|33177591|+_BBS9
	chr7|34966893|34973605|-_DPY19L1
	chr7|35010467|35018596|-_DPY19L1
	chr7|42023467|42048696|-_GLI3
	chr7|42040037|42048696|-_GLI3
	chr7|55982209|55983868|+_GBAS
	chr7|5641153|5652510|-_RNF216
	chr7|596145|607452|-_PRKAR1B
	chr7|6111124|6115523|+_USP42
	chr7|66286510|66286709|+_TPST1
	chr7|66352504|66356871|+_TPST1
	chr7|6814763|6822364|-_CCZ1B
	chr7|6814763|6823360|-_CCZ1B
	chr7|69899285|69899498|+_AUTS2
	chr7|70762869|70771644|+_AUTS2
	chr7|74356409|74357477|+_CLIP2
	chr7|74705163|74716950|+_GTF2I
	chr7|74705163|74718941|+_GTF2I
	chr7|74733922|74735532|+_GTF2I
	chr7|77581426|77583650|+_PTPN12
	chr7|77581426|77597901|+_PTPN12
	chr7|77581426|77600806|+_PTPN12
	chr7|77585542|77600806|+_PTPN12
	chr7|80789305|80805758|-_SEMA3C
	chr7|80789305|80810701|-_SEMA3C
	chr7|90726566|90726812|+_CDK14
	chr7|92070904|92085686|+_AKAP9
	chr7|92213194|92226682|-_KRIT1
	chr7|92221901|92222978|-_KRIT1
	chr7|92294888|92319512|+_ANKIB1
	chr7|92294888|92327900|+_ANKIB1
	chr7|92489292|92489911|-_PEX1
	chr7|92501506|92518255|-_PEX1
	chr7|92517275|92519078|-_PEX1
	chr7|93291702|93311272|+_VPS50
	chr7|96170044|96208977|-_SLC25A13
	chr7|98190727|98194572|+_LMTK2
	chr8|102360070|102361626|-_UBR5
	chr8|103040797|103042407|+_ATP6V1C1
	chr8|105419143|105444381|+_ZFPM2
	chr8|106679209|106692877|+_OXR1
	chr8|108449822|108455930|+_EMC2
	chr8|116655855|116658980|-_EIF3H
	chr8|119756005|119791459|-_TAF2
	chr8|119788337|119797846|-_TAF2
	chr8|124585086|124591235|-_MTSS1
	chr8|130152735|130169067|-_ASAP1
	chr8|130152735|130180880|-_ASAP1
	chr8|130214555|130236994|-_ASAP1
	chr8|130358016|130361771|-_ASAP1
	chr8|132622610|132661627|-_LRRC6
	chr8|134600435|134610655|-_ZFAT
	chr8|140397619|140405698|-_TRAPPC9
	chr8|140735250|140752316|-_PTK2
	chr8|140739017|140752316|-_PTK2
	chr8|140789473|140803650|-_PTK2
	chr8|140830471|140864399|-_PTK2
	chr8|140830471|140890769|-_PTK2
	chr8|140846259|140864399|-_PTK2
	chr8|140846259|140879637|-_PTK2
	chr8|140846259|140890769|-_PTK2
	chr8|140864311|140890769|-_PTK2
	chr8|140879470|140890769|-_PTK2
	chr8|15650696|15673836|+_TUSC3
	chr8|17265906|17268956|+_VPS37A
	chr8|17265906|17286427|+_VPS37A
	chr8|17989858|17993619|+_PCM1
	chr8|18069791|18071390|-_ASAH1
	chr8|18799294|18804898|-_PSD3
	chr8|21974669|21980203|+_XPO7
	chr8|28713456|28718207|+_EXTL3
	chr8|28970042|29018913|+_HMBOX1
	chr8|29009071|29018913|+_HMBOX1
	chr8|30474778|30479377|+_RBPMS
	chr8|31087775|31091898|+_WRN
	chr8|37765525|37766355|+_PROSC
	chr8|38935993|38946221|+_PLEKHA2
	chr8|42344952|42350065|+_POLB
	chr8|42344952|42357392|+_POLB
	chr8|42361095|42361365|+_POLB
	chr8|42870003|42874006|-_RNF170
	chr8|42906172|42943445|+_HOOK3
	chr8|42957093|42964474|+_HOOK3
	chr8|47279861|47294030|+_SPIDR
	chr8|47957170|47957431|-_PRKDC
	chr8|47969797|47971468|+_MCM4
	chr8|53993667|54010492|-_TCEA1
	chr8|60572045|60591969|+_RAB2A
	chr8|60584207|60591969|+_RAB2A
	chr8|60741258|60743097|+_CHD7
	chr8|60794985|60801593|+_CHD7
	chr8|61680967|61684188|-_ASPH
	chr8|66813852|66831311|+_SGK3
	chr8|67103036|67116122|+_CSPP1
	chr8|67105904|67116122|+_CSPP1
	chr8|94537102|94538346|-_KIAA1429
	chr8|98526741|98596169|-_STK3
	chr8|98706466|98707311|-_STK3
	chr8|98706466|98749390|-_STK3
	chr8|99274197|99275254|+_VPS13B
	chr9|109050282|109073438|-_TMEM245
	chr9|110972072|110973558|-_LPAR1
	chr9|111386376|111391824|-_KIAA0368
	chr9|111570090|111586165|-_PTGR1
	chr9|113256113|113257185|+_SLC31A1
	chr9|120518426|120539164|-_CDK5RAP2
	chr9|122280442|122291840|+_MRRF
	chr9|123757702|123769563|-_DENND1A
	chr9|123757702|123879021|-_DENND1A
	chr9|124908376|124912026|-_GOLGA1
	chr9|125337017|125337591|+_GAPVD1
	chr9|125341176|125346941|+_GAPVD1
	chr9|126392065|126421948|+_MVB12B
	chr9|127318062|127320778|+_GARNL3
	chr9|127339644|127342334|+_GARNL3
	chr9|128185546|128187934|-_CIZ1
	chr9|131430089|131432794|+_PRRC2B
	chr9|134690911|134701333|+_COL5A1
	chr9|135850136|135866536|-_CAMSAP1
	chr9|135850136|135883078|-_CAMSAP1
	chr9|135881632|135883078|-_CAMSAP1
	chr9|14120439|14179780|-_NFIB
	chr9|16727796|16738485|-_BNC2
	chr9|20819795|20874807|+_FOCAD
	chr9|27009019|27029104|+_IFT74
	chr9|33351559|33352719|+_NFX1
	chr9|33886880|33900271|+_UBE2R2
	chr9|33953284|33963791|-_UBAP2
	chr9|33956078|33963791|-_UBAP2
	chr9|33971650|33973237|-_UBAP2
	chr9|33971650|34017189|-_UBAP2
	chr9|33986759|33998864|-_UBAP2
	chr9|33986759|34017189|-_UBAP2
	chr9|33996222|34017189|-_UBAP2
	chr9|36197550|36199096|+_CLTA
	chr9|37424844|37426654|+_GRHPR
	chr9|4823547|4827033|+_RCL1
	chr9|77214328|77227485|+_VPS13A
	chr9|81652183|81654036|-_TLE1
	chr9|83679774|83686155|-_UBQLN1
	chr9|84741891|84752085|+_NTRK2
	chr9|85618982|85633374|-_AGTPBP1
	chr9|85669484|85712566|-_AGTPBP1
	chr9|85959792|85996577|+_NAA35
	chr9|92256679|92260234|-_IARS
	chr9|92256679|92269983|-_IARS
	chr9|93471140|93498886|+_FAM120A
	chr9|93476255|93498886|+_FAM120A
	chr9|94292340|94293069|+_ZNF169
	chr9|95978060|96004701|+_ERCC6L2
	chr9|96360153|96368305|-_SLC35D2
	chr9|96458378|96465778|+_HABP4
	chr9|96509672|96565483|-_CDC14B
	chr9|97647491|97648223|+_NCBP1
	chr9|98780188|98782573|-_ANKS6
	chrX|119410189|119410362|+_SLC25A43
	chrX|147940575|147945616|+_FMR1
	chrX|14843659|14859334|-_FANCB
	chrX|148651998|148662768|+_AFF2
	chrX|148661907|148662768|+_AFF2
	chrX|150814861|150816078|-_CD99L2
	chrX|15425905|15459740|-_PIR
	chrX|154695916|154700059|-_GAB3
	chrX|16818573|16820255|+_TXLNG
	chrX|19965043|19970298|-_CXorf23
	chrX|20162963|20167747|-_RPS6KA3
	chrX|21851508|21853503|+_MBTPS2
	chrX|24172714|24179770|+_ZFX
	chrX|41660438|41671530|-_CASK
	chrX|53614533|53614745|-_HUWE1
	chrX|53614533|53615835|-_HUWE1
	chrX|53645310|53654131|-_HUWE1
	chrX|53987077|53987944|-_PHF8
	chrX|77663381|77676298|-_ATRX
	chrX|85978766|86027557|-_CHM
	chrX|9759331|9760826|-_GPR143
	chr1|151027232|151028944|+_PRUNE
	chr1|153665219|153668557|-_ILF2
	chr1|155773065|155777820|-_GON4L
	chr1|168038370|168068463|+_DCAF6
	chr1|224952669|225023865|+_DNAH14
	chr1|227139575|227147559|-_CDC42BPA
	chr1|40267785|40272035|+_ZMPSTE24
	chr1|42265114|42311110|-_FOXJ3
	chr1|52954739|52961629|+_SCP2
	chr1|90937484|90982370|-_ZNF644
	chr10|110881232|110890670|+_PDCD4
	chr10|12081471|12101181|+_DHTKD1
	chr10|68651845|68652594|+_TET1
	chr11|108185231|108185494|-_NPAT
	chr11|110263959|110264874|-_RDX
	chr11|120465236|120467308|+_ARHGEF12
	chr11|129123445|129164427|-_ARHGAP32
	chr11|18083534|18089510|-_SAAL1
	chr11|65500063|65500596|+_MALAT1
	chr11|76985642|76998821|+_ACER3
	chr11|77691158|77693611|-_RSF1
	chr12|120175161|120176217|-_GCN1
	chr12|123313619|123315660|-_SBNO1
	chr12|23734683|23755724|-_SOX5
	chr12|32576265|32611283|+_FGD4
	chr12|68715626|68725796|+_NUP107
	chr12|88148287|88176319|+_TMTC3
	chr13|112516439|112527484|-_TUBGCP3
	chr13|46042163|46045516|-_ZC3H13
	chr13|49138746|49145935|+_FNDC3A
	chr14|29624151|29636494|-_PRKD1
	chr14|32117139|32152528|+_ARHGAP5
	chr14|33215181|33215587|+_NPAS3
	chr14|51698141|51702588|+_FRMD6
	chr14|58215204|58223856|+_ACTR10
	chr14|75046375|75049718|-_MLH3
	chr14|92003418|92011795|-_TRIP11
	chr15|41055246|41056706|-_INO80
	chr15|44496379|44497138|+_CTDSPL2
	chr15|67664596|67703408|+_MAP2K5
	chr16|14552020|14555709|-_PARN
	chr16|56385918|56389375|-_AMFR
	chr17|16003830|16004262|+_TTC19
	chr17|46066536|46094701|-_KANSL1
	chr17|51041500|51056482|-_SPAG9
	chr17|81567416|81572088|-_NPLOC4
	chr18|23507984|23509279|+_C18orf8
	chr19|34431860|34433412|+_UBA2
	chr19|34431860|34438766|+_UBA2
	chr19|9656546|9659467|-_ZNF562
	chr2|182994838|182995838|-_NCKAP1
	chr2|20307977|20327378|-_PUM2
	chr2|210104103|210154611|-_KANSL1L
	chr2|210153494|210154611|-_KANSL1L
	chr2|232735154|232749082|+_GIGYF2
	chr2|239156651|239163923|-_HDAC4
	chr2|25607235|25628384|-_DTNB
	chr2|26282844|26283051|+_HADHB
	chr2|32377587|32395593|+_BIRC6
	chr2|32488587|32493667|+_BIRC6
	chr2|65097970|65104806|-_RAB1A
	chr2|8770669|8776892|-_KIDINS220
	chr20|34727258|34736758|-_NCOA6
	chr20|35842572|35858381|+_PHF20
	chr20|56381432|56386533|-_AURKA
	chr22|27873737|27914347|-_PITPNB
	chr22|31447425|31450360|-_EIF4ENIF1
	chr3|123931101|123949132|-_CCDC14
	chr3|128795359|128807671|+_RAB7A
	chr3|131468090|131471279|-_MRPL3
	chr3|142093060|142101841|-_TFDP2
	chr3|179592643|179598771|-_MRPL47
	chr3|29868857|29899755|+_RBMS3
	chr3|32716224|32717237|+_CNOT10
	chr3|33606590|33612071|-_CLASP2
	chr3|47675474|47678311|-_SMARCC1
	chr3|57575547|57577387|-_ARF4
	chr4|128074459|128098330|+_LARP1B
	chr4|42035274|42049479|+_SLC30A9
	chr5|119506817|119515046|+_HSD17B4
	chr5|139363758|139364743|+_PAIP2
	chr5|153997802|154034967|-_FAM114A2
	chr5|177244194|177246796|+_NSD1
	chr5|179705678|179709059|+_CANX
	chr5|179705678|179710065|+_CANX
	chr5|32268700|32276742|-_MTMR12
	chr5|74745677|74750667|-_GFM2
	chr6|100798712|100805880|-_ASCC3
	chr6|131145284|131169273|+_AKAP7
	chr6|149676259|149695221|-_LATS1
	chr6|17507168|17513954|+_CAP2
	chr6|18256360|18258405|-_DEK
	chr6|69737941|69752356|-_LMBRD1
	chr7|102227366|102227669|+_CUX1
	chr7|103319608|103319844|-_DNAJC2
	chr7|105168007|105169265|-_SRPK2
	chr7|131375423|131388972|+_MKLN1
	chr7|156756392|156826744|-_LMBR1
	chr7|50703820|50710990|-_GRB10
	chr7|77571077|77585581|+_PTPN12
	chr7|77581426|77592256|+_PTPN12
	chr7|82060427|82084900|-_CACNA2D1
	chr8|123023712|123030716|-_DERL1
	chr8|130118160|130126089|-_ASAP1
	chr8|140846598|140890769|-_PTK2
	chr8|37870419|37877551|-_RAB11FIP1
	chr8|38457355|38457534|-_FGFR1
	chr8|93786222|93791319|+_TMEM67
	chr8|97805352|97825153|+_LAPTM4B
	chr9|128508875|128515639|+_GLE1
	chr9|33953284|33956146|-_UBAP2
	chrX|10566887|10567603|-_MID1
	chrX|134473358|134493590|+_HPRT1
	chrX|53561755|53562929|-_HUWE1
	chr1|176162868|176163891|-_RFWD2
	chr10|21713771|21727928|+_MLLT10
	chr10|43154896|43176032|+_CSGALNACT2
	chr11|6941570|6955782|+_ZNF215
	chr11|78469246|78493195|-_NARS2
	chr17|46082440|46094701|-_KANSL1
	chr17|78079394|78087093|+_TNRC6C
	chr19|17156908|17159484|+_MYO9B
	chr2|127993186|127996491|-_SAP130
	chr2|97507563|97515945|-_ANKRD36B
	chr20|50902016|50904001|-_ADNP
	chr21|37108391|37129063|+_TTC3
	chr22|29121356|29125416|+_KREMEN1
	chr3|128060101|128060661|+_SEC61A1
	chr3|154295283|154306295|-_DHX36
	chr3|32733422|32737490|+_CNOT10
	chr4|139703454|139704196|+_MGST2
	chr4|143527867|143530526|+_SMARCA5
	chr4|5663106|5665649|-_EVC2
	chr6|107904628|107924932|-_SEC63
	chr7|130116444|130129576|+_KLHDC10
	chr7|23185069|23185298|+_NUPL2
	chr8|42906172|42959314|+_HOOK3
	chr1|193075819|193077050|+_TROVE2
	chr1|193203794|193212477|+_CDC73
	chr1|202773117|202777094|-_KDM5B
	chr1|54040755|54043525|-_TMEM59
	chr1|75728400|75750546|+_ACADM
	chr1|75732643|75734871|+_ACADM
	chr1|75732643|75750546|+_ACADM
	chr10|124408541|124412200|-_OAT
	chr10|68487143|68488629|-_SLC25A16
	chr10|91425280|91462184|+_HECTD2
	chr11|108235669|108249102|+_ATM
	chr11|120475339|120477526|+_ARHGEF12
	chr11|46493607|46494204|-_AMBRA1
	chr11|9998265|10002689|-_SBF2
	chr12|101753371|101760143|-_GNPTAB
	chr12|110292019|110296737|+_ATP2A2
	chr12|48083590|48098124|-_SENP1
	chr12|50430494|50441643|+_LARP4
	chr12|62484169|62501698|+_MON2
	chr12|68824362|68824651|+_MDM2
	chr13|30637743|30647057|+_USPL1
	chr14|22926132|22926814|-_PRMT5
	chr15|51887588|51902036|+_TMOD3
	chr15|52425829|52433285|-_MYO5A
	chr15|64974601|64976555|-_SPG21
	chr16|47547432|47547548|+_PHKB
	chr19|10904950|10909207|+_CARM1
	chr2|135126180|135126656|+_RAB3GAP1
	chr2|169538012|169544835|-_FASTKD1
	chr2|196890827|196898369|-_PGAP1
	chr2|203193794|203199447|+_NBEAL1
	chr2|20326260|20327378|-_PUM2
	chr2|48498492|48511468|+_PPP1R21
	chr2|62000700|62000982|+_COMMD1
	chr2|68567340|68578003|+_APLF
	chr20|37184179|37184373|+_RPN2
	chr22|33761370|33765953|-_LARGE
	chr22|38498084|38501280|-_DDX17
	chr3|123124065|123124343|+_PDIA5
	chr3|125277725|125279247|-_ZNF148
	chr3|128262127|128264781|+_EEFSEC
	chr3|131162407|131170887|+_NEK11
	chr3|136417884|136423044|-_STAG1
	chr3|149846010|149852596|+_RNF13
	chr3|27437387|27448797|-_SLC4A7
	chr3|47678197|47686170|-_SMARCC1
	chr3|50106766|50109688|+_RBM5
	chr4|25333182|25333988|+_ZCCHC4
	chr4|39848850|39849652|-_PDS5A
	chr4|87084119|87091829|+_AFF1
	chr5|113553766|113563492|+_YTHDC2
	chr5|36953617|36962274|+_NIPBL
	chr5|53646232|53658624|+_NDUFS4
	chr6|100766564|100805880|-_ASCC3
	chr6|107901369|107924932|-_SEC63
	chr6|111405469|111472140|-_REV3L
	chr6|158605266|158608750|+_TMEM181
	chr6|82957311|83044659|-_UBE3D
	chr7|18585280|18594029|+_HDAC9
	chr7|56083277|56083715|-_PHKG1
	chr7|8022482|8071131|+_GLCCI1
	chr7|87439666|87440402|-_ABCB4
	chr7|90726566|90790652|+_CDK14
	chr8|132722039|132757294|-_TMEM71
	chr8|42906172|42930172|+_HOOK3
	chr8|70637814|70641050|-_LACTB2
	chr8|99134631|99193057|+_VPS13B
	chr9|125929654|125935607|+_PBX3
	chr9|137790847|137800984|+_EHMT1
	chr9|76629191|76636557|-_PRUNE2
	chrX|10523091|10567603|-_MID1
	chrX|38273385|38276772|-_RPGR
	chr1|165890203|165891322|+_UCK2
	chr10|121902390|121924329|-_ATE1
	chr11|117159933|117163892|+_PAFAH1B2
	chr11|46493607|46508370|-_AMBRA1
	chr11|66210361|66211259|+_PACS1
	chr14|57274243|57280422|+_AP5M1
	chr15|89312903|89314707|+_FANCI
	chr17|44424348|44436545|-_GPATCH8
	chr19|16088026|16089120|+_TPM4
	chr2|169555123|169557297|-_FASTKD1
	chr2|176296859|176328912|+_MTX2
	chr2|232735154|232761436|+_GIGYF2
	chr20|25413789|25425327|+_GINS1
	chr21|25597301|25599866|-_MRPL39
	chr21|31700994|31705467|-_SCAF4
	chr22|46198341|46198591|+_PPARA
	chr3|16286341|16303592|+_OXNAD1
	chr3|52204692|52206751|+_ALAS1
	chr4|147906637|147913139|+_ARHGAP10
	chr4|169507036|169537911|-_NEK1
	chr4|26620612|26666405|+_TBC1D19
	chr6|109475398|109476930|-_ZBTB24
	chr6|85517755|85530275|-_SNX14
	chr7|107281299|107298346|-_COG5
	chr7|33026816|33035988|-_NT5C3A
	chr8|123380528|123380677|-_ATAD2
	chr8|99575657|99577633|+_VPS13B
	chr1|243270091|243308177|+_SDCCAG8
	chr18|24225041|24239382|-_OSBPL1A
	chr19|23134079|23136043|+_ZNF730
	chr2|201307518|201309250|-_ALS2CR12
	chr2|210098085|210154611|-_KANSL1L
	chr3|33619602|33644903|-_CLASP2
	chr7|158759485|158799072|-_ESYT2
	chr7|579255|607452|-_PRKAR1B
	chr7|77607234|77618565|+_PTPN12
	chr8|99575657|99585517|+_VPS13B
	chrX|2953142|2958435|-_ARSE
	chr14|102004761|102004950|+_DYNC1H1
	chr2|110161602|110163132|-_NPHP1
	chr3|98849460|98881767|-_DCBLD2
	chr4|152953498|152954319|+_FHDC1
	chr4|88051990|88068061|+_PKD2
	chr8|108228266|108241913|-_EIF3E
	chr8|67103036|67137603|+_CSPP1
	chr9|96551795|96565483|-_CDC14B
	chr15|66435026|66436892|+_MAP2K1
	chr2|168012633|168075231|-_STK39
	chr2|169530586|169544835|-_FASTKD1
	chr2|32377587|32406557|+_BIRC6
	chr20|13528432|13587370|-_TASP1
	chr4|78826036|78833687|+_BMP2K
	chr6|100766564|100848707|-_ASCC3
	chr17|78079394|78083166|+_TNRC6C
	chr2|135313488|135345635|-_ZRANB3
	chrX|123686547|123697751|-_THOC2
	chr4|4237826|4246343|-_TMEM128
	chr9|36058826|36060155|+_RECK
	chr1|41008793|41010254|+_CTPS1
	chr5|75547009|75552591|+_POLK
	chr1|186893010|186894211|+_PLA2G4A
	chr1|171522176|171523522|+_PRRC2C
	chr2|39035211|39035500|-_SOS1

## Sheet: Figure 2d
miRNA	circRNA	Tot.Score	sortId	Target.Gene	geneid	mirna_target	mRNA_corR	mRNA_corP
hsa-miR-3613-3p	chr1_155675009_155680456_-	485	2	ZNF664	144348	hsa-miR-3613-3p_ZNF664	0.236198	0.0490061
hsa-miR-3613-3p	chr1_155675009_155680456_-	485	2	SLC39A9	55334	hsa-miR-3613-3p_SLC39A9	0.352926	0.00272928
hsa-miR-3613-3p	chr1_155675009_155680456_-	485	2	BIRC5	332	hsa-miR-3613-3p_BIRC5	0.238442	0.0468335
hsa-miR-3613-3p	chr1_155675009_155680456_-	485	2	PTMA	5757	hsa-miR-3613-3p_PTMA	0.265639	0.0262448
hsa-miR-3613-3p	chr1_155675009_155680456_-	485	2	SOX4	6659	hsa-miR-3613-3p_SOX4	0.333629	0.00476603
hsa-miR-3613-3p	chr1_155675009_155680456_-	485	2	BTF3L4	91408	hsa-miR-3613-3p_BTF3L4	0.272761	0.0223422
hsa-miR-3613-3p	chr1_155675009_155680456_-	485	2	PLAGL2	5326	hsa-miR-3613-3p_PLAGL2	0.271251	0.023126
hsa-miR-3613-3p	chr1_155675009_155680456_-	485	2	ADIPOR2	79602	hsa-miR-3613-3p_ADIPOR2	0.247076	0.0392026
hsa-miR-3613-3p	chr1_155675009_155680456_-	485	2	CEBPB	1051	hsa-miR-3613-3p_CEBPB	0.330608	0.00518477
hsa-miR-3613-3p	chr1_155675009_155680456_-	485	2	TBL1XR1	79718	hsa-miR-3613-3p_TBL1XR1	0.238226	0.0470389
hsa-miR-3613-3p	chr1_155675009_155680456_-	485	2	EIF4G3	8672	hsa-miR-3613-3p_EIF4G3	0.239824	0.0455363
hsa-miR-3613-3p	chr1_155675009_155680456_-	485	2	RHOA	387	hsa-miR-3613-3p_RHOA	0.274661	0.021389
hsa-miR-3613-3p	chr1_155675009_155680456_-	485	2	ZNF654	55279	hsa-miR-3613-3p_ZNF654	0.241853	0.0436848
hsa-miR-3613-3p	chr1_155675009_155680456_-	485	2	TMEM170A	124491	hsa-miR-3613-3p_TMEM170A	0.288993	0.0152508
hsa-miR-3613-3p	chr1_155675009_155680456_-	485	2	COIL	8161	hsa-miR-3613-3p_COIL	0.27302	0.0222101
hsa-miR-3613-3p	chr1_155675009_155680456_-	485	2	ORC4	5000	hsa-miR-3613-3p_ORC4	0.377575	0.00127162
hsa-miR-3613-3p	chr1_155675009_155680456_-	485	2	WASF3	10810	hsa-miR-3613-3p_WASF3	0.255321	0.0329082
hsa-miR-3613-3p	chr1_155675009_155680456_-	485	2	DYRK2	8445	hsa-miR-3613-3p_DYRK2	0.27915	0.0192726
hsa-miR-3613-3p	chr1_155675009_155680456_-	485	2	ZNF860	344787	hsa-miR-3613-3p_ZNF860	0.273452	0.0219915
hsa-miR-3613-3p	chr1_155675009_155680456_-	485	2	BVES	11149	hsa-miR-3613-3p_BVES	0.253983	0.0338682
hsa-miR-3613-3p	chr1_155675009_155680456_-	485	2	UBE3A	7337	hsa-miR-3613-3p_UBE3A	0.263394	0.0275882
hsa-miR-3613-3p	chr1_155675009_155680456_-	485	2	LMNB2	84823	hsa-miR-3613-3p_LMNB2	0.245047	0.040896
hsa-miR-3613-3p	chr1_155675009_155680456_-	485	2	YY1	7528	hsa-miR-3613-3p_YY1	0.345673	0.0033791
hsa-miR-3613-3p	chr1_155675009_155680456_-	485	2	RPS16	6217	hsa-miR-3613-3p_RPS16	0.322967	0.00639184
hsa-miR-3613-3p	chr1_155675009_155680456_-	485	2	GNAQ	2776	hsa-miR-3613-3p_GNAQ	0.262315	0.0282544
hsa-miR-3613-3p	chr1_155675009_155680456_-	485	2	BRD4	23476	hsa-miR-3613-3p_BRD4	0.307555	0.00959856
hsa-miR-3613-3p	chr1_155675009_155680456_-	485	2	DLG4	1742	hsa-miR-3613-3p_DLG4	0.274877	0.0212829
hsa-miR-3613-3p	chr1_155675009_155680456_-	485	2	FAM117B	150864	hsa-miR-3613-3p_FAM117B	0.312433	0.00845817
hsa-miR-3613-3p	chr1_155675009_155680456_-	485	2	ACTR10	55860	hsa-miR-3613-3p_ACTR10	0.24945	0.0372952
hsa-miR-3613-3p	chr1_155675009_155680456_-	485	2	ZNF568	374900	hsa-miR-3613-3p_ZNF568	0.331126	0.00511076
hsa-miR-3613-3p	chr1_155675009_155680456_-	485	2	PAQR7	164091	hsa-miR-3613-3p_PAQR7	0.28105	0.0184326
hsa-miR-3613-3p	chr1_155675009_155680456_-	485	2	SLC19A1	6573	hsa-miR-3613-3p_SLC19A1	0.291281	0.014427
hsa-miR-3613-3p	chr1_155675009_155680456_-	485	2	C17orf77	146723	hsa-miR-3613-3p_C17orf77	0.267037	0.0254364
hsa-miR-3613-3p	chr1_155675009_155680456_-	485	2	SRSF2	6427	hsa-miR-3613-3p_SRSF2	0.278546	0.0195466
hsa-miR-3613-3p	chr1_155675009_155680456_-	485	2	C9orf47	286223	hsa-miR-3613-3p_C9orf47	0.272098	0.0226838
hsa-miR-3613-3p	chr1_155675009_155680456_-	485	2	PNO1	56902	hsa-miR-3613-3p_PNO1	0.353703	0.00266675
hsa-miR-3613-3p	chr1_155675009_155680456_-	485	2	C5orf51	285636	hsa-miR-3613-3p_C5orf51	0.277683	0.0199439
hsa-miR-3613-3p	chr1_155675009_155680456_-	485	2	ZBTB39	9880	hsa-miR-3613-3p_ZBTB39	0.342479	0.00370663
hsa-miR-3613-3p	chr1_155675009_155680456_-	485	2	ADAMTS17	170691	hsa-miR-3613-3p_ADAMTS17	0.337169	0.00431378
hsa-miR-3613-3p	chr1_155675009_155680456_-	485	2	TMEM65	157378	hsa-miR-3613-3p_TMEM65	0.242112	0.043453
hsa-miR-3613-3p	chr1_155675009_155680456_-	485	2	ZNF124	7678	hsa-miR-3613-3p_ZNF124	0.350638	0.00292106
hsa-miR-548ag	chr1_155675009_155680456_-	468	13	IREB2	3658	hsa-miR-548ag_IREB2	0.524392	3.17041e-06
hsa-miR-548ag	chr1_155675009_155680456_-	468	13	ADO	84890	hsa-miR-548ag_ADO	0.349774	0.0029965
hsa-miR-548ag	chr1_155675009_155680456_-	468	13	FYTTD1	84248	hsa-miR-548ag_FYTTD1	0.254328	0.0336182
hsa-miR-548ag	chr1_155675009_155680456_-	468	13	PEX2	5828	hsa-miR-548ag_PEX2	0.279755	0.0190019
hsa-miR-548ag	chr1_155675009_155680456_-	468	13	TOMM5	401505	hsa-miR-548ag_TOMM5	0.370366	0.00159975
hsa-miR-548ag	chr1_155675009_155680456_-	468	13	MCMBP	79892	hsa-miR-548ag_MCMBP	0.272546	0.0224527
hsa-miR-548ag	chr1_155675009_155680456_-	468	13	CDCA4	55038	hsa-miR-548ag_CDCA4	0.254458	0.0335249
hsa-miR-548ag	chr1_155675009_155680456_-	468	13	C5orf51	285636	hsa-miR-548ag_C5orf51	0.277683	0.0199439
hsa-miR-548ag	chr1_155675009_155680456_-	468	13	PCDH17	27253	hsa-miR-548ag_PCDH17	0.305052	0.0102343
hsa-miR-512-3p	chr1_155675009_155680456_-	455	20	ARL5B	221079	hsa-miR-512-3p_ARL5B	0.24686	0.0393799
hsa-miR-512-3p	chr1_155675009_155680456_-	455	20	ZNF12	7559	hsa-miR-512-3p_ZNF12	0.332205	0.00495956
hsa-miR-512-3p	chr1_155675009_155680456_-	455	20	ZNF491	126069	hsa-miR-512-3p_ZNF491	0.295166	0.0131158
hsa-miR-512-3p	chr1_155675009_155680456_-	455	20	PLA2G12A	81579	hsa-miR-512-3p_PLA2G12A	0.4147	0.00035792
hsa-miR-512-3p	chr1_155675009_155680456_-	455	20	KCTD10	83892	hsa-miR-512-3p_KCTD10	0.298447	0.0120902
hsa-miR-512-3p	chr1_155675009_155680456_-	455	20	TMEM101	84336	hsa-miR-512-3p_TMEM101	0.411117	0.000407138
hsa-miR-512-3p	chr1_155675009_155680456_-	455	20	LIN52	91750	hsa-miR-512-3p_LIN52	0.354091	0.00263597
hsa-miR-512-3p	chr1_155675009_155680456_-	455	20	CBX5	23468	hsa-miR-512-3p_CBX5	0.323139	0.00636204
hsa-miR-512-3p	chr1_155675009_155680456_-	455	20	UBL3	5412	hsa-miR-512-3p_UBL3	0.265811	0.0261438
hsa-miR-512-3p	chr1_155675009_155680456_-	455	20	OCIAD1	54940	hsa-miR-512-3p_OCIAD1	0.287914	0.0156532
hsa-miR-512-3p	chr1_155675009_155680456_-	455	20	MYLK3	91807	hsa-miR-512-3p_MYLK3	0.261065	0.029043
hsa-miR-512-3p	chr1_155675009_155680456_-	455	20	ORAI2	80228	hsa-miR-512-3p_ORAI2	0.285539	0.0165708
hsa-miR-512-3p	chr1_155675009_155680456_-	455	20	PDE4C	5143	hsa-miR-512-3p_PDE4C	0.256065	0.0323846
hsa-miR-512-3p	chr1_155675009_155680456_-	455	20	FOXRED2	80020	hsa-miR-512-3p_FOXRED2	0.25204	0.0353032
hsa-miR-512-3p	chr1_155675009_155680456_-	455	20	CDKN2AIPNL	91368	hsa-miR-512-3p_CDKN2AIPNL	0.28636	0.0162487
hsa-miR-512-3p	chr1_155675009_155680456_-	455	20	ZBED1	9189	hsa-miR-512-3p_ZBED1	0.25735	0.0314963
hsa-miR-512-3p	chr1_155675009_155680456_-	455	20	MLLT1	4298	hsa-miR-512-3p_MLLT1	0.347271	0.0032252
hsa-miR-512-3p	chr1_155675009_155680456_-	455	20	SYNJ2BP	55333	hsa-miR-512-3p_SYNJ2BP	0.249753	0.0370581
hsa-miR-512-3p	chr1_155675009_155680456_-	455	20	MRPS10	55173	hsa-miR-512-3p_MRPS10	0.421866	0.000275417
hsa-miR-4453	chr1_155675009_155680456_-	332	22	POLDIP2	26073	hsa-miR-4453_POLDIP2	0.312088	0.00853482
hsa-miR-4453	chr1_155675009_155680456_-	332	22	ETV5	2119	hsa-miR-4453_ETV5	0.244141	0.041672
hsa-miR-4453	chr1_155675009_155680456_-	332	22	LIN28B	389421	hsa-miR-4453_LIN28B	0.293536	0.0136529
hsa-miR-4667-5p	chr1_155675009_155680456_-	329	26	MIDN	90007	hsa-miR-4667-5p_MIDN	0.377877	0.0012593
hsa-miR-4667-5p	chr1_155675009_155680456_-	329	26	CDT1	81620	hsa-miR-4667-5p_CDT1	0.284331	0.0170555
hsa-miR-4667-5p	chr1_155675009_155680456_-	329	26	HDAC5	10014	hsa-miR-4667-5p_HDAC5	0.258386	0.0307951
hsa-miR-4667-5p	chr1_155675009_155680456_-	329	26	CERS2	29956	hsa-miR-4667-5p_CERS2	0.301037	0.0113303
hsa-miR-4667-5p	chr1_155675009_155680456_-	329	26	SYNJ2BP	55333	hsa-miR-4667-5p_SYNJ2BP	0.249753	0.0370581
hsa-miR-4667-5p	chr1_155675009_155680456_-	329	26	NR2F6	2063	hsa-miR-4667-5p_NR2F6	0.277985	0.0198041
hsa-miR-4667-5p	chr1_155675009_155680456_-	329	26	MLLT1	4298	hsa-miR-4667-5p_MLLT1	0.347271	0.0032252
hsa-miR-4667-5p	chr1_155675009_155680456_-	329	26	RNF126	55658	hsa-miR-4667-5p_RNF126	0.290979	0.0145335
hsa-miR-4742-3p	chr1_155675009_155680456_-	327	29	CALM3	808	hsa-miR-4742-3p_CALM3	0.396612	0.000676077
hsa-miR-4742-3p	chr1_155675009_155680456_-	327	29	NCK2	8440	hsa-miR-4742-3p_NCK2	0.351069	0.00288398
hsa-miR-4742-3p	chr1_155675009_155680456_-	327	29	KLHL15	80311	hsa-miR-4742-3p_KLHL15	0.268358	0.0246916
hsa-miR-4742-3p	chr1_155675009_155680456_-	327	29	AKAP11	11215	hsa-miR-4742-3p_AKAP11	0.349343	0.00303487
hsa-miR-4742-3p	chr1_155675009_155680456_-	327	29	TBL1XR1	79718	hsa-miR-4742-3p_TBL1XR1	0.238226	0.0470389
hsa-miR-4742-3p	chr1_155675009_155680456_-	327	29	DEK	7913	hsa-miR-4742-3p_DEK	0.328881	0.00543837
hsa-miR-4742-3p	chr1_155675009_155680456_-	327	29	TIPRL	261726	hsa-miR-4742-3p_TIPRL	0.235766	0.0494333
hsa-miR-4742-3p	chr1_155675009_155680456_-	327	29	CENPN	55839	hsa-miR-4742-3p_CENPN	0.266761	0.0255941
hsa-miR-4742-3p	chr1_155675009_155680456_-	327	29	CRIPT	9419	hsa-miR-4742-3p_CRIPT	0.377359	0.00128049
hsa-miR-4700-5p	chr1_155675009_155680456_-	323	30	MIDN	90007	hsa-miR-4700-5p_MIDN	0.377877	0.0012593
hsa-miR-4700-5p	chr1_155675009_155680456_-	323	30	CDT1	81620	hsa-miR-4700-5p_CDT1	0.284331	0.0170555
hsa-miR-4700-5p	chr1_155675009_155680456_-	323	30	HDAC5	10014	hsa-miR-4700-5p_HDAC5	0.258386	0.0307951
hsa-miR-4700-5p	chr1_155675009_155680456_-	323	30	CERS2	29956	hsa-miR-4700-5p_CERS2	0.301037	0.0113303
hsa-miR-4700-5p	chr1_155675009_155680456_-	323	30	SYNJ2BP	55333	hsa-miR-4700-5p_SYNJ2BP	0.249753	0.0370581
hsa-miR-4700-5p	chr1_155675009_155680456_-	323	30	NR2F6	2063	hsa-miR-4700-5p_NR2F6	0.277985	0.0198041
hsa-miR-4700-5p	chr1_155675009_155680456_-	323	30	MLLT1	4298	hsa-miR-4700-5p_MLLT1	0.347271	0.0032252
hsa-miR-4700-5p	chr1_155675009_155680456_-	323	30	RNF126	55658	hsa-miR-4700-5p_RNF126	0.290979	0.0145335
hsa-miR-3613-3p	chr1_193203794_193212477_+	647	1	FOXK2	3607	hsa-miR-3613-3p_FOXK2	0.30588	0.0100201
hsa-miR-3613-3p	chr1_193203794_193212477_+	647	1	SGMS2	166929	hsa-miR-3613-3p_SGMS2	0.252851	0.0346984
hsa-miR-3613-3p	chr1_193203794_193212477_+	647	1	SLC14A1	6563	hsa-miR-3613-3p_SLC14A1	0.245065	0.040881
hsa-miR-3613-3p	chr1_193203794_193212477_+	647	1	PTCHD1	139411	hsa-miR-3613-3p_PTCHD1	0.263281	0.027657
hsa-miR-3613-3p	chr1_193203794_193212477_+	647	1	POGZ	23126	hsa-miR-3613-3p_POGZ	0.276769	0.0203716
hsa-miR-3613-3p	chr1_193203794_193212477_+	647	1	MYBL1	4603	hsa-miR-3613-3p_MYBL1	0.252011	0.0353253
hsa-miR-3613-3p	chr1_193203794_193212477_+	647	1	SMS	6611	hsa-miR-3613-3p_SMS	0.302997	0.010783
hsa-miR-3613-3p	chr1_193203794_193212477_+	647	1	CWF19L1	55280	hsa-miR-3613-3p_CWF19L1	0.26482	0.0267283
hsa-miR-3613-3p	chr1_193203794_193212477_+	647	1	MBOAT2	129642	hsa-miR-3613-3p_MBOAT2	0.323346	0.00632651
hsa-miR-3613-3p	chr1_193203794_193212477_+	647	1	FBXO25	26260	hsa-miR-3613-3p_FBXO25	0.249988	0.0368745
hsa-miR-3613-3p	chr1_193203794_193212477_+	647	1	DNA2	1763	hsa-miR-3613-3p_DNA2	0.24909	0.0375793
hsa-miR-3613-3p	chr1_193203794_193212477_+	647	1	PHAX	51808	hsa-miR-3613-3p_PHAX	0.282973	0.0176142
hsa-miR-3613-3p	chr1_193203794_193212477_+	647	1	CDC73	79577	hsa-miR-3613-3p_CDC73	0.256554	0.0320441
hsa-miR-3613-3p	chr1_193203794_193212477_+	647	1	VGLL4	9686	hsa-miR-3613-3p_VGLL4	0.237904	0.0473467
hsa-miR-3613-3p	chr1_193203794_193212477_+	647	1	LRRC58	116064	hsa-miR-3613-3p_LRRC58	0.256898	0.0318066
hsa-miR-3613-3p	chr1_193203794_193212477_+	647	1	CAMLG	819	hsa-miR-3613-3p_CAMLG	0.31802	0.00729918
hsa-miR-3662	chr1_193203794_193212477_+	631	2	UBE2K	3093	hsa-miR-3662_UBE2K	0.322697	0.0064386
hsa-miR-3662	chr1_193203794_193212477_+	631	2	VGLL4	9686	hsa-miR-3662_VGLL4	0.237904	0.0473467
hsa-miR-3662	chr1_193203794_193212477_+	631	2	SHISA9	729993	hsa-miR-3662_SHISA9	0.236585	0.048625
hsa-miR-3662	chr1_193203794_193212477_+	631	2	MRPL19	9801	hsa-miR-3662_MRPL19	0.235442	0.0497558
hsa-miR-4684-5p	chr1_193203794_193212477_+	617	5	RAB22A	57403	hsa-miR-4684-5p_RAB22A	0.245731	0.0403187
hsa-miR-4684-5p	chr1_193203794_193212477_+	617	5	SEC63	11231	hsa-miR-4684-5p_SEC63	0.292689	0.0139391
hsa-miR-4684-5p	chr1_193203794_193212477_+	617	5	DNA2	1763	hsa-miR-4684-5p_DNA2	0.24909	0.0375793
hsa-miR-548d-3p	chr1_193203794_193212477_+	487	10	TM9SF3	56889	hsa-miR-548d-3p_TM9SF3	0.247621	0.0387581
hsa-miR-548d-3p	chr1_193203794_193212477_+	487	10	UBE2D1	7321	hsa-miR-548d-3p_UBE2D1	0.298111	0.012192
hsa-miR-548d-3p	chr1_193203794_193212477_+	487	10	RAB33B	83452	hsa-miR-548d-3p_RAB33B	0.24115	0.0443193
hsa-miR-548d-3p	chr1_193203794_193212477_+	487	10	VEZF1	7716	hsa-miR-548d-3p_VEZF1	0.260926	0.0291319
hsa-miR-548d-3p	chr1_193203794_193212477_+	487	10	EIF2S2	8894	hsa-miR-548d-3p_EIF2S2	0.26419	0.0271054
hsa-miR-548d-3p	chr1_193203794_193212477_+	487	10	MYBL1	4603	hsa-miR-548d-3p_MYBL1	0.252011	0.0353253
hsa-miR-548d-3p	chr1_193203794_193212477_+	487	10	PKIA	5569	hsa-miR-548d-3p_PKIA	0.346218	0.00332594
hsa-miR-548d-3p	chr1_193203794_193212477_+	487	10	LRRC58	116064	hsa-miR-548d-3p_LRRC58	0.256898	0.0318066
hsa-miR-548d-3p	chr1_193203794_193212477_+	487	10	CAMLG	819	hsa-miR-548d-3p_CAMLG	0.31802	0.00729918
hsa-miR-338-5p	chr1_193203794_193212477_+	459	19	RTN4	57142	hsa-miR-338-5p_RTN4	0.361409	0.0021125
hsa-miR-3609	chr1_193203794_193212477_+	454	21	SCD	6319	hsa-miR-3609_SCD	0.236301	0.0489043
hsa-miR-3609	chr1_193203794_193212477_+	454	21	SGMS2	166929	hsa-miR-3609_SGMS2	0.252851	0.0346984
hsa-miR-3609	chr1_193203794_193212477_+	454	21	FOXK2	3607	hsa-miR-3609_FOXK2	0.30588	0.0100201
hsa-miR-3609	chr1_193203794_193212477_+	454	21	CAMLG	819	hsa-miR-3609_CAMLG	0.31802	0.00729918
hsa-miR-4716-3p	chr1_193203794_193212477_+	331	23	RBPJL	11317	hsa-miR-4716-3p_RBPJL	0.260853	0.0291784
hsa-miR-4691-3p	chr1_193203794_193212477_+	323	30	LRRC58	116064	hsa-miR-4691-3p_LRRC58	0.256898	0.0318066
hsa-miR-485-5p	chr1_202773117_202777094_-	624	11	ITCH	83737	hsa-miR-485-5p_ITCH	0.272941	0.0222508
hsa-miR-485-5p	chr1_202773117_202777094_-	624	11	HEYL	26508	hsa-miR-485-5p_HEYL	0.240565	0.0448521
hsa-miR-485-5p	chr1_202773117_202777094_-	624	11	KIAA0408	9729	hsa-miR-485-5p_KIAA0408	0.32339	0.00631906
hsa-miR-485-5p	chr1_202773117_202777094_-	624	11	DFFA	1676	hsa-miR-485-5p_DFFA	0.252079	0.0352745
hsa-miR-485-5p	chr1_202773117_202777094_-	624	11	RAP1GAP2	23108	hsa-miR-485-5p_RAP1GAP2	0.264662	0.0268221
hsa-miR-485-5p	chr1_202773117_202777094_-	624	11	ZNF43	7594	hsa-miR-485-5p_ZNF43	0.28738	0.0158557
hsa-miR-485-5p	chr1_202773117_202777094_-	624	11	NR2F6	2063	hsa-miR-485-5p_NR2F6	0.252364	0.0350607
hsa-miR-485-5p	chr1_202773117_202777094_-	624	11	PLEKHG2	64857	hsa-miR-485-5p_PLEKHG2	0.255932	0.0324776
hsa-miR-485-5p	chr1_202773117_202777094_-	624	11	BVES	11149	hsa-miR-485-5p_BVES	0.236545	0.0486643
hsa-miR-485-5p	chr1_202773117_202777094_-	624	11	MYADM	91663	hsa-miR-485-5p_MYADM	0.243277	0.0424224
hsa-miR-485-5p	chr1_202773117_202777094_-	624	11	ARL10	285598	hsa-miR-485-5p_ARL10	0.244871	0.0410459
hsa-miR-485-5p	chr1_202773117_202777094_-	624	11	ZNF674	641339	hsa-miR-485-5p_ZNF674	0.293279	0.0137392
hsa-miR-485-5p	chr1_202773117_202777094_-	624	11	ZBTB8A	653121	hsa-miR-485-5p_ZBTB8A	0.287189	0.0159284
hsa-miR-485-5p	chr1_202773117_202777094_-	624	11	DLG5	9231	hsa-miR-485-5p_DLG5	0.281457	0.0182569
hsa-miR-4786-5p	chr1_202773117_202777094_-	616	14	KIAA1841	84542	hsa-miR-4786-5p_KIAA1841	0.239424	0.0459089
hsa-miR-4786-5p	chr1_202773117_202777094_-	616	14	ZDHHC8	29801	hsa-miR-4786-5p_ZDHHC8	0.26873	0.0244854
hsa-miR-4786-5p	chr1_202773117_202777094_-	616	14	LUZP2	338645	hsa-miR-4786-5p_LUZP2	0.418022	0.000317215
hsa-miR-4786-5p	chr1_202773117_202777094_-	616	14	TRIM45	80263	hsa-miR-4786-5p_TRIM45	0.269991	0.0237972
hsa-miR-4786-5p	chr1_202773117_202777094_-	616	14	CD302	9936	hsa-miR-4786-5p_CD302	0.254767	0.0333033
hsa-miR-4786-5p	chr1_202773117_202777094_-	616	14	PLEKHG2	64857	hsa-miR-4786-5p_PLEKHG2	0.255932	0.0324776
hsa-miR-4786-5p	chr1_202773117_202777094_-	616	14	TTC28	23331	hsa-miR-4786-5p_TTC28	0.269896	0.0238486
hsa-miR-4786-5p	chr1_202773117_202777094_-	616	14	ZBTB8A	653121	hsa-miR-4786-5p_ZBTB8A	0.287189	0.0159284
hsa-miR-665	chr1_202773117_202777094_-	497	18	ZNF527	84503	hsa-miR-665_ZNF527	0.29925	0.01185
hsa-miR-665	chr1_202773117_202777094_-	497	18	MYADM	91663	hsa-miR-665_MYADM	0.243277	0.0424224
hsa-miR-665	chr1_202773117_202777094_-	497	18	ID3	3399	hsa-miR-665_ID3	0.329555	0.00533803
hsa-miR-665	chr1_202773117_202777094_-	497	18	DNALI1	7802	hsa-miR-665_DNALI1	0.473209	3.51833e-05
hsa-miR-665	chr1_202773117_202777094_-	497	18	NECAB3	63941	hsa-miR-665_NECAB3	0.272584	0.0224332
hsa-miR-665	chr1_202773117_202777094_-	497	18	MEX3A	92312	hsa-miR-665_MEX3A	0.239994	0.045378
hsa-miR-665	chr1_202773117_202777094_-	497	18	HEYL	26508	hsa-miR-665_HEYL	0.240565	0.0448521
hsa-miR-665	chr1_202773117_202777094_-	497	18	SIX3	6496	hsa-miR-665_SIX3	0.323448	0.00630911
hsa-miR-665	chr1_202773117_202777094_-	497	18	NOTO	344022	hsa-miR-665_NOTO	0.301643	0.0111586
hsa-miR-665	chr1_202773117_202777094_-	497	18	PLEKHG2	64857	hsa-miR-665_PLEKHG2	0.255932	0.0324776
hsa-miR-665	chr1_202773117_202777094_-	497	18	BVES	11149	hsa-miR-665_BVES	0.236545	0.0486643
hsa-miR-665	chr1_202773117_202777094_-	497	18	GTF2F1	2962	hsa-miR-665_GTF2F1	0.26961	0.0240032
hsa-miR-665	chr1_202773117_202777094_-	497	18	HP1BP3	50809	hsa-miR-665_HP1BP3	0.275747	0.0208594
hsa-miR-665	chr1_202773117_202777094_-	497	18	CDC14B	8555	hsa-miR-665_CDC14B	0.307623	0.00958189
hsa-miR-3187-5p	chr1_202773117_202777094_-	476	23	WASF3	10810	hsa-miR-3187-5p_WASF3	0.322324	0.00650384
hsa-miR-3187-5p	chr1_202773117_202777094_-	476	23	TERF1	7013	hsa-miR-3187-5p_TERF1	0.283811	0.0172673
hsa-miR-3187-5p	chr1_202773117_202777094_-	476	23	C17orf102	400591	hsa-miR-3187-5p_C17orf102	0.238969	0.0463353
hsa-miR-3187-5p	chr1_202773117_202777094_-	476	23	DLG5	9231	hsa-miR-3187-5p_DLG5	0.281457	0.0182569
hsa-miR-3187-5p	chr1_202773117_202777094_-	476	23	FAM117B	150864	hsa-miR-3187-5p_FAM117B	0.260761	0.0292372
hsa-miR-3187-5p	chr1_202773117_202777094_-	476	23	PATZ1	23598	hsa-miR-3187-5p_PATZ1	0.24135	0.0441373
hsa-miR-4684-5p	chr1_202773117_202777094_-	469	25	C9orf47	286223	hsa-miR-4684-5p_C9orf47	0.26887	0.0244084
hsa-miR-4684-5p	chr1_202773117_202777094_-	469	25	L2HGDH	79944	hsa-miR-4684-5p_L2HGDH	0.236855	0.0483619
hsa-miR-4684-5p	chr1_202773117_202777094_-	469	25	TRIM45	80263	hsa-miR-4684-5p_TRIM45	0.269991	0.0237972
hsa-miR-4684-5p	chr1_202773117_202777094_-	469	25	ZNF470	388566	hsa-miR-4684-5p_ZNF470	0.254505	0.033491
hsa-miR-4684-5p	chr1_202773117_202777094_-	469	25	ZBTB8A	653121	hsa-miR-4684-5p_ZBTB8A	0.287189	0.0159284
hsa-miR-4684-5p	chr1_202773117_202777094_-	469	25	ZNF699	374879	hsa-miR-4684-5p_ZNF699	0.252055	0.0352924
hsa-miR-3613-3p	chr1_227193785_227254155_-	2991	1	SOX4	6659	hsa-miR-3613-3p_SOX4	0.252697	0.0348126
hsa-miR-3613-3p	chr1_227193785_227254155_-	2991	1	PLAGL2	5326	hsa-miR-3613-3p_PLAGL2	0.254291	0.0336453
hsa-miR-3613-3p	chr1_227193785_227254155_-	2991	1	ADIPOR2	79602	hsa-miR-3613-3p_ADIPOR2	0.243919	0.0418631
hsa-miR-3613-3p	chr1_227193785_227254155_-	2991	1	TBL1XR1	79718	hsa-miR-3613-3p_TBL1XR1	0.333908	0.0047289
hsa-miR-3613-3p	chr1_227193785_227254155_-	2991	1	ZNF257	113835	hsa-miR-3613-3p_ZNF257	0.264258	0.0270643
hsa-miR-3613-3p	chr1_227193785_227254155_-	2991	1	TMEM170A	124491	hsa-miR-3613-3p_TMEM170A	0.293398	0.0136992
hsa-miR-3613-3p	chr1_227193785_227254155_-	2991	1	PRKCI	5584	hsa-miR-3613-3p_PRKCI	0.282218	0.0179319
hsa-miR-3613-3p	chr1_227193785_227254155_-	2991	1	ORC4	5000	hsa-miR-3613-3p_ORC4	0.356102	0.00248164
hsa-miR-3613-3p	chr1_227193785_227254155_-	2991	1	WASF3	10810	hsa-miR-3613-3p_WASF3	0.331982	0.00499048
hsa-miR-3613-3p	chr1_227193785_227254155_-	2991	1	SPPL3	121665	hsa-miR-3613-3p_SPPL3	0.331435	0.00506705
hsa-miR-3613-3p	chr1_227193785_227254155_-	2991	1	YY1	7528	hsa-miR-3613-3p_YY1	0.238234	0.0470315
hsa-miR-3613-3p	chr1_227193785_227254155_-	2991	1	GDPD1	284161	hsa-miR-3613-3p_GDPD1	0.24813	0.0383462
hsa-miR-3613-3p	chr1_227193785_227254155_-	2991	1	GNAQ	2776	hsa-miR-3613-3p_GNAQ	0.277436	0.0200585
hsa-miR-3613-3p	chr1_227193785_227254155_-	2991	1	INTS7	25896	hsa-miR-3613-3p_INTS7	0.281837	0.0180938
hsa-miR-3613-3p	chr1_227193785_227254155_-	2991	1	FAM117B	150864	hsa-miR-3613-3p_FAM117B	0.236117	0.0490855
hsa-miR-3613-3p	chr1_227193785_227254155_-	2991	1	ACTR10	55860	hsa-miR-3613-3p_ACTR10	0.288569	0.0154077
hsa-miR-3613-3p	chr1_227193785_227254155_-	2991	1	ZNF568	374900	hsa-miR-3613-3p_ZNF568	0.367758	0.00173603
hsa-miR-3613-3p	chr1_227193785_227254155_-	2991	1	TMEM220	388335	hsa-miR-3613-3p_TMEM220	0.299916	0.011654
hsa-miR-3613-3p	chr1_227193785_227254155_-	2991	1	NRIP2	83714	hsa-miR-3613-3p_NRIP2	0.23821	0.0470542
hsa-miR-3613-3p	chr1_227193785_227254155_-	2991	1	PAQR7	164091	hsa-miR-3613-3p_PAQR7	0.298108	0.0121928
hsa-miR-3613-3p	chr1_227193785_227254155_-	2991	1	C17orf77	146723	hsa-miR-3613-3p_C17orf77	0.32232	0.00650448
hsa-miR-3613-3p	chr1_227193785_227254155_-	2991	1	LPCAT3	10162	hsa-miR-3613-3p_LPCAT3	0.375394	0.00136381
hsa-miR-3613-3p	chr1_227193785_227254155_-	2991	1	MBOAT2	129642	hsa-miR-3613-3p_MBOAT2	0.291876	0.0142192
hsa-miR-3613-3p	chr1_227193785_227254155_-	2991	1	ZBTB39	9880	hsa-miR-3613-3p_ZBTB39	0.259952	0.0297601
hsa-miR-3613-3p	chr1_227193785_227254155_-	2991	1	ADAMTS17	170691	hsa-miR-3613-3p_ADAMTS17	0.377678	0.00126741
hsa-miR-3613-3p	chr1_227193785_227254155_-	2991	1	TMEM65	157378	hsa-miR-3613-3p_TMEM65	0.257812	0.0311825
hsa-miR-3613-3p	chr1_227193785_227254155_-	2991	1	ZNF124	7678	hsa-miR-3613-3p_ZNF124	0.354818	0.00257925
hsa-miR-3163	chr1_227193785_227254155_-	2204	6	LRIG3	121227	hsa-miR-3163_LRIG3	0.252102	0.0352567
hsa-miR-3163	chr1_227193785_227254155_-	2204	6	TROVE2	6738	hsa-miR-3163_TROVE2	0.245894	0.0401821
hsa-miR-3163	chr1_227193785_227254155_-	2204	6	SOX4	6659	hsa-miR-3163_SOX4	0.252697	0.0348126
hsa-miR-3163	chr1_227193785_227254155_-	2204	6	FRS2	10818	hsa-miR-3163_FRS2	0.402988	0.000542507
hsa-miR-3163	chr1_227193785_227254155_-	2204	6	DSCC1	79075	hsa-miR-3163_DSCC1	0.243158	0.0425266
hsa-miR-3163	chr1_227193785_227254155_-	2204	6	TRMT5	57570	hsa-miR-3163_TRMT5	0.240209	0.0451802
hsa-miR-3163	chr1_227193785_227254155_-	2204	6	TM9SF3	56889	hsa-miR-3163_TM9SF3	0.328128	0.0055523
hsa-miR-3163	chr1_227193785_227254155_-	2204	6	KDELR1	10945	hsa-miR-3163_KDELR1	0.242421	0.0431776
hsa-miR-3163	chr1_227193785_227254155_-	2204	6	ZNF606	80095	hsa-miR-3163_ZNF606	0.273392	0.0220216
hsa-miR-3163	chr1_227193785_227254155_-	2204	6	ARL5B	221079	hsa-miR-3163_ARL5B	0.287094	0.0159649
hsa-miR-3163	chr1_227193785_227254155_-	2204	6	ID4	3400	hsa-miR-3163_ID4	0.256036	0.0324047
hsa-miR-3163	chr1_227193785_227254155_-	2204	6	USP51	158880	hsa-miR-3163_USP51	0.278768	0.0194454
hsa-miR-3163	chr1_227193785_227254155_-	2204	6	TXNDC16	57544	hsa-miR-3163_TXNDC16	0.26471	0.0267937
hsa-miR-3163	chr1_227193785_227254155_-	2204	6	HIVEP1	3096	hsa-miR-3163_HIVEP1	0.249462	0.0372861
hsa-miR-3163	chr1_227193785_227254155_-	2204	6	PPP2R5E	5529	hsa-miR-3163_PPP2R5E	0.256075	0.0323777
hsa-miR-3163	chr1_227193785_227254155_-	2204	6	SPPL3	121665	hsa-miR-3163_SPPL3	0.331435	0.00506705
hsa-miR-3163	chr1_227193785_227254155_-	2204	6	ZNF680	340252	hsa-miR-3163_ZNF680	0.333242	0.00481792
hsa-miR-3163	chr1_227193785_227254155_-	2204	6	ORC4	5000	hsa-miR-3163_ORC4	0.356102	0.00248164
hsa-miR-3163	chr1_227193785_227254155_-	2204	6	ZCCHC14	23174	hsa-miR-3163_ZCCHC14	0.339023	0.00409248
hsa-miR-3163	chr1_227193785_227254155_-	2204	6	NFATC3	4775	hsa-miR-3163_NFATC3	0.338571	0.00414549
hsa-miR-3163	chr1_227193785_227254155_-	2204	6	TIGD2	166815	hsa-miR-3163_TIGD2	0.321206	0.00670277
hsa-miR-3163	chr1_227193785_227254155_-	2204	6	ELK4	2005	hsa-miR-3163_ELK4	0.289378	0.0151094
hsa-miR-3163	chr1_227193785_227254155_-	2204	6	CDON	50937	hsa-miR-3163_CDON	0.268373	0.0246833
hsa-miR-4775	chr1_227193785_227254155_-	2053	8	WNK1	65125	hsa-miR-4775_WNK1	0.25303	0.0345659
hsa-miR-4775	chr1_227193785_227254155_-	2053	8	RNF141	50862	hsa-miR-4775_RNF141	0.357078	0.00240976
hsa-miR-4775	chr1_227193785_227254155_-	2053	8	ALG10B	144245	hsa-miR-4775_ALG10B	0.27206	0.022703
hsa-miR-4775	chr1_227193785_227254155_-	2053	8	ZNF507	22847	hsa-miR-4775_ZNF507	0.249153	0.03753
hsa-miR-4775	chr1_227193785_227254155_-	2053	8	LYRM7	90624	hsa-miR-4775_LYRM7	0.244919	0.0410054
hsa-miR-4775	chr1_227193785_227254155_-	2053	8	AGTPBP1	23287	hsa-miR-4775_AGTPBP1	0.248225	0.0382697
hsa-miR-4775	chr1_227193785_227254155_-	2053	8	TM6SF1	53346	hsa-miR-4775_TM6SF1	0.243063	0.0426102
hsa-miR-4775	chr1_227193785_227254155_-	2053	8	DDAH1	23576	hsa-miR-4775_DDAH1	0.262212	0.0283184
hsa-miR-4775	chr1_227193785_227254155_-	2053	8	ZNF519	162655	hsa-miR-4775_ZNF519	0.298441	0.012092
hsa-miR-4775	chr1_227193785_227254155_-	2053	8	NRIP2	83714	hsa-miR-4775_NRIP2	0.23821	0.0470542
hsa-miR-4775	chr1_227193785_227254155_-	2053	8	MYADM	91663	hsa-miR-4775_MYADM	0.338071	0.00420479
hsa-miR-4775	chr1_227193785_227254155_-	2053	8	TEAD3	7005	hsa-miR-4775_TEAD3	0.290662	0.0146458
hsa-miR-4775	chr1_227193785_227254155_-	2053	8	FAM8A1	51439	hsa-miR-4775_FAM8A1	0.401751	0.00056637
hsa-miR-4775	chr1_227193785_227254155_-	2053	8	SPPL3	121665	hsa-miR-4775_SPPL3	0.331435	0.00506705
hsa-miR-4775	chr1_227193785_227254155_-	2053	8	AEBP2	121536	hsa-miR-4775_AEBP2	0.326177	0.00585739
hsa-miR-4775	chr1_227193785_227254155_-	2053	8	ZNF260	339324	hsa-miR-4775_ZNF260	0.271133	0.0231881
hsa-miR-4775	chr1_227193785_227254155_-	2053	8	SYT13	57586	hsa-miR-4775_SYT13	0.287497	0.0158111
hsa-miR-4775	chr1_227193785_227254155_-	2053	8	PYROXD1	79912	hsa-miR-4775_PYROXD1	0.263259	0.0276708
hsa-miR-4775	chr1_227193785_227254155_-	2053	8	RTN3	10313	hsa-miR-4775_RTN3	0.347991	0.00315788
hsa-miR-4775	chr1_227193785_227254155_-	2053	8	RIMS4	140730	hsa-miR-4775_RIMS4	0.259812	0.0298516
hsa-miR-4775	chr1_227193785_227254155_-	2053	8	WAC	51322	hsa-miR-4775_WAC	0.296252	0.0127682
hsa-miR-485-5p	chr1_227193785_227254155_-	1840	21	HIF3A	64344	hsa-miR-485-5p_HIF3A	0.362074	0.0020699
hsa-miR-485-5p	chr1_227193785_227254155_-	1840	21	CDC42BPA	8476	hsa-miR-485-5p_CDC42BPA	0.311548	0.00865592
hsa-miR-485-5p	chr1_227193785_227254155_-	1840	21	RIMS4	140730	hsa-miR-485-5p_RIMS4	0.259812	0.0298516
hsa-miR-485-5p	chr1_227193785_227254155_-	1840	21	KIAA0408	9729	hsa-miR-485-5p_KIAA0408	0.2568	0.0318741
hsa-miR-485-5p	chr1_227193785_227254155_-	1840	21	ZNF681	148213	hsa-miR-485-5p_ZNF681	0.249843	0.0369877
hsa-miR-485-5p	chr1_227193785_227254155_-	1840	21	SMAD9	4093	hsa-miR-485-5p_SMAD9	0.252483	0.0349719
hsa-miR-485-5p	chr1_227193785_227254155_-	1840	21	ZNF770	54989	hsa-miR-485-5p_ZNF770	0.35144	0.00285249
hsa-miR-485-5p	chr1_227193785_227254155_-	1840	21	ZNF623	9831	hsa-miR-485-5p_ZNF623	0.273916	0.0217587
hsa-miR-485-5p	chr1_227193785_227254155_-	1840	21	EXOSC6	118460	hsa-miR-485-5p_EXOSC6	0.269586	0.0240161
hsa-miR-485-5p	chr1_227193785_227254155_-	1840	21	PAQR7	164091	hsa-miR-485-5p_PAQR7	0.298108	0.0121928
hsa-miR-485-5p	chr1_227193785_227254155_-	1840	21	ZNF33A	7581	hsa-miR-485-5p_ZNF33A	0.281195	0.0183698
hsa-miR-485-5p	chr1_227193785_227254155_-	1840	21	ZSWIM1	90204	hsa-miR-485-5p_ZSWIM1	0.25755	0.0313602
hsa-miR-485-5p	chr1_227193785_227254155_-	1840	21	ALG10B	144245	hsa-miR-485-5p_ALG10B	0.27206	0.022703
hsa-miR-485-5p	chr1_227193785_227254155_-	1840	21	CRIPT	9419	hsa-miR-485-5p_CRIPT	0.285334	0.0166524
hsa-miR-485-5p	chr1_227193785_227254155_-	1840	21	WNK1	65125	hsa-miR-485-5p_WNK1	0.25303	0.0345659
hsa-miR-485-5p	chr1_227193785_227254155_-	1840	21	TMEM216	51259	hsa-miR-485-5p_TMEM216	0.321158	0.00671135
hsa-miR-485-5p	chr1_227193785_227254155_-	1840	21	TFDP2	7029	hsa-miR-485-5p_TFDP2	0.393568	0.00074985
hsa-miR-485-5p	chr1_227193785_227254155_-	1840	21	MYADM	91663	hsa-miR-485-5p_MYADM	0.338071	0.00420479
hsa-miR-485-5p	chr1_227193785_227254155_-	1840	21	KIAA1328	57536	hsa-miR-485-5p_KIAA1328	0.262831	0.0279342
hsa-miR-485-5p	chr1_227193785_227254155_-	1840	21	ZBTB8A	653121	hsa-miR-485-5p_ZBTB8A	0.318042	0.00729496
hsa-miR-485-5p	chr1_227193785_227254155_-	1840	21	FZD7	8324	hsa-miR-485-5p_FZD7	0.293541	0.0136513
hsa-miR-485-5p	chr1_227193785_227254155_-	1840	21	ATOH8	84913	hsa-miR-485-5p_ATOH8	0.324517	0.00612861
hsa-miR-485-5p	chr1_227193785_227254155_-	1840	21	C3orf33	285315	hsa-miR-485-5p_C3orf33	0.332338	0.0049411
hsa-miR-485-5p	chr1_227193785_227254155_-	1840	21	DTWD2	285605	hsa-miR-485-5p_DTWD2	0.247702	0.0386923
hsa-miR-485-5p	chr1_227193785_227254155_-	1840	21	HOMEZ	57594	hsa-miR-485-5p_HOMEZ	0.269087	0.024289
hsa-miR-590-3p	chr1_227193785_227254155_-	1748	22	PPP2R5A	5525	hsa-miR-590-3p_PPP2R5A	0.384862	0.00100293
hsa-miR-590-3p	chr1_227193785_227254155_-	1748	22	MED13L	23389	hsa-miR-590-3p_MED13L	0.260048	0.0296982
hsa-miR-590-3p	chr1_227193785_227254155_-	1748	22	SERTAD4	56256	hsa-miR-590-3p_SERTAD4	0.275414	0.0210205
hsa-miR-590-3p	chr1_227193785_227254155_-	1748	22	RPS3	6188	hsa-miR-590-3p_RPS3	0.271371	0.0230629
hsa-miR-590-3p	chr1_227193785_227254155_-	1748	22	WNK1	65125	hsa-miR-590-3p_WNK1	0.25303	0.0345659
hsa-miR-590-3p	chr1_227193785_227254155_-	1748	22	ZNF507	22847	hsa-miR-590-3p_ZNF507	0.249153	0.03753
hsa-miR-590-3p	chr1_227193785_227254155_-	1748	22	MIDN	90007	hsa-miR-590-3p_MIDN	0.290995	0.0145276
hsa-miR-590-3p	chr1_227193785_227254155_-	1748	22	RNF141	50862	hsa-miR-590-3p_RNF141	0.357078	0.00240976
hsa-miR-590-3p	chr1_227193785_227254155_-	1748	22	PYROXD1	79912	hsa-miR-590-3p_PYROXD1	0.263259	0.0276708
hsa-miR-590-3p	chr1_227193785_227254155_-	1748	22	ALG10B	144245	hsa-miR-590-3p_ALG10B	0.27206	0.022703
hsa-miR-590-3p	chr1_227193785_227254155_-	1748	22	ZNF260	339324	hsa-miR-590-3p_ZNF260	0.271133	0.0231881
hsa-miR-590-3p	chr1_227193785_227254155_-	1748	22	LYRM7	90624	hsa-miR-590-3p_LYRM7	0.244919	0.0410054
hsa-miR-590-3p	chr1_227193785_227254155_-	1748	22	AGTPBP1	23287	hsa-miR-590-3p_AGTPBP1	0.248225	0.0382697
hsa-miR-590-3p	chr1_227193785_227254155_-	1748	22	ARL5B	221079	hsa-miR-590-3p_ARL5B	0.287094	0.0159649
hsa-miR-590-3p	chr1_227193785_227254155_-	1748	22	TM6SF1	53346	hsa-miR-590-3p_TM6SF1	0.243063	0.0426102
hsa-miR-590-3p	chr1_227193785_227254155_-	1748	22	DDAH1	23576	hsa-miR-590-3p_DDAH1	0.262212	0.0283184
hsa-miR-590-3p	chr1_227193785_227254155_-	1748	22	ZNF519	162655	hsa-miR-590-3p_ZNF519	0.298441	0.012092
hsa-miR-590-3p	chr1_227193785_227254155_-	1748	22	NRIP2	83714	hsa-miR-590-3p_NRIP2	0.23821	0.0470542
hsa-miR-590-3p	chr1_227193785_227254155_-	1748	22	ZNF639	51193	hsa-miR-590-3p_ZNF639	0.405177	0.00050252
hsa-miR-590-3p	chr1_227193785_227254155_-	1748	22	USP38	84640	hsa-miR-590-3p_USP38	0.285715	0.0165016
hsa-miR-590-3p	chr1_227193785_227254155_-	1748	22	NDUFA12	55967	hsa-miR-590-3p_NDUFA12	0.251436	0.0357597
hsa-miR-590-3p	chr1_227193785_227254155_-	1748	22	TEAD3	7005	hsa-miR-590-3p_TEAD3	0.290662	0.0146458
hsa-miR-590-3p	chr1_227193785_227254155_-	1748	22	YIPF4	84272	hsa-miR-590-3p_YIPF4	0.289592	0.0150313
hsa-miR-590-3p	chr1_227193785_227254155_-	1748	22	FAM8A1	51439	hsa-miR-590-3p_FAM8A1	0.401751	0.00056637
hsa-miR-590-3p	chr1_227193785_227254155_-	1748	22	SPPL3	121665	hsa-miR-590-3p_SPPL3	0.331435	0.00506705
hsa-miR-590-3p	chr1_227193785_227254155_-	1748	22	FNBP1L	54874	hsa-miR-590-3p_FNBP1L	0.248748	0.0378509
hsa-miR-590-3p	chr1_227193785_227254155_-	1748	22	AEBP2	121536	hsa-miR-590-3p_AEBP2	0.326177	0.00585739
hsa-miR-590-3p	chr1_227193785_227254155_-	1748	22	PPP1R3D	5509	hsa-miR-590-3p_PPP1R3D	0.35037	0.00294431
hsa-miR-590-3p	chr1_227193785_227254155_-	1748	22	RTN3	10313	hsa-miR-590-3p_RTN3	0.347991	0.00315788
hsa-miR-590-3p	chr1_227193785_227254155_-	1748	22	WAC	51322	hsa-miR-590-3p_WAC	0.296252	0.0127682
hsa-miR-513a-3p	chr1_227193785_227254155_-	1683	27	USP46	64854	hsa-miR-513a-3p_USP46	0.28895	0.0152667
hsa-miR-513a-3p	chr1_227193785_227254155_-	1683	27	ZNF37A	7587	hsa-miR-513a-3p_ZNF37A	0.340831	0.00388641
hsa-miR-513a-3p	chr1_227193785_227254155_-	1683	27	ZNF555	148254	hsa-miR-513a-3p_ZNF555	0.260714	0.0292677
hsa-miR-513a-3p	chr1_227193785_227254155_-	1683	27	ALG9	79796	hsa-miR-513a-3p_ALG9	0.255908	0.0324943
hsa-miR-513a-3p	chr1_227193785_227254155_-	1683	27	GSK3B	2932	hsa-miR-513a-3p_GSK3B	0.235594	0.0496044
hsa-miR-513a-3p	chr1_227193785_227254155_-	1683	27	PSD3	23362	hsa-miR-513a-3p_PSD3	0.29473	0.0132576
hsa-miR-513a-3p	chr1_227193785_227254155_-	1683	27	MBOAT2	129642	hsa-miR-513a-3p_MBOAT2	0.291876	0.0142192
hsa-miR-513a-3p	chr1_227193785_227254155_-	1683	27	ZMAT4	79698	hsa-miR-513a-3p_ZMAT4	0.320249	0.00687727
hsa-miR-513a-3p	chr1_227193785_227254155_-	1683	27	ABHD10	55347	hsa-miR-513a-3p_ABHD10	0.297489	0.012382
hsa-miR-513a-3p	chr1_227193785_227254155_-	1683	27	TFDP2	7029	hsa-miR-513a-3p_TFDP2	0.393568	0.00074985
hsa-miR-513a-3p	chr1_227193785_227254155_-	1683	27	GTF3C4	9329	hsa-miR-513a-3p_GTF3C4	0.261594	0.028707
hsa-miR-3613-3p	chr1_236178413_236183906_+	952	2	SLC39A9	55334	hsa-miR-3613-3p_SLC39A9	0.276347	0.0205719
hsa-miR-3613-3p	chr1_236178413_236183906_+	952	2	FCF1	51077	hsa-miR-3613-3p_FCF1	0.33737	0.00428929
hsa-miR-3613-3p	chr1_236178413_236183906_+	952	2	PTMA	5757	hsa-miR-3613-3p_PTMA	0.312254	0.00849793
hsa-miR-3613-3p	chr1_236178413_236183906_+	952	2	FDX1	2230	hsa-miR-3613-3p_FDX1	0.287277	0.0158947
hsa-miR-3613-3p	chr1_236178413_236183906_+	952	2	BTF3L4	91408	hsa-miR-3613-3p_BTF3L4	0.267417	0.0252201
hsa-miR-3613-3p	chr1_236178413_236183906_+	952	2	ADIPOR2	79602	hsa-miR-3613-3p_ADIPOR2	0.386719	0.000943237
hsa-miR-3613-3p	chr1_236178413_236183906_+	952	2	DYNLL2	140735	hsa-miR-3613-3p_DYNLL2	0.291463	0.0143629
hsa-miR-3613-3p	chr1_236178413_236183906_+	952	2	RHOA	387	hsa-miR-3613-3p_RHOA	0.371603	0.00153855
hsa-miR-3613-3p	chr1_236178413_236183906_+	952	2	ZFYVE26	23503	hsa-miR-3613-3p_ZFYVE26	0.249696	0.0371022
hsa-miR-3613-3p	chr1_236178413_236183906_+	952	2	GPR85	54329	hsa-miR-3613-3p_GPR85	0.335789	0.00448541
hsa-miR-3613-3p	chr1_236178413_236183906_+	952	2	GDE1	51573	hsa-miR-3613-3p_GDE1	0.28137	0.018294
hsa-miR-3613-3p	chr1_236178413_236183906_+	952	2	ZNF28	7576	hsa-miR-3613-3p_ZNF28	0.406765	0.000475198
hsa-miR-3613-3p	chr1_236178413_236183906_+	952	2	RPS16	6217	hsa-miR-3613-3p_RPS16	0.273464	0.0219857
hsa-miR-3613-3p	chr1_236178413_236183906_+	952	2	SMS	6611	hsa-miR-3613-3p_SMS	0.273557	0.0219388
hsa-miR-3613-3p	chr1_236178413_236183906_+	952	2	ACTR10	55860	hsa-miR-3613-3p_ACTR10	0.257557	0.0313555
hsa-miR-3613-3p	chr1_236178413_236183906_+	952	2	ZNF568	374900	hsa-miR-3613-3p_ZNF568	0.319138	0.00708488
hsa-miR-3613-3p	chr1_236178413_236183906_+	952	2	FUNDC2	65991	hsa-miR-3613-3p_FUNDC2	0.241324	0.044161
hsa-miR-3613-3p	chr1_236178413_236183906_+	952	2	RRAGC	64121	hsa-miR-3613-3p_RRAGC	0.417695	0.00032102
hsa-miR-3613-3p	chr1_236178413_236183906_+	952	2	ANAPC16	119504	hsa-miR-3613-3p_ANAPC16	0.282487	0.0178182
hsa-miR-3613-3p	chr1_236178413_236183906_+	952	2	SRSF2	6427	hsa-miR-3613-3p_SRSF2	0.244347	0.0414939
hsa-miR-3613-3p	chr1_236178413_236183906_+	952	2	PNO1	56902	hsa-miR-3613-3p_PNO1	0.266626	0.0256714
hsa-miR-3613-3p	chr1_236178413_236183906_+	952	2	CPM	1368	hsa-miR-3613-3p_CPM	0.302022	0.0110525
hsa-miR-3613-3p	chr1_236178413_236183906_+	952	2	MCTS1	28985	hsa-miR-3613-3p_MCTS1	0.28165	0.018174
hsa-miR-3613-3p	chr1_236178413_236183906_+	952	2	C5orf51	285636	hsa-miR-3613-3p_C5orf51	0.377928	0.00125724
hsa-miR-3613-3p	chr1_236178413_236183906_+	952	2	LAMTOR1	55004	hsa-miR-3613-3p_LAMTOR1	0.346905	0.00325987
hsa-miR-3613-3p	chr1_236178413_236183906_+	952	2	ZBTB39	9880	hsa-miR-3613-3p_ZBTB39	0.301138	0.0113015
hsa-miR-3613-3p	chr1_236178413_236183906_+	952	2	UBE2D3	7323	hsa-miR-3613-3p_UBE2D3	0.285417	0.0166194
hsa-miR-3613-3p	chr1_236178413_236183906_+	952	2	ATP6V0E1	8992	hsa-miR-3613-3p_ATP6V0E1	0.293978	0.0135055
hsa-miR-3613-3p	chr1_236178413_236183906_+	952	2	ZNF124	7678	hsa-miR-3613-3p_ZNF124	0.280859	0.0185157
hsa-miR-4684-5p	chr1_236178413_236183906_+	477	11	ZNF480	147657	hsa-miR-4684-5p_ZNF480	0.341789	0.003781
hsa-miR-4684-5p	chr1_236178413_236183906_+	477	11	KPNA4	3840	hsa-miR-4684-5p_KPNA4	0.263557	0.0274889
hsa-miR-4684-5p	chr1_236178413_236183906_+	477	11	SLC39A9	55334	hsa-miR-4684-5p_SLC39A9	0.276347	0.0205719
hsa-miR-4684-5p	chr1_236178413_236183906_+	477	11	STOM	2040	hsa-miR-4684-5p_STOM	0.271277	0.0231118
hsa-miR-4684-5p	chr1_236178413_236183906_+	477	11	C12orf49	79794	hsa-miR-4684-5p_C12orf49	0.420207	0.000292796
hsa-miR-4684-5p	chr1_236178413_236183906_+	477	11	ANAPC16	119504	hsa-miR-4684-5p_ANAPC16	0.282487	0.0178182
hsa-miR-4684-5p	chr1_236178413_236183906_+	477	11	XPNPEP3	63929	hsa-miR-4684-5p_XPNPEP3	0.253231	0.0344178
hsa-miR-4684-5p	chr1_236178413_236183906_+	477	11	ZNF470	388566	hsa-miR-4684-5p_ZNF470	0.296161	0.0127971
hsa-miR-4684-5p	chr1_236178413_236183906_+	477	11	PSME3	10197	hsa-miR-4684-5p_PSME3	0.289138	0.0151974
hsa-miR-4684-5p	chr1_236178413_236183906_+	477	11	ZNF124	7678	hsa-miR-4684-5p_ZNF124	0.280859	0.0185157
hsa-miR-485-5p	chr1_236178413_236183906_+	475	14	TMBIM6	7009	hsa-miR-485-5p_TMBIM6	0.388812	0.000879827
hsa-miR-485-5p	chr1_236178413_236183906_+	475	14	ZNF566	84924	hsa-miR-485-5p_ZNF566	0.254022	0.0338401
hsa-miR-485-5p	chr1_236178413_236183906_+	475	14	USP22	23326	hsa-miR-485-5p_USP22	0.431742	0.000190093
hsa-miR-485-5p	chr1_236178413_236183906_+	475	14	KIF6	221458	hsa-miR-485-5p_KIF6	0.265047	0.0265932
hsa-miR-485-5p	chr1_236178413_236183906_+	475	14	CKS1B	1163	hsa-miR-485-5p_CKS1B	0.287138	0.0159481
hsa-miR-485-5p	chr1_236178413_236183906_+	475	14	ACTG1	71	hsa-miR-485-5p_ACTG1	0.268859	0.0244143
hsa-miR-485-5p	chr1_236178413_236183906_+	475	14	DSCR3	10311	hsa-miR-485-5p_DSCR3	0.254999	0.0331376
hsa-miR-485-5p	chr1_236178413_236183906_+	475	14	ARHGDIA	396	hsa-miR-485-5p_ARHGDIA	0.256301	0.0322201
hsa-miR-485-5p	chr1_236178413_236183906_+	475	14	MRPS16	51021	hsa-miR-485-5p_MRPS16	0.29737	0.0124188
hsa-miR-485-5p	chr1_236178413_236183906_+	475	14	PGAM5	192111	hsa-miR-485-5p_PGAM5	0.242161	0.0434086
hsa-miR-485-5p	chr1_236178413_236183906_+	475	14	NDRG3	57446	hsa-miR-485-5p_NDRG3	0.395742	0.000696469
hsa-miR-485-5p	chr1_236178413_236183906_+	475	14	ZNF701	55762	hsa-miR-485-5p_ZNF701	0.292394	0.0140404
hsa-miR-485-5p	chr1_236178413_236183906_+	475	14	UQCRQ	27089	hsa-miR-485-5p_UQCRQ	0.363696	0.00196924
hsa-miR-485-5p	chr1_236178413_236183906_+	475	14	SYNJ2BP	55333	hsa-miR-485-5p_SYNJ2BP	0.399044	0.000621957
hsa-miR-485-5p	chr1_236178413_236183906_+	475	14	CRKL	1399	hsa-miR-485-5p_CRKL	0.278487	0.0195737
hsa-miR-485-5p	chr1_236178413_236183906_+	475	14	SLC11A2	4891	hsa-miR-485-5p_SLC11A2	0.305184	0.0101997
hsa-miR-485-5p	chr1_236178413_236183906_+	475	14	PLEKHB2	55041	hsa-miR-485-5p_PLEKHB2	0.271929	0.0227714
hsa-miR-485-5p	chr1_236178413_236183906_+	475	14	RPL27A	6157	hsa-miR-485-5p_RPL27A	0.236999	0.0482215
hsa-miR-485-5p	chr1_236178413_236183906_+	475	14	UQCR11	10975	hsa-miR-485-5p_UQCR11	0.315417	0.00782071
hsa-miR-485-5p	chr1_236178413_236183906_+	475	14	ATP6V0D2	245972	hsa-miR-485-5p_ATP6V0D2	0.24317	0.0425167
hsa-miR-485-5p	chr1_236178413_236183906_+	475	14	PURB	5814	hsa-miR-485-5p_PURB	0.271557	0.0229654
hsa-miR-485-5p	chr1_236178413_236183906_+	475	14	PNO1	56902	hsa-miR-485-5p_PNO1	0.266626	0.0256714
hsa-miR-485-5p	chr1_236178413_236183906_+	475	14	MYADM	91663	hsa-miR-485-5p_MYADM	0.278998	0.0193412
hsa-miR-485-5p	chr1_236178413_236183906_+	475	14	GTPBP10	85865	hsa-miR-485-5p_GTPBP10	0.327463	0.00565467
hsa-miR-485-5p	chr1_236178413_236183906_+	475	14	SLC7A5	8140	hsa-miR-485-5p_SLC7A5	0.296301	0.0127529
hsa-miR-485-5p	chr1_236178413_236183906_+	475	14	CLDN12	9069	hsa-miR-485-5p_CLDN12	0.285463	0.0166009
hsa-miR-485-5p	chr1_236178413_236183906_+	475	14	CPM	1368	hsa-miR-485-5p_CPM	0.302022	0.0110525
hsa-miR-485-5p	chr1_236178413_236183906_+	475	14	DTWD2	285605	hsa-miR-485-5p_DTWD2	0.259929	0.0297756
hsa-miR-485-5p	chr1_236178413_236183906_+	475	14	HOMEZ	57594	hsa-miR-485-5p_HOMEZ	0.247185	0.0391137
hsa-miR-485-5p	chr1_236178413_236183906_+	475	14	MAPK1IP1L	93487	hsa-miR-485-5p_MAPK1IP1L	0.352672	0.00274995
hsa-miR-485-5p	chr1_236178413_236183906_+	475	14	MMS22L	253714	hsa-miR-485-5p_MMS22L	0.283975	0.0172003
hsa-miR-4510	chr1_236178413_236183906_+	342	25	TMEM138	51524	hsa-miR-4510_TMEM138	0.416532	0.000334911
hsa-miR-4510	chr1_236178413_236183906_+	342	25	CSTF1	1477	hsa-miR-4510_CSTF1	0.307603	0.00958685
hsa-miR-4510	chr1_236178413_236183906_+	342	25	ATP6V1F	9296	hsa-miR-4510_ATP6V1F	0.41123	0.000405495
hsa-miR-4510	chr1_236178413_236183906_+	342	25	RAB6B	51560	hsa-miR-4510_RAB6B	0.316161	0.0076684
hsa-miR-4510	chr1_236178413_236183906_+	342	25	SLC25A44	9673	hsa-miR-4510_SLC25A44	0.290952	0.014543
hsa-miR-4510	chr1_236178413_236183906_+	342	25	TCN2	6948	hsa-miR-4510_TCN2	0.235324	0.0498735
hsa-miR-4510	chr1_236178413_236183906_+	342	25	HOXC4	3221	hsa-miR-4510_HOXC4	0.270115	0.0237305
hsa-miR-4510	chr1_236178413_236183906_+	342	25	RAB5B	5869	hsa-miR-4510_RAB5B	0.41723	0.000326512
hsa-miR-4510	chr1_236178413_236183906_+	342	25	PSME3	10197	hsa-miR-4510_PSME3	0.289138	0.0151974
hsa-miR-4510	chr1_236178413_236183906_+	342	25	NAV2	89797	hsa-miR-4510_NAV2	0.249464	0.0372848
hsa-miR-4510	chr1_236178413_236183906_+	342	25	EIF4EBP3	8637	hsa-miR-4510_EIF4EBP3	0.3118	0.00859928
hsa-miR-4510	chr1_236178413_236183906_+	342	25	RAB7A	7879	hsa-miR-4510_RAB7A	0.25165	0.035598
hsa-miR-4510	chr1_236178413_236183906_+	342	25	UBL4A	8266	hsa-miR-4510_UBL4A	0.282254	0.0179164
hsa-miR-4510	chr1_236178413_236183906_+	342	25	HES6	55502	hsa-miR-4510_HES6	0.24746	0.0388884
hsa-miR-4510	chr1_236178413_236183906_+	342	25	SLC7A5	8140	hsa-miR-4510_SLC7A5	0.296301	0.0127529
hsa-miR-4510	chr1_236178413_236183906_+	342	25	ACTR2	10097	hsa-miR-4510_ACTR2	0.256022	0.0324149
hsa-miR-4510	chr1_236178413_236183906_+	342	25	SLC2A8	29988	hsa-miR-4510_SLC2A8	0.376812	0.00130323
hsa-miR-4510	chr1_236178413_236183906_+	342	25	ATP6V1A	523	hsa-miR-4510_ATP6V1A	0.252254	0.0351428
hsa-miR-4510	chr1_236178413_236183906_+	342	25	PRDM12	59335	hsa-miR-4510_PRDM12	0.273221	0.0221081
hsa-miR-4510	chr1_236178413_236183906_+	342	25	SLC6A17	388662	hsa-miR-4510_SLC6A17	0.261393	0.0288338
hsa-miR-4510	chr1_236178413_236183906_+	342	25	UBE2D3	7323	hsa-miR-4510_UBE2D3	0.285417	0.0166194
hsa-miR-4510	chr1_236178413_236183906_+	342	25	YWHAZ	7534	hsa-miR-4510_YWHAZ	0.270673	0.0234318
hsa-miR-4510	chr1_236178413_236183906_+	342	25	ARL6IP1	23204	hsa-miR-4510_ARL6IP1	0.309091	0.00922587
hsa-miR-4510	chr1_236178413_236183906_+	342	25	G6PC3	92579	hsa-miR-4510_G6PC3	0.288487	0.0154384
hsa-miR-4510	chr1_236178413_236183906_+	342	25	PHB2	11331	hsa-miR-4510_PHB2	0.305277	0.0101756
hsa-miR-4510	chr1_236178413_236183906_+	342	25	RPL23A	6147	hsa-miR-4510_RPL23A	0.274208	0.0216132
hsa-miR-4510	chr1_236178413_236183906_+	342	25	NKAIN1	79570	hsa-miR-4510_NKAIN1	0.301349	0.0112415
hsa-miR-548d-3p	chr1_236178413_236183906_+	333	30	ZNF845	91664	hsa-miR-548d-3p_ZNF845	0.319835	0.0069539
hsa-miR-548d-3p	chr1_236178413_236183906_+	333	30	TOMM20	9804	hsa-miR-548d-3p_TOMM20	0.303091	0.0107574
hsa-miR-548d-3p	chr1_236178413_236183906_+	333	30	YWHAZ	7534	hsa-miR-548d-3p_YWHAZ	0.270673	0.0234318
hsa-miR-548d-3p	chr1_236178413_236183906_+	333	30	PSMA2	5683	hsa-miR-548d-3p_PSMA2	0.275184	0.0211324
hsa-miR-548d-3p	chr1_236178413_236183906_+	333	30	PPIA	5478	hsa-miR-548d-3p_PPIA	0.30058	0.0114613
hsa-miR-548d-3p	chr1_236178413_236183906_+	333	30	CABLES1	91768	hsa-miR-548d-3p_CABLES1	0.321975	0.00656537
hsa-miR-548d-3p	chr1_236178413_236183906_+	333	30	ZNF829	374899	hsa-miR-548d-3p_ZNF829	0.37737	0.00128005
hsa-miR-548d-3p	chr1_236178413_236183906_+	333	30	NPM3	10360	hsa-miR-548d-3p_NPM3	0.25244	0.0350037
hsa-miR-548d-3p	chr1_236178413_236183906_+	333	30	EIF2S2	8894	hsa-miR-548d-3p_EIF2S2	0.268905	0.0243887
hsa-miR-548d-3p	chr1_236178413_236183906_+	333	30	CELF2	10659	hsa-miR-548d-3p_CELF2	0.387509	0.000918811
hsa-miR-548d-3p	chr1_236178413_236183906_+	333	30	NAV2	89797	hsa-miR-548d-3p_NAV2	0.249464	0.0372848
hsa-miR-548d-3p	chr1_236178413_236183906_+	333	30	MMS22L	253714	hsa-miR-548d-3p_MMS22L	0.283975	0.0172003
hsa-miR-548d-3p	chr1_236178413_236183906_+	333	30	RAP2B	5912	hsa-miR-548d-3p_RAP2B	0.431463	0.000192125
hsa-miR-548d-3p	chr1_236178413_236183906_+	333	30	TGIF2	60436	hsa-miR-548d-3p_TGIF2	0.27565	0.0209066
hsa-miR-548d-3p	chr1_236178413_236183906_+	333	30	LAMTOR1	55004	hsa-miR-548d-3p_LAMTOR1	0.346905	0.00325987
hsa-miR-548d-3p	chr1_236178413_236183906_+	333	30	RHOA	387	hsa-miR-548d-3p_RHOA	0.371603	0.00153855
hsa-miR-3662	chr1_28035543_28048426_-	1254	1	PDCD4	27250	hsa-miR-3662_PDCD4	0.245288	0.0406917
hsa-miR-3662	chr1_28035543_28048426_-	1254	1	FXN	2395	hsa-miR-3662_FXN	0.27259	0.0224298
hsa-miR-3662	chr1_28035543_28048426_-	1254	1	DCK	1633	hsa-miR-3662_DCK	0.240097	0.045283
hsa-miR-3662	chr1_28035543_28048426_-	1254	1	PPP1CC	5501	hsa-miR-3662_PPP1CC	0.252814	0.0347257
hsa-miR-3662	chr1_28035543_28048426_-	1254	1	PANK1	53354	hsa-miR-3662_PANK1	0.323512	0.00629808
hsa-miR-3662	chr1_28035543_28048426_-	1254	1	CYP2U1	113612	hsa-miR-3662_CYP2U1	0.300701	0.0114265
hsa-miR-485-5p	chr1_28035543_28048426_-	937	5	MRPS16	51021	hsa-miR-485-5p_MRPS16	0.304185	0.0104627
hsa-miR-485-5p	chr1_28035543_28048426_-	937	5	UQCRQ	27089	hsa-miR-485-5p_UQCRQ	0.246528	0.0396546
hsa-miR-485-5p	chr1_28035543_28048426_-	937	5	GRSF1	2926	hsa-miR-485-5p_GRSF1	0.29709	0.0125055
hsa-miR-485-5p	chr1_28035543_28048426_-	937	5	SLC19A3	80704	hsa-miR-485-5p_SLC19A3	0.318512	0.00720416
hsa-miR-485-5p	chr1_28035543_28048426_-	937	5	RPL27A	6157	hsa-miR-485-5p_RPL27A	0.240834	0.0446068
hsa-miR-485-5p	chr1_28035543_28048426_-	937	5	ZNF33A	7581	hsa-miR-485-5p_ZNF33A	0.280242	0.0187859
hsa-miR-485-5p	chr1_28035543_28048426_-	937	5	CRIPT	9419	hsa-miR-485-5p_CRIPT	0.242558	0.0430559
hsa-miR-485-5p	chr1_28035543_28048426_-	937	5	TFDP2	7029	hsa-miR-485-5p_TFDP2	0.272608	0.0224206
hsa-miR-485-5p	chr1_28035543_28048426_-	937	5	PNO1	56902	hsa-miR-485-5p_PNO1	0.26907	0.0242984
hsa-miR-485-5p	chr1_28035543_28048426_-	937	5	DTWD2	285605	hsa-miR-485-5p_DTWD2	0.275105	0.0211712
hsa-miR-485-5p	chr1_28035543_28048426_-	937	5	MMS22L	253714	hsa-miR-485-5p_MMS22L	0.239612	0.045733
hsa-miR-485-5p	chr1_28035543_28048426_-	937	5	MTPAP	55149	hsa-miR-485-5p_MTPAP	0.326889	0.00574439
hsa-miR-3916	chr1_28035543_28048426_-	768	12	COX6B1	1340	hsa-miR-3916_COX6B1	0.303251	0.0107138
hsa-miR-3916	chr1_28035543_28048426_-	768	12	RPS24	6229	hsa-miR-3916_RPS24	0.288774	0.0153317
hsa-miR-3916	chr1_28035543_28048426_-	768	12	CDK2	1017	hsa-miR-3916_CDK2	0.264507	0.0269147
hsa-miR-3916	chr1_28035543_28048426_-	768	12	PPP1CC	5501	hsa-miR-3916_PPP1CC	0.252814	0.0347257
hsa-miR-3916	chr1_28035543_28048426_-	768	12	TMEM138	51524	hsa-miR-3916_TMEM138	0.304365	0.010415
hsa-miR-3609	chr1_28035543_28048426_-	630	16	UBXN2A	165324	hsa-miR-3609_UBXN2A	0.267759	0.0250272
hsa-miR-3609	chr1_28035543_28048426_-	630	16	RAB5B	5869	hsa-miR-3609_RAB5B	0.336804	0.00435858
hsa-miR-3609	chr1_28035543_28048426_-	630	16	PCBP2	5094	hsa-miR-3609_PCBP2	0.281535	0.018223
hsa-miR-3609	chr1_28035543_28048426_-	630	16	DCK	1633	hsa-miR-3609_DCK	0.240097	0.045283
hsa-miR-3609	chr1_28035543_28048426_-	630	16	MTPAP	55149	hsa-miR-3609_MTPAP	0.326889	0.00574439
hsa-miR-3609	chr1_28035543_28048426_-	630	16	OSTM1	28962	hsa-miR-3609_OSTM1	0.324734	0.00609261
hsa-miR-3609	chr1_28035543_28048426_-	630	16	LIAS	11019	hsa-miR-3609_LIAS	0.349557	0.00301576
hsa-miR-3609	chr1_28035543_28048426_-	630	16	GLB1L3	112937	hsa-miR-3609_GLB1L3	0.363866	0.0019589
hsa-miR-3609	chr1_28035543_28048426_-	630	16	SESN1	27244	hsa-miR-3609_SESN1	0.262819	0.0279414
hsa-miR-1270	chr1_28035543_28048426_-	620	23	FXN	2395	hsa-miR-1270_FXN	0.27259	0.0224298
hsa-miR-1270	chr1_28035543_28048426_-	620	23	RAB5B	5869	hsa-miR-1270_RAB5B	0.336804	0.00435858
hsa-miR-1270	chr1_28035543_28048426_-	620	23	LRPPRC	10128	hsa-miR-1270_LRPPRC	0.333391	0.00479787
hsa-miR-1270	chr1_28035543_28048426_-	620	23	MRPS16	51021	hsa-miR-1270_MRPS16	0.304185	0.0104627
hsa-miR-1270	chr1_28035543_28048426_-	620	23	UBXN2A	165324	hsa-miR-1270_UBXN2A	0.267759	0.0250272
hsa-miR-4677-5p	chr1_28035543_28048426_-	620	24	RPS24	6229	hsa-miR-4677-5p_RPS24	0.288774	0.0153317
hsa-miR-4677-5p	chr1_28035543_28048426_-	620	24	NBPF3	84224	hsa-miR-4677-5p_NBPF3	0.252976	0.034606
hsa-miR-4677-5p	chr1_28035543_28048426_-	620	24	ST8SIA3	51046	hsa-miR-4677-5p_ST8SIA3	0.262178	0.0283395
hsa-miR-520h	chr1_28035543_28048426_-	609	30	MSH3	4437	hsa-miR-520h_MSH3	0.277027	0.0202502
hsa-miR-520h	chr1_28035543_28048426_-	609	30	YOD1	55432	hsa-miR-520h_YOD1	0.337954	0.00421885
hsa-miR-520h	chr1_28035543_28048426_-	609	30	PABPC1	26986	hsa-miR-520h_PABPC1	0.334972	0.00458976
hsa-miR-520h	chr1_28035543_28048426_-	609	30	MYLK3	91807	hsa-miR-520h_MYLK3	0.235631	0.0495671
hsa-miR-520h	chr1_28035543_28048426_-	609	30	C12orf49	79794	hsa-miR-520h_C12orf49	0.287337	0.0158719
hsa-miR-520h	chr1_28035543_28048426_-	609	30	GEMIN8	54960	hsa-miR-520h_GEMIN8	0.254592	0.0334282
hsa-miR-520h	chr1_28035543_28048426_-	609	30	METTL8	79828	hsa-miR-520h_METTL8	0.269393	0.0241214
hsa-miR-520h	chr1_28035543_28048426_-	609	30	CDKN2AIPNL	91368	hsa-miR-520h_CDKN2AIPNL	0.270399	0.0235779
hsa-miR-520h	chr1_28035543_28048426_-	609	30	ZBED1	9189	hsa-miR-520h_ZBED1	0.243869	0.0419067
hsa-miR-520h	chr1_28035543_28048426_-	609	30	GLB1L3	112937	hsa-miR-520h_GLB1L3	0.363866	0.0019589
hsa-miR-520h	chr1_28035543_28048426_-	609	30	ST8SIA3	51046	hsa-miR-520h_ST8SIA3	0.262178	0.0283395
hsa-miR-520h	chr1_28035543_28048426_-	609	30	C17orf75	64149	hsa-miR-520h_C17orf75	0.340037	0.00397568
hsa-miR-520h	chr1_28035543_28048426_-	609	30	WDR92	116143	hsa-miR-520h_WDR92	0.285649	0.0165276
hsa-miR-3613-3p	chr1_45640209_45642499_-	814	1	OTUD1	220213	hsa-miR-3613-3p_OTUD1	0.316202	0.00766005
hsa-miR-3613-3p	chr1_45640209_45642499_-	814	1	SLC39A9	55334	hsa-miR-3613-3p_SLC39A9	0.350138	0.00296454
hsa-miR-3613-3p	chr1_45640209_45642499_-	814	1	BIRC5	332	hsa-miR-3613-3p_BIRC5	0.298666	0.0120244
hsa-miR-3613-3p	chr1_45640209_45642499_-	814	1	PTMA	5757	hsa-miR-3613-3p_PTMA	0.392894	0.000767134
hsa-miR-3613-3p	chr1_45640209_45642499_-	814	1	SOX4	6659	hsa-miR-3613-3p_SOX4	0.275913	0.0207795
hsa-miR-3613-3p	chr1_45640209_45642499_-	814	1	MAFK	7975	hsa-miR-3613-3p_MAFK	0.515703	4.90489e-06
hsa-miR-3613-3p	chr1_45640209_45642499_-	814	1	MAVS	57506	hsa-miR-3613-3p_MAVS	0.396762	0.000672624
hsa-miR-3613-3p	chr1_45640209_45642499_-	814	1	BTF3L4	91408	hsa-miR-3613-3p_BTF3L4	0.505465	8.07909e-06
hsa-miR-3613-3p	chr1_45640209_45642499_-	814	1	PLAGL2	5326	hsa-miR-3613-3p_PLAGL2	0.460468	6.04718e-05
hsa-miR-3613-3p	chr1_45640209_45642499_-	814	1	CEBPB	1051	hsa-miR-3613-3p_CEBPB	0.299506	0.0117744
hsa-miR-3613-3p	chr1_45640209_45642499_-	814	1	TBL1XR1	79718	hsa-miR-3613-3p_TBL1XR1	0.281846	0.0180898
hsa-miR-3613-3p	chr1_45640209_45642499_-	814	1	AKIRIN1	79647	hsa-miR-3613-3p_AKIRIN1	0.320543	0.0068233
hsa-miR-3613-3p	chr1_45640209_45642499_-	814	1	DYNLL2	140735	hsa-miR-3613-3p_DYNLL2	0.296408	0.0127191
hsa-miR-3613-3p	chr1_45640209_45642499_-	814	1	RHOA	387	hsa-miR-3613-3p_RHOA	0.522669	3.46027e-06
hsa-miR-3613-3p	chr1_45640209_45642499_-	814	1	ZNF654	55279	hsa-miR-3613-3p_ZNF654	0.23545	0.0497482
hsa-miR-3613-3p	chr1_45640209_45642499_-	814	1	TMEM158	25907	hsa-miR-3613-3p_TMEM158	0.284987	0.0167906
hsa-miR-3613-3p	chr1_45640209_45642499_-	814	1	ZNF257	113835	hsa-miR-3613-3p_ZNF257	0.468536	4.30218e-05
hsa-miR-3613-3p	chr1_45640209_45642499_-	814	1	TSC22D3	1831	hsa-miR-3613-3p_TSC22D3	0.449775	9.37367e-05
hsa-miR-3613-3p	chr1_45640209_45642499_-	814	1	TMEM170A	124491	hsa-miR-3613-3p_TMEM170A	0.261492	0.0287713
hsa-miR-3613-3p	chr1_45640209_45642499_-	814	1	ACTB	60	hsa-miR-3613-3p_ACTB	0.391897	0.00079339
hsa-miR-3613-3p	chr1_45640209_45642499_-	814	1	CNOT4	4850	hsa-miR-3613-3p_CNOT4	0.254036	0.0338295
hsa-miR-3613-3p	chr1_45640209_45642499_-	814	1	ZER1	10444	hsa-miR-3613-3p_ZER1	0.241558	0.0439501
hsa-miR-3613-3p	chr1_45640209_45642499_-	814	1	ORC4	5000	hsa-miR-3613-3p_ORC4	0.333756	0.00474911
hsa-miR-3613-3p	chr1_45640209_45642499_-	814	1	RPL32	6161	hsa-miR-3613-3p_RPL32	0.32133	0.00668039
hsa-miR-3613-3p	chr1_45640209_45642499_-	814	1	DYRK2	8445	hsa-miR-3613-3p_DYRK2	0.280481	0.0186807
hsa-miR-3613-3p	chr1_45640209_45642499_-	814	1	GIGYF1	64599	hsa-miR-3613-3p_GIGYF1	0.285662	0.0165224
hsa-miR-3613-3p	chr1_45640209_45642499_-	814	1	YY1	7528	hsa-miR-3613-3p_YY1	0.489433	1.71002e-05
hsa-miR-3613-3p	chr1_45640209_45642499_-	814	1	ZNF28	7576	hsa-miR-3613-3p_ZNF28	0.374343	0.00141039
hsa-miR-3613-3p	chr1_45640209_45642499_-	814	1	GPBP1L1	60313	hsa-miR-3613-3p_GPBP1L1	0.331831	0.00501145
hsa-miR-3613-3p	chr1_45640209_45642499_-	814	1	TTPAL	79183	hsa-miR-3613-3p_TTPAL	0.358154	0.00233263
hsa-miR-3613-3p	chr1_45640209_45642499_-	814	1	LSM11	134353	hsa-miR-3613-3p_LSM11	0.355878	0.00249843
hsa-miR-3613-3p	chr1_45640209_45642499_-	814	1	RPS16	6217	hsa-miR-3613-3p_RPS16	0.350995	0.00289031
hsa-miR-3613-3p	chr1_45640209_45642499_-	814	1	BSDC1	55108	hsa-miR-3613-3p_BSDC1	0.289617	0.0150221
hsa-miR-3613-3p	chr1_45640209_45642499_-	814	1	GNAQ	2776	hsa-miR-3613-3p_GNAQ	0.298613	0.0120401
hsa-miR-3613-3p	chr1_45640209_45642499_-	814	1	TM4SF20	79853	hsa-miR-3613-3p_TM4SF20	0.258155	0.0309504
hsa-miR-3613-3p	chr1_45640209_45642499_-	814	1	BRD4	23476	hsa-miR-3613-3p_BRD4	0.34417	0.00352991
hsa-miR-3613-3p	chr1_45640209_45642499_-	814	1	DLG4	1742	hsa-miR-3613-3p_DLG4	0.294745	0.0132527
hsa-miR-3613-3p	chr1_45640209_45642499_-	814	1	ACTR10	55860	hsa-miR-3613-3p_ACTR10	0.301658	0.0111543
hsa-miR-3613-3p	chr1_45640209_45642499_-	814	1	ZNF568	374900	hsa-miR-3613-3p_ZNF568	0.349805	0.00299377
hsa-miR-3613-3p	chr1_45640209_45642499_-	814	1	POLR2D	5433	hsa-miR-3613-3p_POLR2D	0.283579	0.0173629
hsa-miR-3613-3p	chr1_45640209_45642499_-	814	1	ZNF514	84874	hsa-miR-3613-3p_ZNF514	0.3476	0.00319425
hsa-miR-3613-3p	chr1_45640209_45642499_-	814	1	RRAGC	64121	hsa-miR-3613-3p_RRAGC	0.326091	0.00587131
hsa-miR-3613-3p	chr1_45640209_45642499_-	814	1	PAQR7	164091	hsa-miR-3613-3p_PAQR7	0.355441	0.00253149
hsa-miR-3613-3p	chr1_45640209_45642499_-	814	1	ANAPC16	119504	hsa-miR-3613-3p_ANAPC16	0.492076	1.5151e-05
hsa-miR-3613-3p	chr1_45640209_45642499_-	814	1	CD59	966	hsa-miR-3613-3p_CD59	0.278434	0.019598
hsa-miR-3613-3p	chr1_45640209_45642499_-	814	1	RABGEF1	27342	hsa-miR-3613-3p_RABGEF1	0.3179	0.00732263
hsa-miR-3613-3p	chr1_45640209_45642499_-	814	1	SRSF2	6427	hsa-miR-3613-3p_SRSF2	0.580687	1.36695e-07
hsa-miR-3613-3p	chr1_45640209_45642499_-	814	1	C9orf47	286223	hsa-miR-3613-3p_C9orf47	0.265429	0.026368
hsa-miR-3613-3p	chr1_45640209_45642499_-	814	1	MCTS1	28985	hsa-miR-3613-3p_MCTS1	0.249083	0.0375849
hsa-miR-3613-3p	chr1_45640209_45642499_-	814	1	MXRA7	439921	hsa-miR-3613-3p_MXRA7	0.266515	0.0257355
hsa-miR-3613-3p	chr1_45640209_45642499_-	814	1	C5orf51	285636	hsa-miR-3613-3p_C5orf51	0.334596	0.00463849
hsa-miR-3613-3p	chr1_45640209_45642499_-	814	1	WIPF2	147179	hsa-miR-3613-3p_WIPF2	0.428808	0.000212482
hsa-miR-3613-3p	chr1_45640209_45642499_-	814	1	ZBTB39	9880	hsa-miR-3613-3p_ZBTB39	0.280429	0.0187038
hsa-miR-3613-3p	chr1_45640209_45642499_-	814	1	VGLL4	9686	hsa-miR-3613-3p_VGLL4	0.24518	0.0407829
hsa-miR-3613-3p	chr1_45640209_45642499_-	814	1	UBE2D3	7323	hsa-miR-3613-3p_UBE2D3	0.321138	0.00671508
hsa-miR-3613-3p	chr1_45640209_45642499_-	814	1	CAMK2N1	55450	hsa-miR-3613-3p_CAMK2N1	0.239527	0.0458119
hsa-miR-3613-3p	chr1_45640209_45642499_-	814	1	CNNM3	26505	hsa-miR-3613-3p_CNNM3	0.325636	0.00594473
hsa-miR-3613-3p	chr1_45640209_45642499_-	814	1	ZNF124	7678	hsa-miR-3613-3p_ZNF124	0.327508	0.00564769
hsa-miR-485-5p	chr1_45640209_45642499_-	621	3	BIRC5	332	hsa-miR-485-5p_BIRC5	0.298666	0.0120244
hsa-miR-485-5p	chr1_45640209_45642499_-	621	3	TMBIM6	7009	hsa-miR-485-5p_TMBIM6	0.347478	0.00320573
hsa-miR-485-5p	chr1_45640209_45642499_-	621	3	CRCP	27297	hsa-miR-485-5p_CRCP	0.465386	4.91886e-05
hsa-miR-485-5p	chr1_45640209_45642499_-	621	3	ZNF566	84924	hsa-miR-485-5p_ZNF566	0.469762	4.08235e-05
hsa-miR-485-5p	chr1_45640209_45642499_-	621	3	USP22	23326	hsa-miR-485-5p_USP22	0.278539	0.01955
hsa-miR-485-5p	chr1_45640209_45642499_-	621	3	C2CD4A	145741	hsa-miR-485-5p_C2CD4A	0.294568	0.0133106
hsa-miR-485-5p	chr1_45640209_45642499_-	621	3	SSH3	54961	hsa-miR-485-5p_SSH3	0.314084	0.0081
hsa-miR-485-5p	chr1_45640209_45642499_-	621	3	ZNF439	90594	hsa-miR-485-5p_ZNF439	0.303618	0.0106145
hsa-miR-485-5p	chr1_45640209_45642499_-	621	3	CKS1B	1163	hsa-miR-485-5p_CKS1B	0.29114	0.0144766
hsa-miR-485-5p	chr1_45640209_45642499_-	621	3	ZNF500	26048	hsa-miR-485-5p_ZNF500	0.355756	0.00250765
hsa-miR-485-5p	chr1_45640209_45642499_-	621	3	TBXA2R	6915	hsa-miR-485-5p_TBXA2R	0.319249	0.00706385
hsa-miR-485-5p	chr1_45640209_45642499_-	621	3	SMARCD1	6602	hsa-miR-485-5p_SMARCD1	0.268703	0.0245006
hsa-miR-485-5p	chr1_45640209_45642499_-	621	3	RNF126	55658	hsa-miR-485-5p_RNF126	0.474172	3.37433e-05
hsa-miR-485-5p	chr1_45640209_45642499_-	621	3	C1orf210	149466	hsa-miR-485-5p_C1orf210	0.370432	0.00159643
hsa-miR-485-5p	chr1_45640209_45642499_-	621	3	ZNF587	84914	hsa-miR-485-5p_ZNF587	0.287429	0.0158367
hsa-miR-485-5p	chr1_45640209_45642499_-	621	3	ACTG1	71	hsa-miR-485-5p_ACTG1	0.323203	0.00635111
hsa-miR-485-5p	chr1_45640209_45642499_-	621	3	ZNF805	390980	hsa-miR-485-5p_ZNF805	0.370562	0.00158989
hsa-miR-485-5p	chr1_45640209_45642499_-	621	3	HECA	51696	hsa-miR-485-5p_HECA	0.2683	0.024724
hsa-miR-485-5p	chr1_45640209_45642499_-	621	3	ARHGDIA	396	hsa-miR-485-5p_ARHGDIA	0.339497	0.00403754
hsa-miR-485-5p	chr1_45640209_45642499_-	621	3	ZNF681	148213	hsa-miR-485-5p_ZNF681	0.336242	0.00442846
hsa-miR-485-5p	chr1_45640209_45642499_-	621	3	PGAM5	192111	hsa-miR-485-5p_PGAM5	0.245531	0.0404872
hsa-miR-485-5p	chr1_45640209_45642499_-	621	3	FBXW2	26190	hsa-miR-485-5p_FBXW2	0.265797	0.0261519
hsa-miR-485-5p	chr1_45640209_45642499_-	621	3	TRIM65	201292	hsa-miR-485-5p_TRIM65	0.553472	6.71553e-07
hsa-miR-485-5p	chr1_45640209_45642499_-	621	3	NDRG3	57446	hsa-miR-485-5p_NDRG3	0.348405	0.00311971
hsa-miR-485-5p	chr1_45640209_45642499_-	621	3	ZNF701	55762	hsa-miR-485-5p_ZNF701	0.4765	3.04837e-05
hsa-miR-485-5p	chr1_45640209_45642499_-	621	3	WIZ	58525	hsa-miR-485-5p_WIZ	0.256942	0.0317765
hsa-miR-485-5p	chr1_45640209_45642499_-	621	3	KLHL21	9903	hsa-miR-485-5p_KLHL21	0.244638	0.0412448
hsa-miR-485-5p	chr1_45640209_45642499_-	621	3	TMEM185B	79134	hsa-miR-485-5p_TMEM185B	0.344012	0.00354605
hsa-miR-485-5p	chr1_45640209_45642499_-	621	3	ZNF557	79230	hsa-miR-485-5p_ZNF557	0.402188	0.00055784
hsa-miR-485-5p	chr1_45640209_45642499_-	621	3	MRPL49	740	hsa-miR-485-5p_MRPL49	0.428598	0.000214174
hsa-miR-485-5p	chr1_45640209_45642499_-	621	3	ZNF770	54989	hsa-miR-485-5p_ZNF770	0.252549	0.034923
hsa-miR-485-5p	chr1_45640209_45642499_-	621	3	ZNF43	7594	hsa-miR-485-5p_ZNF43	0.317585	0.00738424
hsa-miR-485-5p	chr1_45640209_45642499_-	621	3	ZNF623	9831	hsa-miR-485-5p_ZNF623	0.311774	0.00860501
hsa-miR-485-5p	chr1_45640209_45642499_-	621	3	EXOSC6	118460	hsa-miR-485-5p_EXOSC6	0.469324	4.15964e-05
hsa-miR-485-5p	chr1_45640209_45642499_-	621	3	LRRC47	57470	hsa-miR-485-5p_LRRC47	0.302236	0.0109928
hsa-miR-485-5p	chr1_45640209_45642499_-	621	3	NMUR1	10316	hsa-miR-485-5p_NMUR1	0.247987	0.0384618
hsa-miR-485-5p	chr1_45640209_45642499_-	621	3	SYNJ2BP	55333	hsa-miR-485-5p_SYNJ2BP	0.397392	0.000658273
hsa-miR-485-5p	chr1_45640209_45642499_-	621	3	NR2F6	2063	hsa-miR-485-5p_NR2F6	0.237497	0.0477383
hsa-miR-485-5p	chr1_45640209_45642499_-	621	3	ZNF585B	92285	hsa-miR-485-5p_ZNF585B	0.335349	0.00454134
hsa-miR-485-5p	chr1_45640209_45642499_-	621	3	BLOC1S3	388552	hsa-miR-485-5p_BLOC1S3	0.531735	2.17174e-06
hsa-miR-485-5p	chr1_45640209_45642499_-	621	3	CRKL	1399	hsa-miR-485-5p_CRKL	0.271958	0.0227561
hsa-miR-485-5p	chr1_45640209_45642499_-	621	3	PAQR7	164091	hsa-miR-485-5p_PAQR7	0.355441	0.00253149
hsa-miR-485-5p	chr1_45640209_45642499_-	621	3	UQCR11	10975	hsa-miR-485-5p_UQCR11	0.541623	1.28633e-06
hsa-miR-485-5p	chr1_45640209_45642499_-	621	3	TAF8	129685	hsa-miR-485-5p_TAF8	0.303548	0.0106333
hsa-miR-485-5p	chr1_45640209_45642499_-	621	3	ZSWIM1	90204	hsa-miR-485-5p_ZSWIM1	0.312824	0.00837215
hsa-miR-485-5p	chr1_45640209_45642499_-	621	3	CRIPT	9419	hsa-miR-485-5p_CRIPT	0.385894	0.000969347
hsa-miR-485-5p	chr1_45640209_45642499_-	621	3	PURB	5814	hsa-miR-485-5p_PURB	0.459716	6.23961e-05
hsa-miR-485-5p	chr1_45640209_45642499_-	621	3	ARL10	285598	hsa-miR-485-5p_ARL10	0.275563	0.0209483
hsa-miR-485-5p	chr1_45640209_45642499_-	621	3	FZD7	8324	hsa-miR-485-5p_FZD7	0.29086	0.0145756
hsa-miR-485-5p	chr1_45640209_45642499_-	621	3	AMBRA1	55626	hsa-miR-485-5p_AMBRA1	0.343015	0.0036498
hsa-miR-485-5p	chr1_45640209_45642499_-	621	3	NACC1	112939	hsa-miR-485-5p_NACC1	0.23993	0.0454377
hsa-miR-485-5p	chr1_45640209_45642499_-	621	3	NTSR1	4923	hsa-miR-485-5p_NTSR1	0.236835	0.0483806
hsa-miR-485-5p	chr1_45640209_45642499_-	621	3	RRAS	6237	hsa-miR-485-5p_RRAS	0.305841	0.01003
hsa-miR-485-5p	chr1_45640209_45642499_-	621	3	UNC93B1	81622	hsa-miR-485-5p_UNC93B1	0.303899	0.0105392
hsa-miR-485-5p	chr1_45640209_45642499_-	621	3	WDTC1	23038	hsa-miR-485-5p_WDTC1	0.377405	0.00127858
hsa-miR-485-5p	chr1_45640209_45642499_-	621	3	ATOH8	84913	hsa-miR-485-5p_ATOH8	0.379248	0.00120474
hsa-miR-485-5p	chr1_45640209_45642499_-	621	3	HOMEZ	57594	hsa-miR-485-5p_HOMEZ	0.429613	0.000206109
hsa-miR-485-5p	chr1_45640209_45642499_-	621	3	MAPK1IP1L	93487	hsa-miR-485-5p_MAPK1IP1L	0.400438	0.000592753
hsa-miR-485-5p	chr1_45640209_45642499_-	621	3	MXRA7	439921	hsa-miR-485-5p_MXRA7	0.266515	0.0257355
hsa-miR-485-5p	chr1_45640209_45642499_-	621	3	PSD	5662	hsa-miR-485-5p_PSD	0.371627	0.00153734
hsa-miR-485-5p	chr1_45640209_45642499_-	621	3	TBCCD1	55171	hsa-miR-485-5p_TBCCD1	0.521811	3.61365e-06
hsa-miR-485-5p	chr1_45640209_45642499_-	621	3	ZNF329	79673	hsa-miR-485-5p_ZNF329	0.338937	0.00410253
hsa-miR-4793-3p	chr1_45640209_45642499_-	464	5	SOCS5	9655	hsa-miR-4793-3p_SOCS5	0.40238	0.000554116
hsa-miR-4793-3p	chr1_45640209_45642499_-	464	5	TP53INP1	94241	hsa-miR-4793-3p_TP53INP1	0.359956	0.00220833
hsa-miR-4793-3p	chr1_45640209_45642499_-	464	5	CD164	8763	hsa-miR-4793-3p_CD164	0.478512	2.79036e-05
hsa-miR-4793-3p	chr1_45640209_45642499_-	464	5	SLC35E1	79939	hsa-miR-4793-3p_SLC35E1	0.503085	9.05218e-06
hsa-miR-4793-3p	chr1_45640209_45642499_-	464	5	FGFRL1	53834	hsa-miR-4793-3p_FGFRL1	0.356928	0.00242064
hsa-miR-4793-3p	chr1_45640209_45642499_-	464	5	SMARCA5	8467	hsa-miR-4793-3p_SMARCA5	0.296548	0.012675
hsa-miR-4793-3p	chr1_45640209_45642499_-	464	5	ZHX3	23051	hsa-miR-4793-3p_ZHX3	0.458963	6.43768e-05
hsa-miR-4793-3p	chr1_45640209_45642499_-	464	5	ZNF543	125919	hsa-miR-4793-3p_ZNF543	0.434408	0.000171647
hsa-miR-4793-3p	chr1_45640209_45642499_-	464	5	ZNF43	7594	hsa-miR-4793-3p_ZNF43	0.317585	0.00738424
hsa-miR-4793-3p	chr1_45640209_45642499_-	464	5	CASS4	57091	hsa-miR-4793-3p_CASS4	0.239405	0.0459263
hsa-miR-4793-3p	chr1_45640209_45642499_-	464	5	PXMP4	11264	hsa-miR-4793-3p_PXMP4	0.410063	0.000422745
hsa-miR-4793-3p	chr1_45640209_45642499_-	464	5	ZNF652	22834	hsa-miR-4793-3p_ZNF652	0.280726	0.0185734
hsa-miR-4793-3p	chr1_45640209_45642499_-	464	5	ORAI2	80228	hsa-miR-4793-3p_ORAI2	0.523229	3.36342e-06
hsa-miR-4793-3p	chr1_45640209_45642499_-	464	5	ZNF566	84924	hsa-miR-4793-3p_ZNF566	0.469762	4.08235e-05
hsa-miR-4793-3p	chr1_45640209_45642499_-	464	5	SIGLEC9	27180	hsa-miR-4793-3p_SIGLEC9	0.24035	0.0450499
hsa-miR-4793-3p	chr1_45640209_45642499_-	464	5	EIF4EBP2	1979	hsa-miR-4793-3p_EIF4EBP2	0.451192	8.85188e-05
hsa-miR-4793-3p	chr1_45640209_45642499_-	464	5	CRKL	1399	hsa-miR-4793-3p_CRKL	0.271958	0.0227561
hsa-miR-4793-3p	chr1_45640209_45642499_-	464	5	ZNF445	353274	hsa-miR-4793-3p_ZNF445	0.473349	3.49705e-05
hsa-miR-4793-3p	chr1_45640209_45642499_-	464	5	ZDHHC24	254359	hsa-miR-4793-3p_ZDHHC24	0.470116	4.02078e-05
hsa-miR-4793-3p	chr1_45640209_45642499_-	464	5	OLFML2A	169611	hsa-miR-4793-3p_OLFML2A	0.281566	0.0182097
hsa-miR-4793-3p	chr1_45640209_45642499_-	464	5	ITPRIPL2	162073	hsa-miR-4793-3p_ITPRIPL2	0.338412	0.0041643
hsa-miR-4793-3p	chr1_45640209_45642499_-	464	5	HP1BP3	50809	hsa-miR-4793-3p_HP1BP3	0.563973	3.69529e-07
hsa-miR-4793-3p	chr1_45640209_45642499_-	464	5	EBF4	57593	hsa-miR-4793-3p_EBF4	0.26494	0.0266569
hsa-miR-4793-3p	chr1_45640209_45642499_-	464	5	MIDN	90007	hsa-miR-4793-3p_MIDN	0.353393	0.00269151
hsa-miR-4793-3p	chr1_45640209_45642499_-	464	5	SRSF2	6427	hsa-miR-4793-3p_SRSF2	0.580687	1.36695e-07
hsa-miR-4793-3p	chr1_45640209_45642499_-	464	5	ZNF835	90485	hsa-miR-4793-3p_ZNF835	0.330438	0.00520927
hsa-miR-4793-3p	chr1_45640209_45642499_-	464	5	MED29	55588	hsa-miR-4793-3p_MED29	0.50907	6.78954e-06
hsa-miR-4793-3p	chr1_45640209_45642499_-	464	5	SYNJ2BP	55333	hsa-miR-4793-3p_SYNJ2BP	0.397392	0.000658273
hsa-miR-4793-3p	chr1_45640209_45642499_-	464	5	UQCR11	10975	hsa-miR-4793-3p_UQCR11	0.541623	1.28633e-06
hsa-miR-4793-3p	chr1_45640209_45642499_-	464	5	ZNF555	148254	hsa-miR-4793-3p_ZNF555	0.349263	0.00304203
hsa-miR-508-5p	chr1_45640209_45642499_-	320	10	LYRM4	57128	hsa-miR-508-5p_LYRM4	0.259707	0.0299205
hsa-miR-508-5p	chr1_45640209_45642499_-	320	10	DYNLL2	140735	hsa-miR-508-5p_DYNLL2	0.296408	0.0127191
hsa-miR-508-5p	chr1_45640209_45642499_-	320	10	PAQR7	164091	hsa-miR-508-5p_PAQR7	0.355441	0.00253149
hsa-miR-508-5p	chr1_45640209_45642499_-	320	10	AP3S2	10239	hsa-miR-508-5p_AP3S2	0.247088	0.0391927
hsa-miR-508-5p	chr1_45640209_45642499_-	320	10	CD59	966	hsa-miR-508-5p_CD59	0.278434	0.019598
hsa-miR-508-5p	chr1_45640209_45642499_-	320	10	ICMT	23463	hsa-miR-508-5p_ICMT	0.252584	0.0348969
hsa-miR-508-5p	chr1_45640209_45642499_-	320	10	ZBTB44	29068	hsa-miR-508-5p_ZBTB44	0.403798	0.000527385
hsa-miR-508-5p	chr1_45640209_45642499_-	320	10	SLC35E1	79939	hsa-miR-508-5p_SLC35E1	0.503085	9.05218e-06
hsa-miR-508-5p	chr1_45640209_45642499_-	320	10	ZNF43	7594	hsa-miR-508-5p_ZNF43	0.317585	0.00738424
hsa-miR-508-5p	chr1_45640209_45642499_-	320	10	LIMD1	8994	hsa-miR-508-5p_LIMD1	0.32329	0.00633608
hsa-miR-508-5p	chr1_45640209_45642499_-	320	10	MRPS10	55173	hsa-miR-508-5p_MRPS10	0.34368	0.00358034
hsa-miR-508-5p	chr1_45640209_45642499_-	320	10	SMARCA5	8467	hsa-miR-508-5p_SMARCA5	0.296548	0.012675
hsa-miR-508-5p	chr1_45640209_45642499_-	320	10	ORMDL3	94103	hsa-miR-508-5p_ORMDL3	0.547206	9.4994e-07
hsa-miR-508-5p	chr1_45640209_45642499_-	320	10	ZNF543	125919	hsa-miR-508-5p_ZNF543	0.434408	0.000171647
hsa-miR-508-5p	chr1_45640209_45642499_-	320	10	TAF8	129685	hsa-miR-508-5p_TAF8	0.303548	0.0106333
hsa-miR-508-5p	chr1_45640209_45642499_-	320	10	CASS4	57091	hsa-miR-508-5p_CASS4	0.239405	0.0459263
hsa-miR-508-5p	chr1_45640209_45642499_-	320	10	GATAD1	57798	hsa-miR-508-5p_GATAD1	0.357524	0.00237752
hsa-miR-508-5p	chr1_45640209_45642499_-	320	10	PXMP4	11264	hsa-miR-508-5p_PXMP4	0.410063	0.000422745
hsa-miR-508-5p	chr1_45640209_45642499_-	320	10	MBD3	53615	hsa-miR-508-5p_MBD3	0.330991	0.00512988
hsa-miR-508-5p	chr1_45640209_45642499_-	320	10	USP1	7398	hsa-miR-508-5p_USP1	0.301011	0.0113377
hsa-miR-508-5p	chr1_45640209_45642499_-	320	10	ZNF652	22834	hsa-miR-508-5p_ZNF652	0.280726	0.0185734
hsa-miR-508-5p	chr1_45640209_45642499_-	320	10	ORAI2	80228	hsa-miR-508-5p_ORAI2	0.523229	3.36342e-06
hsa-miR-508-5p	chr1_45640209_45642499_-	320	10	EIF4EBP2	1979	hsa-miR-508-5p_EIF4EBP2	0.451192	8.85188e-05
hsa-miR-508-5p	chr1_45640209_45642499_-	320	10	CRKL	1399	hsa-miR-508-5p_CRKL	0.271958	0.0227561
hsa-miR-508-5p	chr1_45640209_45642499_-	320	10	NEK9	91754	hsa-miR-508-5p_NEK9	0.29436	0.013379
hsa-miR-508-5p	chr1_45640209_45642499_-	320	10	OLFML2A	169611	hsa-miR-508-5p_OLFML2A	0.281566	0.0182097
hsa-miR-508-5p	chr1_45640209_45642499_-	320	10	TBXA2R	6915	hsa-miR-508-5p_TBXA2R	0.319249	0.00706385
hsa-miR-508-5p	chr1_45640209_45642499_-	320	10	MCTS1	28985	hsa-miR-508-5p_MCTS1	0.249083	0.0375849
hsa-miR-508-5p	chr1_45640209_45642499_-	320	10	RBM23	55147	hsa-miR-508-5p_RBM23	0.279029	0.0193275
hsa-miR-508-5p	chr1_45640209_45642499_-	320	10	OSCAR	126014	hsa-miR-508-5p_OSCAR	0.415699	0.000345204
hsa-miR-508-5p	chr1_45640209_45642499_-	320	10	NARF	26502	hsa-miR-508-5p_NARF	0.328891	0.00543685
hsa-miR-508-5p	chr1_45640209_45642499_-	320	10	ITPRIPL2	162073	hsa-miR-508-5p_ITPRIPL2	0.338412	0.0041643
hsa-miR-508-5p	chr1_45640209_45642499_-	320	10	DAND5	199699	hsa-miR-508-5p_DAND5	0.352003	0.00280524
hsa-miR-508-5p	chr1_45640209_45642499_-	320	10	PEX11A	8800	hsa-miR-508-5p_PEX11A	0.373415	0.00145265
hsa-miR-508-5p	chr1_45640209_45642499_-	320	10	ZNF835	90485	hsa-miR-508-5p_ZNF835	0.330438	0.00520927
hsa-miR-508-5p	chr1_45640209_45642499_-	320	10	ARL10	285598	hsa-miR-508-5p_ARL10	0.275563	0.0209483
hsa-miR-508-5p	chr1_45640209_45642499_-	320	10	PCBD2	84105	hsa-miR-508-5p_PCBD2	0.276543	0.0204786
hsa-miR-508-5p	chr1_45640209_45642499_-	320	10	SYNJ2BP	55333	hsa-miR-508-5p_SYNJ2BP	0.397392	0.000658273
hsa-miR-508-5p	chr1_45640209_45642499_-	320	10	ZNF555	148254	hsa-miR-508-5p_ZNF555	0.349263	0.00304203
hsa-miR-508-5p	chr1_45640209_45642499_-	320	10	ZNF850	342892	hsa-miR-508-5p_ZNF850	0.300941	0.0113577
hsa-miR-4742-3p	chr1_45640209_45642499_-	314	15	CALM3	808	hsa-miR-4742-3p_CALM3	0.342332	0.00372234
hsa-miR-4742-3p	chr1_45640209_45642499_-	314	15	NCK2	8440	hsa-miR-4742-3p_NCK2	0.254859	0.0332373
hsa-miR-4742-3p	chr1_45640209_45642499_-	314	15	TMEM158	25907	hsa-miR-4742-3p_TMEM158	0.284987	0.0167906
hsa-miR-4742-3p	chr1_45640209_45642499_-	314	15	ZFAND5	7763	hsa-miR-4742-3p_ZFAND5	0.29149	0.0143537
hsa-miR-4742-3p	chr1_45640209_45642499_-	314	15	TECPR2	9895	hsa-miR-4742-3p_TECPR2	0.300398	0.0115137
hsa-miR-4742-3p	chr1_45640209_45642499_-	314	15	MKNK2	2872	hsa-miR-4742-3p_MKNK2	0.295323	0.0130652
hsa-miR-4742-3p	chr1_45640209_45642499_-	314	15	DUSP2	1844	hsa-miR-4742-3p_DUSP2	0.244938	0.0409891
hsa-miR-4742-3p	chr1_45640209_45642499_-	314	15	KLHL15	80311	hsa-miR-4742-3p_KLHL15	0.315065	0.00789371
hsa-miR-4742-3p	chr1_45640209_45642499_-	314	15	AKAP11	11215	hsa-miR-4742-3p_AKAP11	0.389324	0.000864907
hsa-miR-4742-3p	chr1_45640209_45642499_-	314	15	TBL1XR1	79718	hsa-miR-4742-3p_TBL1XR1	0.281846	0.0180898
hsa-miR-4742-3p	chr1_45640209_45642499_-	314	15	DEK	7913	hsa-miR-4742-3p_DEK	0.342752	0.00367755
hsa-miR-4742-3p	chr1_45640209_45642499_-	314	15	RABGEF1	27342	hsa-miR-4742-3p_RABGEF1	0.3179	0.00732263
hsa-miR-4742-3p	chr1_45640209_45642499_-	314	15	RNF11	26994	hsa-miR-4742-3p_RNF11	0.266427	0.025786
hsa-miR-4742-3p	chr1_45640209_45642499_-	314	15	STAG1	10274	hsa-miR-4742-3p_STAG1	0.283579	0.0173629
hsa-miR-4742-3p	chr1_45640209_45642499_-	314	15	RAB3B	5865	hsa-miR-4742-3p_RAB3B	0.249749	0.0370609
hsa-miR-4742-3p	chr1_45640209_45642499_-	314	15	LYRM7	90624	hsa-miR-4742-3p_LYRM7	0.263592	0.0274672
hsa-miR-4742-3p	chr1_45640209_45642499_-	314	15	ZBTB7A	51341	hsa-miR-4742-3p_ZBTB7A	0.513376	5.50201e-06
hsa-miR-4742-3p	chr1_45640209_45642499_-	314	15	CRIPT	9419	hsa-miR-4742-3p_CRIPT	0.385894	0.000969347
hsa-miR-4742-3p	chr1_45640209_45642499_-	314	15	RNF222	643904	hsa-miR-4742-3p_RNF222	0.289048	0.0152305
hsa-miR-3614-5p	chr1_45640209_45642499_-	309	17	ZNRF3	84133	hsa-miR-3614-5p_ZNRF3	0.348528	0.00310851
hsa-miR-3614-5p	chr1_45640209_45642499_-	309	17	NACC1	112939	hsa-miR-3614-5p_NACC1	0.23993	0.0454377
hsa-miR-3614-5p	chr1_45640209_45642499_-	309	17	H3F3C	440093	hsa-miR-3614-5p_H3F3C	0.461168	5.87313e-05
hsa-miR-3614-5p	chr1_45640209_45642499_-	309	17	H3F3B	3021	hsa-miR-3614-5p_H3F3B	0.572409	2.25246e-07
hsa-miR-3614-5p	chr1_45640209_45642499_-	309	17	IGBP1	3476	hsa-miR-3614-5p_IGBP1	0.381238	0.00112935
hsa-miR-3614-5p	chr1_45640209_45642499_-	309	17	C19orf47	126526	hsa-miR-3614-5p_C19orf47	0.32231	0.00650623
hsa-miR-3614-5p	chr1_45640209_45642499_-	309	17	FOXN3	1112	hsa-miR-3614-5p_FOXN3	0.367814	0.00173299
hsa-miR-3614-5p	chr1_45640209_45642499_-	309	17	MAST3	23031	hsa-miR-3614-5p_MAST3	0.312737	0.00839134
hsa-miR-3614-5p	chr1_45640209_45642499_-	309	17	ZNF43	7594	hsa-miR-3614-5p_ZNF43	0.317585	0.00738424
hsa-miR-3614-5p	chr1_45640209_45642499_-	309	17	ZNF850	342892	hsa-miR-3614-5p_ZNF850	0.300941	0.0113577
hsa-miR-3614-5p	chr1_45640209_45642499_-	309	17	SLC25A34	284723	hsa-miR-3614-5p_SLC25A34	0.336399	0.00440884
hsa-miR-3614-5p	chr1_45640209_45642499_-	309	17	HAUS5	23354	hsa-miR-3614-5p_HAUS5	0.309814	0.00905487
hsa-miR-3614-5p	chr1_45640209_45642499_-	309	17	PDXK	8566	hsa-miR-3614-5p_PDXK	0.335331	0.00454358
hsa-miR-3614-5p	chr1_45640209_45642499_-	309	17	FBRS	64319	hsa-miR-3614-5p_FBRS	0.435756	0.000162964
hsa-miR-3614-5p	chr1_45640209_45642499_-	309	17	C17orf75	64149	hsa-miR-3614-5p_C17orf75	0.246441	0.0397266
hsa-miR-371b-5p	chr1_45640209_45642499_-	307	18	RPS16	6217	hsa-miR-371b-5p_RPS16	0.350995	0.00289031
hsa-miR-371b-5p	chr1_45640209_45642499_-	307	18	LSM14A	26065	hsa-miR-371b-5p_LSM14A	0.391494	0.000804213
hsa-miR-371b-5p	chr1_45640209_45642499_-	307	18	CDK6	1021	hsa-miR-371b-5p_CDK6	0.265622	0.0262543
hsa-miR-371b-5p	chr1_45640209_45642499_-	307	18	RPL37A	6168	hsa-miR-371b-5p_RPL37A	0.419917	0.000295935
hsa-miR-371b-5p	chr1_45640209_45642499_-	307	18	DNTTIP2	30836	hsa-miR-371b-5p_DNTTIP2	0.516788	4.64778e-06
hsa-miR-371b-5p	chr1_45640209_45642499_-	307	18	HIST1H3E	8353	hsa-miR-371b-5p_HIST1H3E	0.33957	0.00402914
hsa-miR-371b-5p	chr1_45640209_45642499_-	307	18	GAPVD1	26130	hsa-miR-371b-5p_GAPVD1	0.272326	0.0225659
hsa-miR-371b-5p	chr1_45640209_45642499_-	307	18	ZNF24	7572	hsa-miR-371b-5p_ZNF24	0.441986	0.000127829
hsa-miR-371b-5p	chr1_45640209_45642499_-	307	18	RNPS1	10921	hsa-miR-371b-5p_RNPS1	0.447062	0.000104521
hsa-miR-371b-5p	chr1_45640209_45642499_-	307	18	CEBPB	1051	hsa-miR-371b-5p_CEBPB	0.299506	0.0117744
hsa-miR-371b-5p	chr1_45640209_45642499_-	307	18	PRKCA	5578	hsa-miR-371b-5p_PRKCA	0.299488	0.0117795
hsa-miR-371b-5p	chr1_45640209_45642499_-	307	18	SP4	6671	hsa-miR-371b-5p_SP4	0.521951	3.58818e-06
hsa-miR-371b-5p	chr1_45640209_45642499_-	307	18	ANAPC16	119504	hsa-miR-371b-5p_ANAPC16	0.492076	1.5151e-05
hsa-miR-371b-5p	chr1_45640209_45642499_-	307	18	CARHSP1	23589	hsa-miR-371b-5p_CARHSP1	0.341982	0.00376003
hsa-miR-371b-5p	chr1_45640209_45642499_-	307	18	TTPAL	79183	hsa-miR-371b-5p_TTPAL	0.358154	0.00233263
hsa-miR-371b-5p	chr1_45640209_45642499_-	307	18	ZNF576	79177	hsa-miR-371b-5p_ZNF576	0.515301	5.00361e-06
hsa-miR-371b-5p	chr1_45640209_45642499_-	307	18	POLR3K	51728	hsa-miR-371b-5p_POLR3K	0.332164	0.00496524
hsa-miR-371b-5p	chr1_45640209_45642499_-	307	18	SKI	6497	hsa-miR-371b-5p_SKI	0.313892	0.00814107
hsa-miR-371b-5p	chr1_45640209_45642499_-	307	18	C16orf72	29035	hsa-miR-371b-5p_C16orf72	0.376635	0.00131063
hsa-miR-371b-5p	chr1_45640209_45642499_-	307	18	TM4SF20	79853	hsa-miR-371b-5p_TM4SF20	0.258155	0.0309504
hsa-miR-371b-5p	chr1_45640209_45642499_-	307	18	ZBED1	9189	hsa-miR-371b-5p_ZBED1	0.395082	0.000712295
hsa-miR-371b-5p	chr1_45640209_45642499_-	307	18	ZNF426	79088	hsa-miR-371b-5p_ZNF426	0.29072	0.0146254
hsa-miR-371b-5p	chr1_45640209_45642499_-	307	18	SIM2	6493	hsa-miR-371b-5p_SIM2	0.247744	0.0386582
hsa-miR-371b-5p	chr1_45640209_45642499_-	307	18	ZNF445	353274	hsa-miR-371b-5p_ZNF445	0.473349	3.49705e-05
hsa-miR-371b-5p	chr1_45640209_45642499_-	307	18	ZSWIM1	90204	hsa-miR-371b-5p_ZSWIM1	0.312824	0.00837215
hsa-miR-371b-5p	chr1_45640209_45642499_-	307	18	ZFP14	57677	hsa-miR-371b-5p_ZFP14	0.399492	0.000612422
hsa-miR-371b-5p	chr1_45640209_45642499_-	307	18	SLC39A9	55334	hsa-miR-371b-5p_SLC39A9	0.350138	0.00296454
hsa-miR-371b-5p	chr1_45640209_45642499_-	307	18	WDR5B	54554	hsa-miR-371b-5p_WDR5B	0.293012	0.0138293
hsa-miR-371b-5p	chr1_45640209_45642499_-	307	18	TNFAIP8L1	126282	hsa-miR-371b-5p_TNFAIP8L1	0.481159	2.48188e-05
hsa-miR-371b-5p	chr1_45640209_45642499_-	307	18	RPL37	6167	hsa-miR-371b-5p_RPL37	0.425097	0.000244257
hsa-miR-371b-5p	chr1_45640209_45642499_-	307	18	MXRA7	439921	hsa-miR-371b-5p_MXRA7	0.266515	0.0257355
hsa-miR-371b-5p	chr1_45640209_45642499_-	307	18	CHST2	9435	hsa-miR-371b-5p_CHST2	0.47713	2.96531e-05
hsa-miR-371b-5p	chr1_45640209_45642499_-	307	18	LYRM7	90624	hsa-miR-371b-5p_LYRM7	0.263592	0.0274672
hsa-miR-371b-5p	chr1_45640209_45642499_-	307	18	BCL2L1	598	hsa-miR-371b-5p_BCL2L1	0.438696	0.000145404
hsa-miR-371b-5p	chr1_45640209_45642499_-	307	18	HMGN2	3151	hsa-miR-371b-5p_HMGN2	0.450527	9.09324e-05
hsa-miR-371b-5p	chr1_45640209_45642499_-	307	18	PXMP4	11264	hsa-miR-371b-5p_PXMP4	0.410063	0.000422745
hsa-miR-371b-5p	chr1_45640209_45642499_-	307	18	RNF44	22838	hsa-miR-371b-5p_RNF44	0.358574	0.00230312
hsa-miR-371b-5p	chr1_45640209_45642499_-	307	18	SYNJ2BP	55333	hsa-miR-371b-5p_SYNJ2BP	0.397392	0.000658273
hsa-miR-371b-5p	chr1_45640209_45642499_-	307	18	TOR1B	27348	hsa-miR-371b-5p_TOR1B	0.34494	0.00345194
hsa-miR-3160-3p	chr1_45640209_45642499_-	306	19	DYRK2	8445	hsa-miR-3160-3p_DYRK2	0.280481	0.0186807
hsa-miR-3160-3p	chr1_45640209_45642499_-	306	19	EIF1	10209	hsa-miR-3160-3p_EIF1	0.430663	0.00019806
hsa-miR-3160-3p	chr1_45640209_45642499_-	306	19	TMBIM6	7009	hsa-miR-3160-3p_TMBIM6	0.347478	0.00320573
hsa-miR-3160-3p	chr1_45640209_45642499_-	306	19	ZNF587	84914	hsa-miR-3160-3p_ZNF587	0.287429	0.0158367
hsa-miR-3160-3p	chr1_45640209_45642499_-	306	19	RNPS1	10921	hsa-miR-3160-3p_RNPS1	0.447062	0.000104521
hsa-miR-3160-3p	chr1_45640209_45642499_-	306	19	LUZP1	7798	hsa-miR-3160-3p_LUZP1	0.473559	3.46533e-05
hsa-miR-3160-3p	chr1_45640209_45642499_-	306	19	ZFP36L2	678	hsa-miR-3160-3p_ZFP36L2	0.432238	0.000186527
[truncated: 7,692 more rows]

## Sheet: Figure 2e
ID	Description	GeneRatio	BgRatio	pvalue	p.adjust	qvalue	geneID	Count	KEGG_GO	log10p
[truncated: 16 more rows]

[truncated: 52 more sheets: Figure 3a, Figure 3b, Figure 3 cd, Figure 3e,g, Figure 3i, Figure 3j, Figure 3k, Figure 3m, Figure 3n, Figure 4a, Figure 4b, Figure 4c, Figure 4d, Figure 4f, Figure 4g, Figure 4i, Figure 4j, Figure 4k, Figure 4l, Figure 4m …]
